# Supplementary material for: Low‐Dose H2O2 Priming Improves Performance Under Simulated Marine Heatwave Conditions in a Coastal Bivalve
Source: Glob Chall. 2026 Jun 14;10(6):e70123. doi: 10.1002/gch2.70123 (PMC13266081; doi:10.1002/gch2.70123)
Supplement: Supplementary file 3 — Supporting File 3: gch270123‐sup‐0003‐AppendixS2.xlsx. [file GCH2-10-e70123-s003.xlsx]

## Sheet: AP_H
Geneid	Protein definition from annotation	Swiss-Prot_annotation	NR_annotation	SwissID	COG_class	COG_class_annotation	GO_annotation	KEGG_annotation	KEGG_pathway_annotation	KOG_class	KOG_class_annotation	Pfam_annotation	eggNOG_class	eggNOG_class_annotation	Hsa_target	Hsa_name	Hsa_description	KOids	KO_description	Dme_Fly.ID	Dme_name	Dme_description	logFC	logCPM	LR	PValue	FDR
RPHI1A038477				RPHI1A038477											RPHI1A038477	RPHI1A038477		RPHI1A038477		RPHI1A038477	RPHI1A038477		-10.3652	5.09649	16.6164	4.5754e-05	0.0231219
RPHI1A014823				RPHI1A014823								DZIP3/ hRUL138-like HEPN			RPHI1A014823	RPHI1A014823		RPHI1A014823		RPHI1A014823	RPHI1A014823		-10.2563	5.01513	12.6528	0.000375002	0.0575605
RPHI1A022936				Q09318	[R]	General function prediction only	Molecular Function: acetyltransferase activity (GO:0016407);;					Acetyltransferase (GNAT) family			RPHI1A022936	RPHI1A022936		RPHI1A022936		RPHI1A022936	RPHI1A022936		-7.97791	2.74611	19.2431	1.15088e-05	0.012359
RPHI1A034916			kielin/chordin-like protein [Mercenaria mercenaria]	RPHI1A034916								C1q domain			RPHI1A034916	RPHI1A034916		RPHI1A034916		RPHI1A034916	RPHI1A034916		-7.15097	0.45067	10.5103	0.00118709	0.0994959
RPHI1A038072				RPHI1A038072											RPHI1A038072	RPHI1A038072		RPHI1A038072		RPHI1A038072	RPHI1A038072		-6.56876	0.172395	17.1318	3.48735e-05	0.0213999
RPHI1A031987			putative leucine-rich repeat-containing protein DDB_G0290503 [Mercenaria mercenaria]	RPHI1A031987								Mitochondria-eating protein			RPHI1A031987	RPHI1A031987		RPHI1A031987		RPHI1A031987	RPHI1A031987		-6.2096	-0.135865	14.2007	0.000164308	0.040444
RPHI1A001847				RPHI1A001847											RPHI1A001847	RPHI1A001847		RPHI1A001847		RPHI1A001847	RPHI1A001847		-4.92921	1.92445	10.8892	0.000967254	0.09007
RPHI1A000682				RPHI1A000682											RPHI1A000682	RPHI1A000682		RPHI1A000682		RPHI1A000682	RPHI1A000682		-4.60477	0.587209	13.4758	0.000241661	0.0465572
RPHI1A018269				RPHI1A018269			Molecular Function: protein binding (GO:0005515);; Biological Process: signal transduction (GO:0007165);;	K05143|2.3e-16|amex:103023864|K05143 tumor necrosis factor receptor superfamily member 6B | (RefSeq) tumor necrosis factor receptor superfamily member 6B-like	Cytokine-cytokine receptor interaction (ko04060)			TNFR/NGFR cysteine-rich region			RPHI1A018269	RPHI1A018269		RPHI1A018269		RPHI1A018269	RPHI1A018269		-4.58952	2.34089	10.8531	0.000986307	0.09007
RPHI1A034906			unnamed protein product [Owenia fusiformis]	RPHI1A034906								YqaJ-like viral recombinase domain			RPHI1A034906	RPHI1A034906		RPHI1A034906		RPHI1A034906	RPHI1A034906		-4.43343	-0.123782	11.2905	0.000779041	0.0836593
RPHI1A036597		Endoplasmic reticulum chaperone BiP OS=Echinococcus granulosus OX=6210 GN=GRP78 PE=2 SV=1	heat shock 70 kDa protein 12A-like [Mercenaria mercenaria]	RPHI1A036597	[O]	Posttranslational modification, protein turnover, chaperones	Molecular Function: ATP binding (GO:0005524);;			[O]	Posttranslational modification, protein turnover, chaperones	Hsp70 protein	O	Posttranslational modification, protein turnover, chaperones	RPHI1A036597	RPHI1A036597		RPHI1A036597		RPHI1A036597	RPHI1A036597		-4.34835	1.3915	15.6213	7.73789e-05	0.0305388
RPHI1A027843				P00000											RPHI1A027843	RPHI1A027843		RPHI1A027843		RPHI1A027843	RPHI1A027843		-4.15911	8.52061	11.6088	0.000656405	0.079425
RPHI1A007149				RPHI1A007149	[R]	General function prediction only									RPHI1A007149	RPHI1A007149		RPHI1A007149		RPHI1A007149	RPHI1A007149		-3.95256	0.973009	13.1409	0.000288917	0.0517101
RPHI1A028639				RPHI1A028639								WSC domain	U	Intracellular trafficking, secretion, and vesicular transport	RPHI1A028639	RPHI1A028639		RPHI1A028639		RPHI1A028639	RPHI1A028639		-3.91109	0.816586	13.9325	0.000189491	0.0417825
RPHI1A021798			Hypothetical predicted protein [Mytilus galloprovincialis]	RPHI1A021798			Cellular Component: integral component of membrane (GO:0016021);;								RPHI1A021798	RPHI1A021798		RPHI1A021798		RPHI1A021798	RPHI1A021798		-3.89005	2.89458	10.8855	0.000969188	0.09007
RPHI1A007764		Epidermal growth factor receptor OS=Drosophila melanogaster OX=7227 GN=Egfr PE=1 SV=3	receptor tyrosine-protein kinase erbB-4-like [Mercenaria mercenaria]	RPHI1A007764			Biological Process: reproduction (GO:0000003);; Biological Process: G2/M transition of mitotic cell cycle (GO:0000086);; Biological Process: mitotic cell cycle (GO:0000278);; Biological Process: embryonic axis specification (GO:0000578);; Biological Process: eye development (GO:0001654);; Biological Process: urogenital system development (GO:0001655);; Biological Process: ameboidal-type cell migr…			[T]	Signal transduction mechanisms	Receptor L domain	T	Signal transduction mechanisms	RPHI1A007764	RPHI1A007764		RPHI1A007764		RPHI1A007764	RPHI1A007764		-3.62876	0.312285	12.4812	0.000411059	0.060366
RPHI1A038021			organic solute transporter subunit alpha-like [Mercenaria mercenaria]	RPHI1A038021			Molecular Function: molecular_function (GO:0003674);; Molecular Function: transporter activity (GO:0005215);; Cellular Component: cellular_component (GO:0005575);; Cellular Component: membrane (GO:0016020);; Cellular Component: integral component of membrane (GO:0016021);; Cellular Component: intrinsic component of membrane (GO:0031224);; Cellular Component: obsolete membrane part (GO:0044425);;	K14360|2.3e-15|pcan:112574605|K14360 organic solute transporter subunit alpha | (RefSeq) organic solute transporter subunit alpha-like				Organic solute transporter Ostalpha	T	Signal transduction mechanisms	RPHI1A038021	RPHI1A038021		RPHI1A038021		RPHI1A038021	RPHI1A038021		-3.61044	-0.782481	10.7466	0.00104473	0.0925857
RPHI1A024788			nephrin-like [Mercenaria mercenaria]	RPHI1A024788								Immunoglobulin domain	S	Function unknown	RPHI1A024788	RPHI1A024788		RPHI1A024788		RPHI1A024788	RPHI1A024788		-3.56536	-0.381422	13.0553	0.000302426	0.0517255
RPHI1A026743				RPHI1A026743			Cellular Component: integral component of membrane (GO:0016021);;					Protein of unknown function (DUF1647)			RPHI1A026743	RPHI1A026743		RPHI1A026743		RPHI1A026743	RPHI1A026743		-3.49455	0.405713	12.6234	0.00038095	0.0575605
RPHI1A034569				RPHI1A034569								CD80-like C2-set immunoglobulin domain			RPHI1A034569	RPHI1A034569		RPHI1A034569		RPHI1A034569	RPHI1A034569		-3.30799	4.49725	26.528	2.59742e-07	0.00140068
RPHI1A014702				RPHI1A014702											RPHI1A014702	RPHI1A014702		RPHI1A014702		RPHI1A014702	RPHI1A014702		-3.28346	3.36291	12.2317	0.000469832	0.0633194
RPHI1A022079			protein wech-like [Mercenaria mercenaria]	RPHI1A022079			Molecular Function: zinc ion binding (GO:0008270);;			[O]	Posttranslational modification, protein turnover, chaperones	B-box zinc finger	O	Posttranslational modification, protein turnover, chaperones	RPHI1A022079	RPHI1A022079		RPHI1A022079		RPHI1A022079	RPHI1A022079		-3.18046	1.03963	13.4506	0.000244931	0.0465572
RPHI1A006595		Heat shock 70 kDa protein cognate 5 OS=Drosophila melanogaster OX=7227 GN=Hsc70-5 PE=1 SV=2	heat shock 70 kDa protein 12B-like [Mercenaria mercenaria]	RPHI1A006595	[O]	Posttranslational modification, protein turnover, chaperones	Molecular Function: ATP binding (GO:0005524);;			[O]	Posttranslational modification, protein turnover, chaperones	Hsp70 protein	O	Posttranslational modification, protein turnover, chaperones	RPHI1A006595	RPHI1A006595		RPHI1A006595		RPHI1A006595	RPHI1A006595		-3.15316	3.37174	22.2382	2.40832e-06	0.00569964
RPHI1A032745			interferon-induced protein 44-like [Mercenaria mercenaria]	RPHI1A032745			Biological Process: immune effector process (GO:0002252);; Biological Process: immune system process (GO:0002376);; Molecular Function: GTP binding (GO:0005525);; Biological Process: response to stress (GO:0006950);; Biological Process: defense response (GO:0006952);; Biological Process: immune response (GO:0006955);; Biological Process: biological_process (GO:0008150);; Biological Process: respo…					50S ribosome-binding GTPase	S	Function unknown	RPHI1A032745	RPHI1A032745		RPHI1A032745		RPHI1A032745	RPHI1A032745		-3.14811	3.10738	11.781	0.000598396	0.0748944
RPHI1A015080			monocarboxylate transporter 4-like isoform X1 [Mercenaria mercenaria]	RPHI1A015080	[G]	Carbohydrate transport and metabolism	Molecular Function: molecular_function (GO:0003674);; Molecular Function: transporter activity (GO:0005215);; Molecular Function: organic acid transmembrane transporter activity (GO:0005342);; Cellular Component: cellular_component (GO:0005575);; Biological Process: transport (GO:0006810);; Biological Process: ion transport (GO:0006811);; Biological Process: anion transport (GO:0006820);; Molecul…	K11810|5.9e-82|myi:110463945|K11810 MFS transporter, MCT family, solute carrier family 16 (monocarboxylic acid transporters), member 12 | (RefSeq) monocarboxylate transporter 4-like		[G]	Carbohydrate transport and metabolism	Major Facilitator Superfamily	G	Carbohydrate transport and metabolism	RPHI1A015080	RPHI1A015080		RPHI1A015080		RPHI1A015080	RPHI1A015080		-3.11028	1.26689	19.3159	1.10781e-05	0.012359
RPHI1A007741			guanylate-binding protein 1-like isoform X2 [Mercenaria mercenaria]	RPHI1A007741			Molecular Function: nucleotide binding (GO:0000166);; Biological Process: response to protozoan (GO:0001562);; Biological Process: cytokine production (GO:0001816);; Biological Process: regulation of cytokine production (GO:0001817);; Biological Process: negative regulation of cytokine production (GO:0001818);; Biological Process: positive regulation of cytokine production (GO:0001819);; Molecula…	K20899|8.1e-12|oaa:100092431|K20899 guanylate-binding protein 1/3/4/7 | (RefSeq) guanylate-binding protein 4-like isoform X1	NOD-like receptor signaling pathway (ko04621)			Guanylate-binding protein, C-terminal domain	S	Function unknown	RPHI1A007741	RPHI1A007741		RPHI1A007741		RPHI1A007741	RPHI1A007741		-3.07045	0.256775	13.6696	0.000217955	0.0445821
RPHI1A045643			interferon-induced protein 44-like [Mercenaria mercenaria]	RPHI1A045643			Biological Process: immune effector process (GO:0002252);; Biological Process: immune system process (GO:0002376);; Molecular Function: GTP binding (GO:0005525);; Biological Process: response to stress (GO:0006950);; Biological Process: defense response (GO:0006952);; Biological Process: immune response (GO:0006955);; Biological Process: biological_process (GO:0008150);; Biological Process: respo…					50S ribosome-binding GTPase	S	Function unknown	RPHI1A045643	RPHI1A045643		RPHI1A045643		RPHI1A045643	RPHI1A045643		-2.93864	3.07354	14.2345	0.000161389	0.040444
RPHI1A026497		Lysozyme OS=Bombyx mori OX=7091 PE=1 SV=1	c-type lysozyme 1 [Ruditapes philippinarum]	Q17005			Biological Process: defense response to bacterium (GO:0042742);;	K13915|4.5e-18|tnl:113496806|K13915 lysozyme C [EC:3.2.1.17] | (RefSeq) lysozyme-like				C-type lysozyme/alpha-lactalbumin family	G	Carbohydrate transport and metabolism	ENSG00000090382	LYZ	lysozyme [Source:HGNC Symbol;Acc:HGNC:6740]	RPHI1A026497		FBpp0072527	LysS	Lysozyme S	-2.67782	5.37873	18.3769	1.8124e-05	0.0148288
RPHI1A019029		cAMP-dependent protein kinase regulatory subunit OS=Dictyostelium discoideum OX=44689 GN=pkaR PE=1 SV=1		RPHI1A019029	[T]	Signal transduction mechanisms						Cyclic nucleotide-binding domain	T	Signal transduction mechanisms	RPHI1A019029	RPHI1A019029		RPHI1A019029		RPHI1A019029	RPHI1A019029		-2.66794	0.0134392	10.9962	0.000912984	0.0881816
RPHI1A017155			heat shock 70 kDa protein 12A-like [Mercenaria mercenaria]	RPHI1A017155	[O]	Posttranslational modification, protein turnover, chaperones	Molecular Function: ATP binding (GO:0005524);;						O	Posttranslational modification, protein turnover, chaperones	RPHI1A017155	RPHI1A017155		RPHI1A017155		RPHI1A017155	RPHI1A017155		-2.57561	1.16793	18.5772	1.63163e-05	0.0148288
RPHI1A036997		Torsin-like protein OS=Drosophila melanogaster OX=7227 GN=Torsin PE=2 SV=2	torsin-1A-like isoform X2 [Mercenaria mercenaria]	RPHI1A036997			Biological Process: protein deneddylation (GO:0000338);; Biological Process: regulation of neurotransmitter levels (GO:0001505);; Biological Process: morphogenesis of an epithelium (GO:0002009);; Biological Process: morphogenesis of an epithelial sheet (GO:0002011);; Molecular Function: molecular_function (GO:0003674);; Molecular Function: catalytic activity (GO:0003824);; Molecular Function: bin…	K22990|2.4e-55|lgi:LOTGIDRAFT_224215|K22990 torsin-1 | (RefSeq) hypothetical protein		[R]	General function prediction only	Torsin	O	Posttranslational modification, protein turnover, chaperones	RPHI1A036997	RPHI1A036997		RPHI1A036997		RPHI1A036997	RPHI1A036997		-2.52778	0.743277	11.45	0.000714953	0.0795935
RPHI1A017264				RPHI1A017264			Molecular Function: DNA binding (GO:0003677);;	K11224|4.1e-39|myi:110460766|K11224 signal transducer and activator of transcription 5B | (RefSeq) uncharacterized protein LOC110460766				STAT protein, DNA binding domain			RPHI1A017264	RPHI1A017264		RPHI1A017264		RPHI1A017264	RPHI1A017264		-2.45609	2.74641	11.3892	0.000738739	0.0813655
RPHI1A004128			pre-mRNA-splicing factor CWC25 homolog [Mercenaria mercenaria]	RPHI1A004128			Biological Process: reproduction (GO:0000003);; Biological Process: RNA splicing, via transesterification reactions (GO:0000375);; Biological Process: RNA splicing, via transesterification reactions with bulged adenosine as nucleophile (GO:0000377);; Biological Process: mRNA splicing, via spliceosome (GO:0000398);; Biological Process: developmental process involved in reproduction (GO:0003006);; …			[S]	Function unknown	Pre-mRNA splicing factor	S	Function unknown	RPHI1A004128	RPHI1A004128		RPHI1A004128		FBpp0077396	Cwc25	Cwc25	-2.44846	1.91807	14.8057	0.000119176	0.0386356
RPHI1A021595		Peptidoglycan-recognition protein 2 OS=Holotrichia diomphalia OX=33394 GN=PGRP-2 PE=1 SV=1	peptidoglycan recognition protein 1-like isoform X2 [Mercenaria mercenaria]	RPHI1A021595	[M]	Cell wall/membrane/envelope biogenesis	Biological Process: immune system process (GO:0002376);; Molecular Function: zinc ion binding (GO:0008270);; Molecular Function: N-acetylmuramoyl-L-alanine amidase activity (GO:0008745);; Biological Process: peptidoglycan catabolic process (GO:0009253);;					N-acetylmuramoyl-L-alanine amidase	M	Cell wall/membrane/envelope biogenesis	RPHI1A021595	RPHI1A021595		RPHI1A021595		RPHI1A021595	RPHI1A021595		-2.32169	4.77206	19.6351	9.37319e-06	0.012359
RPHI1A003906		Coadhesin (Fragment) OS=Acropora millepora OX=45264 PE=1 SV=1	properdin-like [Mercenaria mercenaria]	RPHI1A003906			Cellular Component: extracellular region (GO:0005576);; Molecular Function: chitin binding (GO:0008061);;			[RP]	General function prediction only;; Inorganic ion transport and metabolism	Thrombospondin type 1 domain	P	Inorganic ion transport and metabolism	RPHI1A003906	RPHI1A003906		RPHI1A003906		RPHI1A003906	RPHI1A003906		-2.25631	4.97646	14.4338	0.000145173	0.040444
RPHI1A037059				RPHI1A037059											RPHI1A037059	RPHI1A037059		RPHI1A037059		RPHI1A037059	RPHI1A037059		-2.19426	6.76783	19.6599	9.25227e-06	0.012359
RPHI1A014422				RPHI1A014422								von Willebrand factor type A domain	W	Extracellular structures	RPHI1A014422	RPHI1A014422		RPHI1A014422		RPHI1A014422	RPHI1A014422		-2.16048	6.97465	16.8125	4.12608e-05	0.0221545
RPHI1A015486				RPHI1A015486			Cellular Component: integral component of membrane (GO:0016021);;								RPHI1A015486	RPHI1A015486		RPHI1A015486		RPHI1A015486	RPHI1A015486		-2.15272	1.66664	12.2343	0.000469198	0.0633194
RPHI1A037666			mucin-5AC-like [Mercenaria mercenaria]	RPHI1A037666											RPHI1A037666	RPHI1A037666		RPHI1A037666		RPHI1A037666	RPHI1A037666		-2.10118	5.93339	14.1953	0.000164779	0.040444
RPHI1A019346		Copine family protein 2 OS=Caenorhabditis elegans OX=6239 GN=cpna-2 PE=2 SV=4	E3 ubiquitin-protein ligase RGLG4-like isoform X1 [Mercenaria mercenaria]	RPHI1A019346			Cellular Component: integral component of membrane (GO:0016021);;	K16280|3.2e-84|myi:110452345|K16280 E3 ubiquitin-protein ligase RGLG [EC:2.3.2.27] | (RefSeq) E3 ubiquitin-protein ligase RGLG5-like isoform X1		[T]	Signal transduction mechanisms	Copine	T	Signal transduction mechanisms	RPHI1A019346	RPHI1A019346		RPHI1A019346		RPHI1A019346	RPHI1A019346		-2.04	0.721572	12.6891	0.00036779	0.0575605
RPHI1A001758				RPHI1A001758			Molecular Function: ubiquitin-protein transferase activity (GO:0004842);; Molecular Function: protein binding (GO:0005515);; Biological Process: signal transduction (GO:0007165);; Molecular Function: metal ion binding (GO:0046872);;					von Willebrand factor type A domain	S	Function unknown	RPHI1A001758	RPHI1A001758		RPHI1A001758		RPHI1A001758	RPHI1A001758		-2.03459	5.06546	12.1759	0.00048411	0.0644804
RPHI1A044659			cadherin-23-like [Mercenaria mercenaria]	RPHI1A044659			Molecular Function: molecular_function (GO:0003674);; Molecular Function: binding (GO:0005488);; Molecular Function: calcium ion binding (GO:0005509);; Cellular Component: cellular_component (GO:0005575);; Cellular Component: extracellular region (GO:0005576);; Cellular Component: collagen trimer (GO:0005581);; Cellular Component: obsolete cell (GO:0005623);; Cellular Component: plasma membrane (…					Chitin binding Peritrophin-A domain	S	Function unknown	RPHI1A044659	RPHI1A044659		RPHI1A044659		RPHI1A044659	RPHI1A044659		-2.0187	5.82864	15.3541	8.91274e-05	0.0325827
RPHI1A045979		MAM and LDL-receptor class A domain-containing protein 1 (Fragment) OS=Acropora millepora OX=45264 PE=1 SV=1	RecName: Full=MAM and LDL-receptor class A domain-containing protein 1; AltName: Full=Skeletal organic matrix MAM and LDL-receptor 1; Short=SOM MAM and LDL-receptor 1 [Acropora millepora]	RPHI1A045979	[S]	Function unknown	Cellular Component: membrane (GO:0016020);;					MAM domain, meprin/A5/mu	M	Cell wall/membrane/envelope biogenesis	RPHI1A045979	RPHI1A045979		RPHI1A045979		RPHI1A045979	RPHI1A045979		-1.96282	1.91527	13.3182	0.000262837	0.0484767
RPHI1A032359			cobalamin binding intrinsic factor-like [Mercenaria mercenaria]	RPHI1A032359											RPHI1A032359	RPHI1A032359		RPHI1A032359		RPHI1A032359	RPHI1A032359		-1.95693	4.68769	13.4489	0.000245148	0.0465572
RPHI1A025824	Tubulin alpha chain	Tubulin alpha-2/alpha-4 chain OS=Patella vulgata OX=6465 GN=TUB2 PE=2 SV=1	hypothetical protein EGW08_001610 [Elysia chlorotica]	P02552			Molecular Function: structural constituent of cytoskeleton (GO:0005200);; Molecular Function: GTP binding (GO:0005525);; Cellular Component: microtubule (GO:0005874);; Biological Process: microtubule-based process (GO:0007017);;	K07374|4.5e-171|lgi:LOTGIDRAFT_205491|K07374 tubulin alpha | (RefSeq) hypothetical protein	Phagosome (ko04145)	[Z]	Cytoskeleton	Tubulin C-terminal domain	Z	Cytoskeleton	RPHI1A025824	RPHI1A025824		K07374	TUBA; tubulin alpha	RPHI1A025824	RPHI1A025824		-1.92299	6.73896	13.0319	0.000306232	0.0517255
RPHI1A022198		Protocadherin-like wing polarity protein stan OS=Drosophila melanogaster OX=7227 GN=stan PE=1 SV=4	cadherin EGF LAG seven-pass G-type receptor 2-like [Mercenaria mercenaria]	RPHI1A022198	[U]	Intracellular trafficking, secretion, and vesicular transport	Biological Process: cell morphogenesis (GO:0000902);; Biological Process: cell morphogenesis involved in differentiation (GO:0000904);; Biological Process: regulation of cell growth (GO:0001558);; Biological Process: eye development (GO:0001654);; Biological Process: establishment of planar polarity (GO:0001736);; Biological Process: morphogenesis of a polarized epithelium (GO:0001738);; Biologic…	K04600|3.1e-87|lve:103085146|K04600 cadherin EGF LAG seven-pass G-type receptor 1 | (RefSeq) CELSR1; cadherin EGF LAG seven-pass G-type receptor 1		[T]	Signal transduction mechanisms	Cadherin domain	T	Signal transduction mechanisms	RPHI1A022198	RPHI1A022198		RPHI1A022198		RPHI1A022198	RPHI1A022198		-1.91823	6.82271	11.9597	0.000543635	0.0702311
RPHI1A032751			bifunctional D-cysteine desulfhydrase/1-aminocyclopropane-1-carboxylate deaminase, mitochondrial-like [Mercenaria mercenaria]	RPHI1A032751	[E]	Amino acid transport and metabolism	Molecular Function: catalytic activity (GO:0003824);; Biological Process: metabolic process (GO:0008152);;	K05396|2.0e-91|pcan:112555433|K05396 D-cysteine desulfhydrase [EC:4.4.1.15] | (RefSeq) bifunctional D-cysteine desulfhydrase/1-aminocyclopropane-1-carboxylate deaminase, mitochondrial-like	Cysteine and methionine metabolism (ko00270)			Pyridoxal-phosphate dependent enzyme	E	Amino acid transport and metabolism	RPHI1A032751	RPHI1A032751		RPHI1A032751		RPHI1A032751	RPHI1A032751		-1.89129	1.5944	18.1391	2.05346e-05	0.0160375
RPHI1A028300		Putative chitinase 1 OS=Margaritifera margaritifera OX=102329 PE=1 SV=1	acidic mammalian chitinase-like [Mercenaria mercenaria]	RPHI1A028300	[G]	Carbohydrate transport and metabolism	Molecular Function: molecular_function (GO:0003674);; Molecular Function: catalytic activity (GO:0003824);; Molecular Function: hydrolase activity, hydrolyzing O-glycosyl compounds (GO:0004553);; Molecular Function: chitinase activity (GO:0004568);; Molecular Function: binding (GO:0005488);; Cellular Component: cellular_component (GO:0005575);; Cellular Component: extracellular region (GO:0005576…	K01183|2.9e-74|lgi:LOTGIDRAFT_195779|K01183 chitinase [EC:3.2.1.14] | (RefSeq) hypothetical protein	Amino sugar and nucleotide sugar metabolism (ko00520)	[G]	Carbohydrate transport and metabolism	Glycosyl hydrolases family 18	G	Carbohydrate transport and metabolism	RPHI1A028300	RPHI1A028300		RPHI1A028300		RPHI1A028300	RPHI1A028300		-1.75643	8.24432	10.6565	0.00109688	0.0948555
RPHI1A028769			lithostathine-1-beta-like [Mercenaria mercenaria]	RPHI1A028769			Molecular Function: carbohydrate binding (GO:0030246);;					Lectin C-type domain			RPHI1A028769	RPHI1A028769		RPHI1A028769		RPHI1A028769	RPHI1A028769		-1.7006	1.59268	14.1424	0.000169478	0.040444
RPHI1A007243			stimulated by retinoic acid gene 6 protein-like [Mercenaria mercenaria]	RPHI1A007243			Cellular Component: cellular_component (GO:0005575);; Cellular Component: obsolete cell (GO:0005623);; Cellular Component: plasma membrane (GO:0005886);; Biological Process: transport (GO:0006810);; Biological Process: ion transport (GO:0006811);; Biological Process: anion transport (GO:0006820);; Biological Process: drug transmembrane transport (GO:0006855);; Biological Process: lipid transport …	K23088|2.6e-34|tru:101069228|K23088 vitamin A receptor/transporter (stra6) family protein | (RefSeq) stimulated by retinoic acid gene 6 protein-like isoform X1				Retinol binding protein receptor	K	Transcription	RPHI1A007243	RPHI1A007243		RPHI1A007243		RPHI1A007243	RPHI1A007243		-1.69363	3.23004	10.9688	0.000926588	0.0889421
RPHI1A003231			bifunctional D-cysteine desulfhydrase/1-aminocyclopropane-1-carboxylate deaminase, mitochondrial-like [Mercenaria mercenaria]	RPHI1A003231	[E]	Amino acid transport and metabolism	Molecular Function: catalytic activity (GO:0003824);; Biological Process: metabolic process (GO:0008152);;	K05396|3.4e-87|pcan:112555433|K05396 D-cysteine desulfhydrase [EC:4.4.1.15] | (RefSeq) bifunctional D-cysteine desulfhydrase/1-aminocyclopropane-1-carboxylate deaminase, mitochondrial-like	Cysteine and methionine metabolism (ko00270)			Pyridoxal-phosphate dependent enzyme	E	Amino acid transport and metabolism	RPHI1A003231	RPHI1A003231		RPHI1A003231		RPHI1A003231	RPHI1A003231		-1.64101	6.40742	14.272	0.000158203	0.040444
RPHI1A044667				RPHI1A044667								FG-GAP-like repeat			RPHI1A044667	RPHI1A044667		RPHI1A044667		RPHI1A044667	RPHI1A044667		-1.61005	8.36898	11.818	0.000586623	0.074487
RPHI1A011139		NFX1-type zinc finger-containing protein 1 homolog OS=Caenorhabditis elegans OX=6239 GN=znfx-1 PE=1 SV=1	Hypothetical predicted protein [Mytilus galloprovincialis]	RPHI1A011139	[L]	Replication, recombination and repair	Molecular Function: DNA-binding transcription factor activity, RNA polymerase II-specific (GO:0000981);; Molecular Function: molecular_function (GO:0003674);; Molecular Function: DNA-binding transcription factor activity (GO:0003700);; Molecular Function: helicase activity (GO:0004386);; Biological Process: regulation of transcription, DNA-templated (GO:0006355);; Biological Process: regulation o…			[L]	Replication, recombination and repair	AAA domain	L	Replication, recombination and repair	RPHI1A011139	RPHI1A011139		RPHI1A011139		RPHI1A011139	RPHI1A011139		-1.5941	1.77779	15.8891	6.71653e-05	0.027477
RPHI1A004462			interferon-induced protein 44-like isoform X1 [Mercenaria mercenaria]	RPHI1A004462			Biological Process: immune effector process (GO:0002252);; Biological Process: immune system process (GO:0002376);; Biological Process: response to stress (GO:0006950);; Biological Process: defense response (GO:0006952);; Biological Process: immune response (GO:0006955);; Biological Process: biological_process (GO:0008150);; Biological Process: response to external stimulus (GO:0009605);; Biologi…					TLD	S	Function unknown	RPHI1A004462	RPHI1A004462		RPHI1A004462		RPHI1A004462	RPHI1A004462		-1.56132	4.59094	13.5322	0.000234507	0.0463138
RPHI1A015846				RPHI1A015846											RPHI1A015846	RPHI1A015846		RPHI1A015846		RPHI1A015846	RPHI1A015846		-1.55634	7.90198	28.605	8.87542e-08	0.000762487
RPHI1A020627			mucin-5AC-like isoform X1 [Mercenaria mercenaria]	RPHI1A020627				K06238|1.6e-23|lak:106173996|K06238 collagen type VI alpha | (RefSeq) uncharacterized protein LOC106173996 isoform X1	ECM-receptor interaction (ko04512)						RPHI1A020627	RPHI1A020627		RPHI1A020627		RPHI1A020627	RPHI1A020627		-1.52436	11.52	17.4827	2.8994e-05	0.0202373
RPHI1A004677		E3 ubiquitin-protein ligase hecd-1 OS=Caenorhabditis elegans OX=6239 GN=hecd-1 PE=1 SV=1		RPHI1A004677			Cellular Component: ubiquitin ligase complex (GO:0000151);; Molecular Function: molecular_function (GO:0003674);; Molecular Function: ubiquitin-protein transferase activity (GO:0004842);; Molecular Function: binding (GO:0005488);; Molecular Function: protein binding (GO:0005515);; Cellular Component: cellular_component (GO:0005575);; Cellular Component: intracellular (GO:0005622);; Cellular Compo…			[R]	General function prediction only	Mib_herc2	O	Posttranslational modification, protein turnover, chaperones	RPHI1A004677	RPHI1A004677		RPHI1A004677		RPHI1A004677	RPHI1A004677		-1.51027	4.97017	11.3128	0.000769757	0.0833765
RPHI1A001739		Tubulin polymerization-promoting protein homolog OS=Caenorhabditis elegans OX=6239 GN=tppp-1 PE=1 SV=1	tubulin polymerization-promoting protein family member 3-like [Mercenaria mercenaria]	RPHI1A001739			Biological Process: microtubule cytoskeleton organization (GO:0000226);; Biological Process: microtubule bundle formation (GO:0001578);; Molecular Function: molecular_function (GO:0003674);; Molecular Function: binding (GO:0005488);; Molecular Function: protein binding (GO:0005515);; Cellular Component: cellular_component (GO:0005575);; Cellular Component: intracellular (GO:0005622);; Cellular Co…			[RT]	General function prediction only;; Signal transduction mechanisms	p25-alpha	T	Signal transduction mechanisms	RPHI1A001739	RPHI1A001739		RPHI1A001739		FBpp0310766	ringer	ringmaker	-1.47186	8.28475	18.6554	1.56602e-05	0.0148288
RPHI1A041761				RPHI1A041761											RPHI1A041761	RPHI1A041761		RPHI1A041761		RPHI1A041761	RPHI1A041761		-1.46061	6.46476	11.4978	0.000696789	0.0795935
RPHI1A046025				RPHI1A046025											RPHI1A046025	RPHI1A046025		RPHI1A046025		RPHI1A046025	RPHI1A046025		-1.44295	5.12741	11.442	0.000718018	0.0795935
RPHI1A025703				RPHI1A025703											RPHI1A025703	RPHI1A025703		RPHI1A025703		RPHI1A025703	RPHI1A025703		-1.43334	7.28691	11.0985	0.000863966	0.0863062
RPHI1A040261		Heat shock 70 kDa protein IV OS=Paracentrotus lividus OX=7656 GN=HSP70IV PE=3 SV=1	heat shock 70 kDa protein 12A-like isoform X2 [Mercenaria mercenaria]	RPHI1A040261	[O]	Posttranslational modification, protein turnover, chaperones	Molecular Function: ATP binding (GO:0005524);;			[O]	Posttranslational modification, protein turnover, chaperones	Hsp70 protein	O	Posttranslational modification, protein turnover, chaperones	RPHI1A040261	RPHI1A040261		RPHI1A040261		RPHI1A040261	RPHI1A040261		-1.41625	6.31509	11.1095	0.000858845	0.0862963
RPHI1A027672				RPHI1A027672								C-terminal domain of apextrin	S	Function unknown	RPHI1A027672	RPHI1A027672		RPHI1A027672		RPHI1A027672	RPHI1A027672		-1.35099	11.4984	16.8928	3.95514e-05	0.0219217
RPHI1A041550				RPHI1A041550											RPHI1A041550	RPHI1A041550		RPHI1A041550		RPHI1A041550	RPHI1A041550		-1.25876	2.35957	11.5687	0.000670718	0.0794831
RPHI1A009220			universal stress protein Slr1101-like [Mercenaria mercenaria]	Q8VYN9	[T]	Signal transduction mechanisms						Universal stress protein family	T	Signal transduction mechanisms	RPHI1A009220	RPHI1A009220		RPHI1A009220		RPHI1A009220	RPHI1A009220		-1.25637	3.75612	13.2098	0.000278495	0.0503695
RPHI1A014533	protein O-GlcNAc transferase	UDP-N-acetylglucosamine--peptide N-acetylglucosaminyltransferase OS=Caenorhabditis elegans OX=6239 GN=ogt-1 PE=1 SV=2	UDP-N-acetylglucosamine--peptide N-acetylglucosaminyltransferase 110 kDa subunit-like isoform X2 [Mercenaria mercenaria]	Q8CGY8	[O]	Posttranslational modification, protein turnover, chaperones	Biological Process: protein O-linked glycosylation (GO:0006493);; Molecular Function: transferase activity, transferring glycosyl groups (GO:0016757);;	K09667|5.0e-257|crg:105329715|K09667 protein O-GlcNAc transferase [EC:2.4.1.255] | (RefSeq) UDP-N-acetylglucosamine--peptide N-acetylglucosaminyltransferase 110 kDa subunit isoform X1	Other types of O-glycan biosynthesis (ko00514)	[GOT]	Carbohydrate transport and metabolism;; Posttranslational modification, protein turnover, chaperones;; Signal transduction mechanisms	Glycosyl transferase family 41			ENSG00000147162	OGT	O-linked N-acetylglucosamine (GlcNAc) transferase [Source:HGNC Symbol;Acc:HGNC:8127]	K09667	OGT; protein O-GlcNAc transferase [EC:2.4.1.255]	FBpp0085420	sxc	super sex combs	-1.2199	5.85624	11.1434	0.000843307	0.0857379
RPHI1A026874				RPHI1A026874			Cellular Component: cytoplasm (GO:0005737);; Biological Process: intracellular signal transduction (GO:0035556);;	K01931|8.8e-08|ola:101173555|K01931 protein neuralized [EC:2.3.2.27] | (RefSeq) neurl1b; E3 ubiquitin-protein ligase NEURL1B isoform X2				Neuralized	O	Posttranslational modification, protein turnover, chaperones	RPHI1A026874	RPHI1A026874		RPHI1A026874		RPHI1A026874	RPHI1A026874		-1.20821	4.59329	16.4107	5.09977e-05	0.0237786
RPHI1A009314			solute carrier family 46 member 3-like [Mercenaria mercenaria]	RPHI1A009314	[G]	Carbohydrate transport and metabolism	Biological Process: system process (GO:0003008);; Molecular Function: molecular_function (GO:0003674);; Molecular Function: transporter activity (GO:0005215);; Molecular Function: dicarboxylic acid transmembrane transporter activity (GO:0005310);; Molecular Function: organic acid transmembrane transporter activity (GO:0005342);; Cellular Component: cellular_component (GO:0005575);; Cellular Compo…	K20840|2.6e-55|myi:110444944|K20840 MFS transporter, PCFT/HCP family, solute carrier family 46, member 3 | (RefSeq) solute carrier family 46 member 3-like				Major Facilitator Superfamily	O	Posttranslational modification, protein turnover, chaperones	RPHI1A009314	RPHI1A009314		RPHI1A009314		RPHI1A009314	RPHI1A009314		-1.191	3.92139	11.1607	0.000835493	0.0854491
RPHI1A033679			complement C1q-like protein 1 [Ruditapes philippinarum]	RPHI1A033679				K23284|7.9e-14|myi:110452606|K23284 C1q-related factor | (RefSeq) uncharacterized protein LOC110452606				C1q domain			RPHI1A033679	RPHI1A033679		RPHI1A033679		RPHI1A033679	RPHI1A033679		-1.18951	9.67803	15.978	6.40843e-05	0.0271025
RPHI1A022221			hypothetical protein DPMN_045444 [Dreissena polymorpha]	RPHI1A022221											RPHI1A022221	RPHI1A022221		RPHI1A022221		RPHI1A022221	RPHI1A022221		-1.15328	2.47009	13.7361	0.000210373	0.0442248
RPHI1A026792		Heat shock 70 kDa protein, mitochondrial OS=Dictyostelium discoideum OX=44689 GN=mhsp70 PE=1 SV=1	heat shock 70 kDa protein 12A-like [Mercenaria mercenaria]	RPHI1A026792	[O]	Posttranslational modification, protein turnover, chaperones	Molecular Function: ATP binding (GO:0005524);;			[O]	Posttranslational modification, protein turnover, chaperones	Hsp70 protein	O	Posttranslational modification, protein turnover, chaperones	RPHI1A026792	RPHI1A026792		RPHI1A026792		RPHI1A026792	RPHI1A026792		-1.15119	6.57909	11.5239	0.000687079	0.0795935
RPHI1A001493		Fructose-bisphosphate aldolase OS=Schistosoma mansoni OX=6183 PE=2 SV=1	fructose-bisphosphate aldolase-like [Mercenaria mercenaria]	RPHI1A001493	[G]	Carbohydrate transport and metabolism	Molecular Function: fructose-bisphosphate aldolase activity (GO:0004332);; Biological Process: glycolytic process (GO:0006096);;			[G]	Carbohydrate transport and metabolism	Fructose-bisphosphate aldolase class-I	G	Carbohydrate transport and metabolism	RPHI1A001493	RPHI1A001493		RPHI1A001493		RPHI1A001493	RPHI1A001493		-1.15096	2.14176	10.888	0.000967899	0.09007
RPHI1A008594			hypothetical protein DPMN_146880 [Dreissena polymorpha]	RPHI1A008594								ShK domain-like			RPHI1A008594	RPHI1A008594		RPHI1A008594		RPHI1A008594	RPHI1A008594		-1.1409	7.08367	12.2284	0.000470668	0.0633194
RPHI1A039047		Putative bifunctional amine oxidase DDB_G0291301 OS=Dictyostelium discoideum OX=44689 GN=DDB_G0291301 PE=1 SV=1	monomeric sarcosine oxidase-like [Mercenaria mercenaria]	RPHI1A039047	[E]	Amino acid transport and metabolism	Molecular Function: oxidoreductase activity (GO:0016491);; Molecular Function: flavin adenine dinucleotide binding (GO:0050660);;			[R]	General function prediction only	FAD dependent oxidoreductase	E	Amino acid transport and metabolism	RPHI1A039047	RPHI1A039047		RPHI1A039047		RPHI1A039047	RPHI1A039047		-1.13098	10.5693	14.9346	0.0001113	0.0374973
RPHI1A025841				RPHI1A025841								PMP-22/EMP/MP20/Claudin family			RPHI1A025841	RPHI1A025841		RPHI1A025841		RPHI1A025841	RPHI1A025841		-1.09781	5.79885	12.0411	0.000520413	0.0677404
RPHI1A022719			short-chain collagen C4-like [Mercenaria mercenaria]	RPHI1A022719			Cellular Component: collagen trimer (GO:0005581);; Cellular Component: integral component of membrane (GO:0016021);;								RPHI1A022719	RPHI1A022719		RPHI1A022719		RPHI1A022719	RPHI1A022719		-1.09227	3.23021	12.6105	0.000383585	0.0575605
RPHI1A043767				RPHI1A043767								C1q domain			RPHI1A043767	RPHI1A043767		RPHI1A043767		RPHI1A043767	RPHI1A043767		-1.04293	8.38568	19.3451	1.091e-05	0.012359
RPHI1A038892				RPHI1A038892											RPHI1A038892	RPHI1A038892		RPHI1A038892		RPHI1A038892	RPHI1A038892		-1.0134	4.24738	13.9307	0.000189677	0.0417825
RPHI1A027568		UNC93-like protein OS=Drosophila melanogaster OX=7227 GN=CG4928 PE=2 SV=1	protein unc-93 homolog A-like [Mercenaria mercenaria]	RPHI1A027568			Cellular Component: integral component of membrane (GO:0016021);;			[S]	Function unknown	Ion channel regulatory protein UNC-93	S	Function unknown	ENSG00000112494	UNC93A	unc-93 homolog A [Source:HGNC Symbol;Acc:HGNC:12570]	RPHI1A027568		RPHI1A027568	RPHI1A027568		-0.992283	6.84711	14.026	0.000180296	0.0417825
RPHI1A035396			sialic acid binding lectin 7 [Ruditapes philippinarum]	Q86Z23;Q86Z23			Molecular Function: carbohydrate binding (GO:0030246);;					C1q domain			ENSG00000186897	C1QL4	complement C1q like 4 [Source:HGNC Symbol;Acc:HGNC:31416]	RPHI1A035396		RPHI1A035396	RPHI1A035396		-0.989215	8.67369	15.4974	8.26174e-05	0.0315451
RPHI1A043557		L-xylulose reductase OS=Caenorhabditis elegans OX=6239 GN=dhs-21 PE=1 SV=2	L-xylulose reductase-like [Mercenaria mercenaria]	RPHI1A043557	[I]	Lipid transport and metabolism	Molecular Function: oxidoreductase activity (GO:0016491);;	K03331|1.5e-58|zne:110837625|K03331 L-xylulose reductase [EC:1.1.1.10] | (RefSeq) L-xylulose reductase	Pentose and glucuronate interconversions (ko00040)	[Q]	Secondary metabolites biosynthesis, transport and catabolism	Enoyl-(Acyl carrier protein) reductase	Q	Secondary metabolites biosynthesis, transport and catabolism	RPHI1A043557	RPHI1A043557		RPHI1A043557		RPHI1A043557	RPHI1A043557		-0.980904	7.60977	17.1714	3.41542e-05	0.0213999
RPHI1A038871				RPHI1A038871	[T]	Signal transduction mechanisms						Universal stress protein family	T	Signal transduction mechanisms	RPHI1A038871	RPHI1A038871		RPHI1A038871		RPHI1A038871	RPHI1A038871		-0.894262	4.54305	13.1198	0.00029219	0.0517255
RPHI1A017681			complement C1q tumor necrosis factor-related protein 4-like [Haliotis rufescens]	Q8R066								C1q domain			RPHI1A017681	RPHI1A017681		RPHI1A017681		RPHI1A017681	RPHI1A017681		-0.890841	7.726	11.1306	0.000849153	0.0858243
RPHI1A003116			ankyrin repeat domain-containing protein 45-like isoform X2 [Mercenaria mercenaria]	Q5TZF3						[O]	Posttranslational modification, protein turnover, chaperones	Ankyrin repeats (3 copies)	O	Posttranslational modification, protein turnover, chaperones	ENSG00000285777	None	novel protein	RPHI1A003116		RPHI1A003116	RPHI1A003116		-0.815819	4.05606	10.5627	0.00115391	0.0976673
RPHI1A034966		Uncharacterized protein CG43867 OS=Drosophila melanogaster OX=7227 GN=CG43867 PE=1 SV=4	LOW QUALITY PROTEIN: pleckstrin homology-like domain family B member 1 [Mercenaria mercenaria]	Q6PDH0								PH domain	S	Function unknown	ENSG00000019144	PHLDB1	pleckstrin homology like domain family B member 1 [Source:HGNC Symbol;Acc:HGNC:23697]	RPHI1A034966		FBpp0074160	CG5004		0.73646	4.24347	11.0779	0.00087363	0.0866567
RPHI1A042125			hypothetical protein, partial [Mercenaria mercenaria]	RPHI1A042125								Kazal-type serine protease inhibitor domain			RPHI1A042125	RPHI1A042125		RPHI1A042125		RPHI1A042125	RPHI1A042125		0.743877	4.00818	12.4885	0.000409466	0.060366
RPHI1A017600	HEAT repeat-containing protein 5B		HEAT repeat-containing protein 5B-like [Mercenaria mercenaria]	A1A5F2			Biological Process: protein localization (GO:0008104);; Biological Process: biological_process (GO:0008150);; Biological Process: macromolecule localization (GO:0033036);; Biological Process: apical protein localization (GO:0045176);; Biological Process: localization (GO:0051179);;			[S]	Function unknown	Laa1/Sip1/HEATR5 HEAT repeat region	T	Signal transduction mechanisms	ENSG00000008869	HEATR5B	HEAT repeat containing 5B [Source:HGNC Symbol;Acc:HGNC:29273]	K24814		FBpp0081307	CG2747		0.788176	5.15819	11.006	0.000908151	0.0881816
RPHI1A006377		CLIP-associating protein OS=Drosophila melanogaster OX=7227 GN=chb PE=1 SV=1	CLIP-associating protein 1-like isoform X6 [Mercenaria mercenaria]	A1A5G0			Cellular Component: chromosome (GO:0005694);; Cellular Component: Golgi apparatus (GO:0005794);; Cellular Component: microtubule organizing center (GO:0005815);; Cellular Component: kinetochore microtubule (GO:0005828);; Cellular Component: cytoplasmic microtubule (GO:0005881);; Molecular Function: kinetochore binding (GO:0043515);; Molecular Function: microtubule plus-end binding (GO:0051010);;	K16578|0.0e+00|myi:110463560|K16578 CLIP-associating protein 1/2 | (RefSeq) CLIP-associating protein 1-like isoform X1		[R]	General function prediction only	CLASP N terminal	S	Function unknown	ENSG00000074054	CLASP1	cytoplasmic linker associated protein 1 [Source:HGNC Symbol;Acc:HGNC:17088]	RPHI1A006377		FBpp0088471	chb	chromosome bows	0.794451	3.50758	12.044	0.000519581	0.0677404
RPHI1A036252	RNA helicase	ATP-dependent RNA helicase abstrakt OS=Drosophila melanogaster OX=7227 GN=abs PE=1 SV=1	probable ATP-dependent RNA helicase DDX41 [Mercenaria mercenaria]	Q9UJV9	[L]	Replication, recombination and repair	Biological Process: mRNA splicing, via spliceosome (GO:0000398);; Molecular Function: nucleic acid binding (GO:0003676);; Molecular Function: RNA helicase activity (GO:0003724);; Molecular Function: ATP binding (GO:0005524);; Molecular Function: zinc ion binding (GO:0008270);; Molecular Function: hydrolase activity (GO:0016787);;	K13116|1.8e-267|lgi:LOTGIDRAFT_163615|K13116 ATP-dependent RNA helicase DDX41 [EC:3.6.4.13] | (RefSeq) hypothetical protein		[A]	RNA processing and modification	DEAD/DEAH box helicase	A	RNA processing and modification	ENSG00000183258	DDX41	DEAD-box helicase 41 [Source:HGNC Symbol;Acc:HGNC:18674]	K13116		FBpp0078606	abs	abstrakt	0.804795	4.07484	10.7415	0.00104762	0.0925857
RPHI1A015865		Fat-like cadherin-related tumor suppressor homolog OS=Drosophila melanogaster OX=7227 GN=kug PE=2 SV=3	protocadherin Fat 1-like [Mercenaria mercenaria]	RPHI1A015865			Molecular Function: calcium ion binding (GO:0005509);; Cellular Component: plasma membrane (GO:0005886);; Biological Process: homophilic cell adhesion via plasma membrane adhesion molecules (GO:0007156);; Cellular Component: membrane (GO:0016020);; Cellular Component: integral component of membrane (GO:0016021);;			[T]	Signal transduction mechanisms	Cadherin domain	T	Signal transduction mechanisms	RPHI1A015865	RPHI1A015865		RPHI1A015865		RPHI1A015865	RPHI1A015865		0.861413	6.74437	10.9951	0.000913533	0.0881816
RPHI1A015539		Cryptochrome-1 OS=Aedes aegypti OX=7159 GN=cry PE=3 SV=1	cryptochrome-1-like isoform X1 [Mercenaria mercenaria]	Q17DK5	[L]	Replication, recombination and repair	Biological Process: obsolete protein import into nucleus, translocation (GO:0000060);; Molecular Function: nucleotide binding (GO:0000166);; Biological Process: system process (GO:0003008);; Molecular Function: molecular_function (GO:0003674);; Molecular Function: transmembrane signaling receptor activity (GO:0004888);; Molecular Function: G protein-coupled receptor activity (GO:0004930);; Molecu…	K02295|1.8e-213|crg:105325404|K02295 cryptochrome | (RefSeq) cryptochrome-1 isoform X1		[LT]	Replication, recombination and repair;; Signal transduction mechanisms	FAD binding domain of DNA photolyase	K	Transcription	RPHI1A015539	RPHI1A015539		K02295	CRY; cryptochrome	FBpp0083150	cry	cryptochrome	0.911852	4.86507	10.879	0.000972613	0.09007
RPHI1A017445		CCAAT/enhancer-binding protein OS=Drosophila virilis OX=7244 GN=slbo PE=3 SV=1	CCAAT/enhancer-binding protein-like [Mercenaria mercenaria]	P28033			Biological Process: reproduction (GO:0000003);; Biological Process: negative regulation of transcription by RNA polymerase II (GO:0000122);; Cellular Component: nuclear chromosome (GO:0000228);; Cellular Component: chromosome, centromeric region (GO:0000775);; Cellular Component: condensed chromosome, centromeric region (GO:0000779);; Cellular Component: chromatin (GO:0000785);; Cellular Componen…			[K]	Transcription	Basic region leucine zipper	K	Transcription	ENSG00000172216	CEBPB	CCAAT enhancer binding protein beta [Source:HGNC Symbol;Acc:HGNC:1834]	RPHI1A017445		RPHI1A017445	RPHI1A017445		0.912689	8.49866	10.6185	0.00111961	0.0957072
RPHI1A034483			hypothetical protein DPMN_093429 [Dreissena polymorpha]	RPHI1A034483			Cellular Component: integral component of membrane (GO:0016021);;	K17495|1.8e-89|pcan:112569736|K17495 CUB and sushi domain-containing protein | (RefSeq) sushi, von Willebrand factor type A, EGF and pentraxin domain-containing protein 1-like isoform X1				Sushi repeat (SCR repeat)	T	Signal transduction mechanisms	RPHI1A034483	RPHI1A034483		RPHI1A034483		RPHI1A034483	RPHI1A034483		0.986346	3.52923	19.8153	8.52954e-06	0.012359
RPHI1A036509		Fructose-bisphosphate aldolase OS=Echinococcus multilocularis OX=6211 GN=FBPA PE=2 SV=1	fructose-bisphosphate aldolase-like isoform X1 [Mercenaria mercenaria]	Q9GP32	[G]	Carbohydrate transport and metabolism	Molecular Function: fructose-bisphosphate aldolase activity (GO:0004332);; Biological Process: glycolytic process (GO:0006096);;	K01623|9.1e-166|crg:105338126|K01623 fructose-bisphosphate aldolase, class I [EC:4.1.2.13] | (RefSeq) fructose-bisphosphate aldolase	Glycolysis / Gluconeogenesis (ko00010);; Pentose phosphate pathway (ko00030);; Fructose and mannose metabolism (ko00051);; Carbon metabolism (ko01200);; Biosynthesis of amino acids (ko01230)	[G]	Carbohydrate transport and metabolism	Fructose-bisphosphate aldolase class-I	G	Carbohydrate transport and metabolism	ENSG00000149925	ALDOA	aldolase, fructose-bisphosphate A [Source:HGNC Symbol;Acc:HGNC:414]	K01623	ALDO; fructose-bisphosphate aldolase, class I [EC:4.1.2.13]	FBpp0084368	Ald1	Aldolase 1	1.00467	6.668	10.7125	0.00106416	0.0928145
RPHI1A020546		Neutral alpha-glucosidase AB OS=Dictyostelium discoideum OX=44689 GN=modA PE=3 SV=1	neutral alpha-glucosidase AB-like isoform X1 [Mercenaria mercenaria]	P79403	[G]	Carbohydrate transport and metabolism	Biological Process: carbohydrate metabolic process (GO:0005975);; Molecular Function: carbohydrate binding (GO:0030246);; Molecular Function: alpha-glucosidase activity (GO:0090599);;	K05546|0.0e+00|crg:105328488|K05546 mannosyl-oligosaccharide alpha-1,3-glucosidase [EC:3.2.1.207] | (RefSeq) neutral alpha-glucosidase AB isoform X1	N-Glycan biosynthesis (ko00510);; Protein processing in endoplasmic reticulum (ko04141)	[GMO]	Carbohydrate transport and metabolism;; Cell wall/membrane/envelope biogenesis;; Posttranslational modification, protein turnover, chaperones	Glycosyl hydrolases family 31	G	Carbohydrate transport and metabolism	ENSG00000089597	GANAB	glucosidase II alpha subunit [Source:HGNC Symbol;Acc:HGNC:4138]	K05546		FBpp0070058	GCS2alpha	Glucosidase 2 alpha subunit	1.02383	3.43494	12.2577	0.000463331	0.0633194
RPHI1A031248		V-type proton ATPase subunit D 2 OS=Drosophila melanogaster OX=7227 GN=Vha36-3 PE=3 SV=1	hypothetical protein DPMN_094785 [Dreissena polymorpha]	Q9Y5K8	[C]	Energy production and conversion	Molecular Function: proton-transporting ATPase activity, rotational mechanism (GO:0046961);;	K02149|1.7e-99|myi:110455734|K02149 V-type H+-transporting ATPase subunit D | (RefSeq) V-type proton ATPase subunit D-like	Oxidative phosphorylation (ko00190);; Phagosome (ko04145);; mTOR signaling pathway (ko04150)	[C]	Energy production and conversion	ATP synthase subunit D	C	Energy production and conversion	ENSG00000100554	ATP6V1D	ATPase H+ transporting V1 subunit D [Source:HGNC Symbol;Acc:HGNC:13527]	K02149		FBpp0308493	Vha36-3	Vacuolar H[+] ATPase 36kD subunit 3	1.02907	5.9028	16.3085	5.38214e-05	0.0237786
RPHI1A028496	Calcium-transporting ATPase	Calcium-transporting ATPase sarcoplasmic/endoplasmic reticulum type OS=Drosophila melanogaster OX=7227 GN=SERCA PE=1 SV=2	sarcoplasmic/endoplasmic reticulum calcium ATPase 2-like isoform X1 [Mercenaria mercenaria]	P11607;Q03669;P22700;P11607;P35316;Q03669;Q03669	[P]	Inorganic ion transport and metabolism	Molecular Function: calcium transmembrane transporter activity, phosphorylative mechanism (GO:0005388);; Molecular Function: ATP binding (GO:0005524);; Cellular Component: integral component of membrane (GO:0016021);; Molecular Function: ATPase activity (GO:0016887);; Cellular Component: sarcoplasmic reticulum membrane (GO:0033017);;			[P]	Inorganic ion transport and metabolism	E1-E2 ATPase	P	Inorganic ion transport and metabolism	ENSG00000174437	ATP2A2	ATPase sarcoplasmic/endoplasmic reticulum Ca2+ transporting 2 [Source:HGNC Symbol;Acc:HGNC:812]	K05853		FBpp0309946	SERCA	Sarco/endoplasmic reticulum Ca(2+)-ATPase	1.05467	6.57392	12.8483	0.000337779	0.0552734
RPHI1A009067				RPHI1A009067			Molecular Function: protein binding (GO:0005515);;					F-box-like	S	Function unknown	RPHI1A009067	RPHI1A009067		RPHI1A009067		RPHI1A009067	RPHI1A009067		1.05497	2.33008	11.5686	0.000670763	0.0794831
RPHI1A008189		PDZ and LIM domain protein Zasp OS=Drosophila melanogaster OX=7227 GN=Zasp52 PE=1 SV=2	LOW QUALITY PROTEIN: trithorax group protein osa-like [Mercenaria mercenaria]	RPHI1A008189			Molecular Function: protein binding (GO:0005515);;			[TZ]	Signal transduction mechanisms;; Cytoskeleton	PDZ domain	O	Posttranslational modification, protein turnover, chaperones	RPHI1A008189	RPHI1A008189		RPHI1A008189		RPHI1A008189	RPHI1A008189		1.06664	3.45074	11.0589	0.000882605	0.0866567
RPHI1A028512		Cholesterol 7-desaturase nvd 1 OS=Ciona intestinalis OX=7719 GN=nvd-Ci-1 PE=1 SV=2	cholesterol 7-desaturase nvd-like [Mercenaria mercenaria]	RPHI1A028512	[PR]	Inorganic ion transport and metabolism;; General function prediction only	Biological Process: cholesterol metabolic process (GO:0008203);; Cellular Component: integral component of membrane (GO:0016021);; Molecular Function: oxidoreductase activity (GO:0016491);; Molecular Function: metal ion binding (GO:0046872);; Molecular Function: 2 iron, 2 sulfur cluster binding (GO:0051537);;					3-Ketosteroid 9alpha-hydroxylase C-terminal domain	P	Inorganic ion transport and metabolism	RPHI1A028512	RPHI1A028512		RPHI1A028512		FBpp0112384	nvd	neverland	1.0789	4.49135	11.4445	0.000717064	0.0795935
RPHI1A010337	FERM domain-containing protein	Tyrosine-protein phosphatase 1 OS=Caenorhabditis elegans OX=6239 GN=ptp-1 PE=2 SV=3	FERM domain-containing protein 5 isoform X4 [Crassostrea gigas]	Q6P5H6;Q6P5H6			Cellular Component: cytoskeleton (GO:0005856);; Molecular Function: cytoskeletal protein binding (GO:0008092);; Cellular Component: integral component of membrane (GO:0016021);;			[R]	General function prediction only	FERM N-terminal domain	S	Function unknown	ENSG00000171877	FRMD5	FERM domain containing 5 [Source:HGNC Symbol;Acc:HGNC:28214]	RPHI1A010337		FBpp0079589	CG5022		1.10752	2.74584	11.5785	0.000667187	0.0794831
RPHI1A043910		RILP-like protein homolog OS=Drosophila melanogaster OX=7227 GN=Rilpl PE=1 SV=1	RILP-like protein 1 isoform X2 [Mercenaria mercenaria]	Q5EBL4			Biological Process: cell morphogenesis (GO:0000902);; Biological Process: cell morphogenesis involved in differentiation (GO:0000904);; Biological Process: epithelial cell development (GO:0002064);; Biological Process: epithelial cell morphogenesis (GO:0003382);; Molecular Function: molecular_function (GO:0003674);; Molecular Function: binding (GO:0005488);; Molecular Function: protein binding (G…	K20173|4.8e-92|crg:105318666|K20173 RILP-like protein 1 | (RefSeq) RILP-like protein 1 isoform X1				JNK_SAPK-associated protein-1	S	Function unknown	ENSG00000188026	RILPL1	Rab interacting lysosomal protein like 1 [Source:HGNC Symbol;Acc:HGNC:26814]	RPHI1A043910		FBpp0070216	Rilpl	Rab interacting lysosomal protein like	1.11551	3.51904	12.3965	0.000430142	0.0623471
RPHI1A022957		Senecionine N-oxygenase OS=Tyria jacobaeae OX=179666 GN=sno1 PE=1 SV=1	dimethylaniline monooxygenase [N-oxide-forming] 2-like [Mercenaria mercenaria]	RPHI1A022957	[P]	Inorganic ion transport and metabolism	Molecular Function: molecular_function (GO:0003674);; Molecular Function: catalytic activity (GO:0003824);; Molecular Function: monooxygenase activity (GO:0004497);; Molecular Function: N,N-dimethylaniline monooxygenase activity (GO:0004499);; Cellular Component: cellular_component (GO:0005575);; Cellular Component: intracellular (GO:0005622);; Cellular Component: obsolete cell (GO:0005623);; Cel…	K00485|3.4e-140|myi:110467451|K00485 dimethylaniline monooxygenase (N-oxide forming) [EC:1.14.13.8] | (RefSeq) dimethylaniline monooxygenase [N-oxide-forming] 5-like isoform X1	Drug metabolism - cytochrome P450 (ko00982)	[Q]	Secondary metabolites biosynthesis, transport and catabolism	Flavin-binding monooxygenase-like	Q	Secondary metabolites biosynthesis, transport and catabolism	RPHI1A022957	RPHI1A022957		RPHI1A022957		RPHI1A022957	RPHI1A022957		1.11594	5.28195	11.7712	0.000601527	0.0748944
RPHI1A004921		Zinc finger protein-like 1 homolog OS=Nematostella vectensis OX=45351 GN=zfpl1 PE=3 SV=1	zinc finger protein-like 1 homolog [Mercenaria mercenaria]	O95159			Cellular Component: integral component of membrane (GO:0016021);; Molecular Function: metal ion binding (GO:0046872);;			[O]	Posttranslational modification, protein turnover, chaperones		O	Posttranslational modification, protein turnover, chaperones	ENSG00000162300	ZFPL1	zinc finger protein like 1 [Source:HGNC Symbol;Acc:HGNC:12868]	RPHI1A004921		FBpp0083630	CG5382		1.14029	3.34206	10.6204	0.00111847	0.0957072
RPHI1A033636		Splicing factor 3B subunit 4 OS=Dictyostelium discoideum OX=44689 GN=sf3b4 PE=3 SV=1	LOW QUALITY PROTEIN: CUGBP Elav-like family member 1 [Mercenaria mercenaria]	Q7ZXE2	[J]	Translation, ribosomal structure and biogenesis	Molecular Function: RNA binding (GO:0003723);; Cellular Component: cytoplasm (GO:0005737);;	K13207|1.4e-158|myi:110447449|K13207 CUG-BP- and ETR3-like factor | (RefSeq) CUGBP Elav-like family member 2 isoform X1		[A]	RNA processing and modification	RNA recognition motif. (a.k.a. RRM, RBD, or RNP domain)	A	RNA processing and modification	ENSG00000048740	CELF2	CUGBP Elav-like family member 2 [Source:HGNC Symbol;Acc:HGNC:2550]	RPHI1A033636		FBpp0304034	bru1	bruno 1	1.1775	2.78939	13.9459	0.00018815	0.0417825
RPHI1A011438		Protein disulfide-isomerase A6 homolog OS=Drosophila melanogaster OX=7227 GN=CaBP1 PE=1 SV=1	protein disulfide-isomerase A6 homolog [Mercenaria mercenaria]	Q9V438	[O]	Posttranslational modification, protein turnover, chaperones	Molecular Function: protein disulfide isomerase activity (GO:0003756);; Cellular Component: endoplasmic reticulum (GO:0005783);;	K09584|1.4e-165|lak:106175982|K09584 protein disulfide-isomerase A6 [EC:5.3.4.1] | (RefSeq) protein disulfide-isomerase A6 homolog isoform X1	Protein processing in endoplasmic reticulum (ko04141)	[O]	Posttranslational modification, protein turnover, chaperones	Thioredoxin	O	Posttranslational modification, protein turnover, chaperones	ENSG00000143870	PDIA6	protein disulfide isomerase family A member 6 [Source:HGNC Symbol;Acc:HGNC:30168]	K09584		FBpp0080395	CaBP1	calcium-binding protein 1	1.20407	6.12784	11.1876	0.000823439	0.0849836
RPHI1A003760	phosphorylase kinase	Calcium/calmodulin-dependent protein kinase type II OS=Caenorhabditis elegans OX=6239 GN=unc-43 PE=1 SV=2	phosphorylase b kinase gamma catalytic chain, skeletal muscle/heart isoform-like isoform X3 [Mercenaria mercenaria]	Q16816	[T]	Signal transduction mechanisms	Molecular Function: phosphorylase kinase activity (GO:0004689);; Molecular Function: calmodulin binding (GO:0005516);; Molecular Function: ATP binding (GO:0005524);; Cellular Component: phosphorylase kinase complex (GO:0005964);; Biological Process: glycogen biosynthetic process (GO:0005978);; Biological Process: protein phosphorylation (GO:0006468);;	K00871|1.2e-167|myi:110462867|K00871 phosphorylase kinase gamma subunit [EC:2.7.11.19] | (RefSeq) phosphorylase b kinase gamma catalytic chain, skeletal muscle/heart isoform-like isoform X1		[G]	Carbohydrate transport and metabolism	Protein kinase domain	T	Signal transduction mechanisms	ENSG00000164776	PHKG1	phosphorylase kinase catalytic subunit gamma 1 [Source:HGNC Symbol;Acc:HGNC:8930]	K00871		FBpp0310184	PhKgamma	Phosphorylase kinase gamma	1.21142	4.07651	12.6999	0.000365683	0.0575605
RPHI1A037512			phosphatidate phosphatase LPIN3-like [Mercenaria mercenaria]	Q14693			Molecular Function: phosphatidate phosphatase activity (GO:0008195);;	K15728|1.1e-263|myi:110452015|K15728 phosphatidate phosphatase LPIN [EC:3.1.3.4] | (RefSeq) phosphatidate phosphatase LPIN1-like	Glycerolipid metabolism (ko00561);; Glycerophospholipid metabolism (ko00564);; mTOR signaling pathway (ko04150)	[NI]	Cell motility;; Lipid transport and metabolism	LNS2 (Lipin/Ned1/Smp2)			ENSG00000134324	LPIN1	lipin 1 [Source:HGNC Symbol;Acc:HGNC:13345]	RPHI1A037512		FBpp0292616	Lpin	Lipin	1.21166	2.39457	10.8126	0.00100814	0.0906924
RPHI1A010198	Serine/threonine protein phosphatase 2A regulatory subunit	Serine/threonine-protein phosphatase 2A regulatory subunit pptr-1 OS=Caenorhabditis elegans OX=6239 GN=pptr-1 PE=1 SV=4	serine/threonine-protein phosphatase 2A 56 kDa regulatory subunit epsilon isoform-like isoform X2 [Mercenaria mercenaria]	A4FV68			Cellular Component: protein phosphatase type 2A complex (GO:0000159);; Biological Process: signal transduction (GO:0007165);; Molecular Function: protein phosphatase regulator activity (GO:0019888);;	K11584|3.6e-239|pcan:112570000|K11584 serine/threonine-protein phosphatase 2A regulatory subunit B' | (RefSeq) serine/threonine-protein phosphatase 2A 56 kDa regulatory subunit epsilon isoform-like isoform X1	mRNA surveillance pathway (ko03015)	[T]	Signal transduction mechanisms	Protein phosphatase 2A regulatory B subunit (B56 family)	T	Signal transduction mechanisms	ENSG00000154001	PPP2R5E	protein phosphatase 2 regulatory subunit B'epsilon [Source:HGNC Symbol;Acc:HGNC:9313]	K11584		FBpp0084574	wdb	widerborst	1.22729	3.1289	19.6339	9.37906e-06	0.012359
RPHI1A043671			hypothetical protein DPMN_090458 [Dreissena polymorpha]	O75159;O75159;O75159			Biological Process: reproduction (GO:0000003);; Biological Process: ameboidal-type cell migration (GO:0001667);; Biological Process: regulation of protein phosphorylation (GO:0001932);; Biological Process: negative regulation of protein phosphorylation (GO:0001933);; Biological Process: morphogenesis of an epithelium (GO:0002009);; Biological Process: epithelial cell development (GO:0002064);; Bi…	K04698|1.2e-105|myi:110447041|K04698 suppressor of cytokine signaling 5 | (RefSeq) uncharacterized protein LOC110447041 isoform X1		[T]	Signal transduction mechanisms	SH2 domain	T	Signal transduction mechanisms	ENSG00000171150	SOCS5	suppressor of cytokine signaling 5 [Source:HGNC Symbol;Acc:HGNC:16852]	RPHI1A043671		FBpp0080593	Socs36E	Suppressor of cytokine signaling at 36E	1.22949	3.47642	12.6024	0.000385255	0.0575605
RPHI1A036301		Chloride channel protein D OS=Dictyostelium discoideum OX=44689 GN=clcD PE=3 SV=1	chloride transport protein 6-like isoform X2 [Mercenaria mercenaria]	Q1ZXJ0	[P]	Inorganic ion transport and metabolism	Molecular Function: voltage-gated chloride channel activity (GO:0005247);; Cellular Component: integral component of membrane (GO:0016021);;			[P]	Inorganic ion transport and metabolism	Voltage gated chloride channel	P	Inorganic ion transport and metabolism	RPHI1A036301	RPHI1A036301		RPHI1A036301		RPHI1A036301	RPHI1A036301		1.23603	2.16813	13.6715	0.000217738	0.0445821
RPHI1A014899			translocation protein SEC62-like [Mercenaria mercenaria]	Q5F3A1			Biological Process: protein transport (GO:0015031);; Cellular Component: integral component of endoplasmic reticulum membrane (GO:0030176);;	K12275|1.0e-65|lgi:LOTGIDRAFT_182505|K12275 translocation protein SEC62 | (RefSeq) hypothetical protein	Protein export (ko03060);; Protein processing in endoplasmic reticulum (ko04141)	[U]	Intracellular trafficking, secretion, and vesicular transport	Translocation protein Sec62	U	Intracellular trafficking, secretion, and vesicular transport	ENSG00000008952	SEC62	SEC62 homolog, preprotein translocation factor [Source:HGNC Symbol;Acc:HGNC:11846]	RPHI1A014899		FBpp0310307	Trp1	Translocation protein 1	1.23931	2.82217	14.2771	0.00015777	0.040444
RPHI1A036504		Phospholipid-transporting ATPase tat-1 OS=Caenorhabditis elegans OX=6239 GN=tat-1 PE=1 SV=3	phospholipid-transporting ATPase ID-like isoform X2 [Mercenaria mercenaria]	P98198	[P]	Inorganic ion transport and metabolism	Molecular Function: magnesium ion binding (GO:0000287);; Molecular Function: ATP binding (GO:0005524);; Biological Process: phospholipid transport (GO:0015914);; Cellular Component: integral component of membrane (GO:0016021);; Molecular Function: ATPase activity (GO:0016887);; Molecular Function: ATPase-coupled intramembrane lipid transporter activity (GO:0140326);;	K01530|0.0e+00|myi:110443624|K01530 phospholipid-translocating ATPase [EC:7.6.2.1] | (RefSeq) phospholipid-transporting ATPase ID-like isoform X1		[R]	General function prediction only	Phospholipid-translocating P-type ATPase C-terminal	P	Inorganic ion transport and metabolism	ENSG00000143515	ATP8B2	ATPase phospholipid transporting 8B2 [Source:HGNC Symbol;Acc:HGNC:13534]	K01530		FBpp0308705	ATP8B	ATPase 8B	1.25513	2.42904	12.2439	0.00046678	0.0633194
RPHI1A030949			axin interactor, dorsalization-associated protein-like [Mercenaria mercenaria]	Q6PBN2			Biological Process: regulation of protein phosphorylation (GO:0001932);; Biological Process: negative regulation of protein phosphorylation (GO:0001933);; Biological Process: regionalization (GO:0003002);; Molecular Function: molecular_function (GO:0003674);; Molecular Function: binding (GO:0005488);; Molecular Function: protein binding (GO:0005515);; Molecular Function: phospholipid binding (GO:…					Axin interactor dorsalisation-associated protein, C-terminal	S	Function unknown	ENSG00000186063	AIDA	axin interactor, dorsalization associated [Source:HGNC Symbol;Acc:HGNC:25761]	RPHI1A030949		RPHI1A030949	RPHI1A030949		1.26981	3.81109	13.73	0.00021106	0.0442248
RPHI1A023141			HIV Tat-specific factor 1-like isoform X1 [Mercenaria mercenaria]	O43719			Biological Process: RNA splicing, via transesterification reactions (GO:0000375);; Biological Process: RNA splicing, via transesterification reactions with bulged adenosine as nucleophile (GO:0000377);; Biological Process: mRNA splicing, via spliceosome (GO:0000398);; Molecular Function: molecular_function (GO:0003674);; Molecular Function: nucleic acid binding (GO:0003676);; Molecular Function: …	K13093|1.3e-102|crg:105333722|K13093 HIV Tat-specific factor 1 | (RefSeq) HIV Tat-specific factor 1 homolog		[K]	Transcription	RNA recognition motif. (a.k.a. RRM, RBD, or RNP domain)	A	RNA processing and modification	ENSG00000102241	HTATSF1	HIV-1 Tat specific factor 1 [Source:HGNC Symbol;Acc:HGNC:5276]	RPHI1A023141		FBpp0078054	barc	barricade	1.27186	3.13061	14.4544	0.000143592	0.040444
RPHI1A022045		Adenosine deaminase AGSA OS=Aplysia californica OX=6500 PE=1 SV=2	adenosine deaminase AGSA-like [Mercenaria mercenaria]	P15287	[F]	Nucleotide transport and metabolism	Biological Process: reproduction (GO:0000003);; Cellular Component: lytic vacuole (GO:0000323);; Molecular Function: G protein-coupled receptor binding (GO:0001664);; Biological Process: cell activation (GO:0001775);; Biological Process: larval development (GO:0002164);; Biological Process: immune effector process (GO:0002252);; Biological Process: cell activation involved in immune response (GO:…	K19572|2.1e-155|crg:105348777|K19572 adenosine deaminase CECR1 [EC:3.5.4.4] | (RefSeq) adenosine deaminase CECR1	Purine metabolism (ko00230)	[F]	Nucleotide transport and metabolism	Adenosine deaminase	F	Nucleotide transport and metabolism	ENSG00000093072	ADA2	adenosine deaminase 2 [Source:HGNC Symbol;Acc:HGNC:1839]	K19572		FBpp0074957	Adgf-B	Adenosine deaminase-related growth factor B	1.29316	3.41559	14.2344	0.00016139	0.040444
RPHI1A005946	F-box only protein 11	F-box protein dre-1 OS=Caenorhabditis elegans OX=6239 GN=dre-1 PE=1 SV=3	F-box only protein 11-like isoform X1 [Mercenaria mercenaria]	Q86XK2			Cellular Component: ubiquitin ligase complex (GO:0000151);; Molecular Function: zinc ion binding (GO:0008270);; Biological Process: protein ubiquitination (GO:0016567);;	K10297|3.0e-159|myi:110445265|K10297 F-box protein 11 | (RefSeq) F-box only protein 11-like		[R]	General function prediction only	Right handed beta helix region	I	Lipid transport and metabolism	ENSG00000138081	FBXO11	F-box protein 11 [Source:HGNC Symbol;Acc:HGNC:13590]	K10297		FBpp0306742	FBXO11	F-box protein 11	1.30111	1.68013	11.06	0.000882103	0.0866567
RPHI1A005131			LOW QUALITY PROTEIN: GRIP and coiled-coil domain-containing protein 1-like [Mercenaria mercenaria]	Q96CN9			Cellular Component: Golgi trans cisterna (GO:0000138);; Molecular Function: molecular_function (GO:0003674);; Molecular Function: binding (GO:0005488);; Molecular Function: protein binding (GO:0005515);; Cellular Component: cellular_component (GO:0005575);; Cellular Component: intracellular (GO:0005622);; Cellular Component: obsolete cell (GO:0005623);; Cellular Component: cytoplasm (GO:0005737);…	K20281|9.7e-143|lgi:LOTGIDRAFT_212469|K20281 GRIP and coiled-coil domain-containing protein 1 | (RefSeq) hypothetical protein				GRIP domain	S	Function unknown	ENSG00000179562	GCC1	GRIP and coiled-coil domain containing 1 [Source:HGNC Symbol;Acc:HGNC:19095]	RPHI1A005131		FBpp0081842	GCC88	GRIP and coiled-coil domain containing 88 kDa	1.32464	1.42783	11.1819	0.000825996	0.0849836
RPHI1A041122			Golgi resident protein GCP60-like isoform X2 [Mercenaria mercenaria]	Q9H3P7			Molecular Function: fatty-acyl-CoA binding (GO:0000062);;			[U]	Intracellular trafficking, secretion, and vesicular transport	Golgi-dynamics membrane-trafficking	U	Intracellular trafficking, secretion, and vesicular transport	ENSG00000182827	ACBD3	acyl-CoA binding domain containing 3 [Source:HGNC Symbol;Acc:HGNC:15453]	K23935		FBpp0301157	CG14232		1.32528	4.23974	11.2491	0.000796605	0.0849836
RPHI1A036836			transmembrane protein 62-like [Mercenaria mercenaria]	Q0P6H9			Cellular Component: integral component of membrane (GO:0016021);; Molecular Function: hydrolase activity (GO:0016787);;					Calcineurin-like phosphoesterase	S	Function unknown	ENSG00000137842	TMEM62	transmembrane protein 62 [Source:HGNC Symbol;Acc:HGNC:26269]	RPHI1A036836		RPHI1A036836	RPHI1A036836		1.33402	4.07463	11.3644	0.000748647	0.0819315
RPHI1A033867	F-box/LRR-repeat protein 14		F-box/LRR-repeat protein 14-like [Mercenaria mercenaria]	Q17R01			Cellular Component: ubiquitin ligase complex (GO:0000151);; Molecular Function: protein binding (GO:0005515);; Cellular Component: cellular_component (GO:0005575);; Cellular Component: intracellular (GO:0005622);; Cellular Component: obsolete cell (GO:0005623);; Biological Process: proteolysis (GO:0006508);; Biological Process: ubiquitin-dependent protein catabolic process (GO:0006511);; Biologic…	K10280|1.6e-94|lak:106162445|K10280 F-box and leucine-rich repeat protein 14 | (RefSeq) F-box/LRR-repeat protein 14		[R]	General function prediction only	Leucine Rich repeat	S	Function unknown	ENSG00000171823	FBXL14	F-box and leucine rich repeat protein 14 [Source:HGNC Symbol;Acc:HGNC:28624]	K10280		FBpp0309766	Ppa	Partner of paired	1.33487	1.41406	11.5439	0.000679702	0.0795935
RPHI1A010705			acyloxyacyl hydrolase-like isoform X1 [Mercenaria mercenaria]	O18823			Biological Process: polysaccharide catabolic process (GO:0000272);; Molecular Function: molecular_function (GO:0003674);; Molecular Function: catalytic activity (GO:0003824);; Molecular Function: binding (GO:0005488);; Molecular Function: calcium ion binding (GO:0005509);; Biological Process: carbohydrate metabolic process (GO:0005975);; Biological Process: polysaccharide metabolic process (GO:00…	K01065|1.8e-108|myi:110448174|K01065 acyloxyacyl hydrolase [EC:3.1.1.77] | (RefSeq) acyloxyacyl hydrolase-like				Saposin-like type B, region 2	S	Function unknown	ENSG00000136250	AOAH	acyloxyacyl hydrolase [Source:HGNC Symbol;Acc:HGNC:548]	RPHI1A010705		RPHI1A010705	RPHI1A010705		1.35671	2.68422	10.542	0.0011669	0.098283
RPHI1A007368	V-type proton ATPase subunit	V-type proton ATPase subunit d 1 OS=Drosophila melanogaster OX=7227 GN=VhaAC39-1 PE=2 SV=1	hypothetical protein DPMN_193103 [Dreissena polymorpha]	Q9W4P5			Cellular Component: proton-transporting V-type ATPase, V0 domain (GO:0033179);; Molecular Function: proton-transporting ATPase activity, rotational mechanism (GO:0046961);;	K02146|1.3e-177|lgi:LOTGIDRAFT_108853|K02146 V-type H+-transporting ATPase subunit d | (RefSeq) hypothetical protein	Oxidative phosphorylation (ko00190);; Lysosome (ko04142);; Phagosome (ko04145)	[C]	Energy production and conversion	ATP synthase (C/AC39) subunit	C	Energy production and conversion	ENSG00000159720	ATP6V0D1	ATPase H+ transporting V0 subunit d1 [Source:HGNC Symbol;Acc:HGNC:13724]	RPHI1A007368		FBpp0070584	VhaAC39-1	Vacuolar H[+] ATPase AC39 subunit 1	1.38394	6.58619	12.2372	0.000468452	0.0633194
RPHI1A034157		tRNA (cytosine(34)-C(5))-methyltransferase OS=Drosophila melanogaster OX=7227 GN=Nsun2 PE=2 SV=1	RNA cytosine-C(5)-methyltransferase NSUN2-like [Mercenaria mercenaria]	RPHI1A034157	[J]	Translation, ribosomal structure and biogenesis	Biological Process: reproduction (GO:0000003);; Molecular Function: tRNA binding (GO:0000049);; Biological Process: cell cycle checkpoint (GO:0000075);; Biological Process: RNA methylation (GO:0001510);; Biological Process: hair follicle development (GO:0001942);; Biological Process: developmental process involved in reproduction (GO:0003006);; Biological Process: system process (GO:0003008);; Mo…	K15335|1.3e-76|lak:106177539|K15335 tRNA (cytosine34-C5)-methyltransferase [EC:2.1.1.203] | (RefSeq) tRNA (cytosine(34)-C(5))-methyltransferase isoform X1		[J]	Translation, ribosomal structure and biogenesis	16S rRNA methyltransferase RsmB/F	J	Translation, ribosomal structure and biogenesis	RPHI1A034157	RPHI1A034157		RPHI1A034157		RPHI1A034157	RPHI1A034157		1.4002	4.17565	11.465	0.000709178	0.0795935
RPHI1A031421			RNA-binding protein MEX3B-like [Mercenaria mercenaria]	A1L3F4			Molecular Function: RNA binding (GO:0003723);; Molecular Function: metal ion binding (GO:0046872);;	K15686|7.2e-159|myi:110458316|K15686 RNA-binding protein MEX3 [EC:2.3.2.27] | (RefSeq) RNA-binding protein MEX3B-like isoform X1		[R]	General function prediction only	KH domain	O	Posttranslational modification, protein turnover, chaperones	ENSG00000183496	MEX3B	mex-3 RNA binding family member B [Source:HGNC Symbol;Acc:HGNC:25297]	K15686		FBpp0302676	CG11360		1.40157	2.13815	14.6156	0.00013182	0.040444
RPHI1A010859				RPHI1A010859			Cellular Component: trans-Golgi network (GO:0005802);; Cellular Component: integral component of membrane (GO:0016021);; Molecular Function: connexin binding (GO:0071253);;					Tetratricopeptide repeat	S	Function unknown	RPHI1A010859	RPHI1A010859		RPHI1A010859		RPHI1A010859	RPHI1A010859		1.41534	1.64206	12.603	0.000385137	0.0575605
RPHI1A011587		Copine-A OS=Dictyostelium discoideum OX=44689 GN=cpnA PE=2 SV=1	copine-3-like isoform X3 [Mercenaria mercenaria]	RPHI1A011587			Molecular Function: calcium-dependent phospholipid binding (GO:0005544);;			[T]	Signal transduction mechanisms	Copine	T	Signal transduction mechanisms	RPHI1A011587	RPHI1A011587		K24525	CPNE4_6_7; copine 4/6/7	RPHI1A011587	RPHI1A011587		1.43299	4.48394	14.46	0.000143167	0.040444
RPHI1A021469				RPHI1A021469			Cellular Component: mitochondrial outer membrane (GO:0005741);; Biological Process: mitochondrial protein catabolic process (GO:0035694);;					Mitochondria-eating protein			RPHI1A021469	RPHI1A021469		RPHI1A021469		RPHI1A021469	RPHI1A021469		1.43685	0.0650712	12.6177	0.000382121	0.0575605
RPHI1A025189		Myeloid leukemia factor OS=Drosophila melanogaster OX=7227 GN=Mlf PE=1 SV=2	myeloid leukemia factor 1-like [Mercenaria mercenaria]	Q32KY3			Biological Process: hematopoietic progenitor cell differentiation (GO:0002244);; Biological Process: myeloid progenitor cell differentiation (GO:0002318);; Biological Process: immune system process (GO:0002376);; Biological Process: immune system development (GO:0002520);; Molecular Function: molecular_function (GO:0003674);; Molecular Function: nucleic acid binding (GO:0003676);; Molecular Funct…			[S]	Function unknown	Myelodysplasia-myeloid leukemia factor 1-interacting protein	L	Replication, recombination and repair	ENSG00000178053	MLF1	myeloid leukemia factor 1 [Source:HGNC Symbol;Acc:HGNC:7125]	RPHI1A025189		FBpp0086429	Mlf	Myelodysplasia/myeloid leukemia factor	1.4419	5.577	10.8028	0.00101344	0.0906924
RPHI1A005645		ADP-ribosylation factor-like protein 1 OS=Drosophila melanogaster OX=7227 GN=Arl1 PE=2 SV=5		P61211	[R]	General function prediction only	Molecular Function: GTPase activity (GO:0003924);; Molecular Function: GTP binding (GO:0005525);;	K07942|1.0e-77|crg:105320115|K07942 ADP-ribosylation factor-like protein 1 | (RefSeq) ADP-ribosylation factor-like protein 1		[U]	Intracellular trafficking, secretion, and vesicular transport	ADP-ribosylation factor family	U	Intracellular trafficking, secretion, and vesicular transport	ENSG00000120805	ARL1	ADP ribosylation factor like GTPase 1 [Source:HGNC Symbol;Acc:HGNC:692]	RPHI1A005645		FBpp0075272	Arl1	ADP ribosylation factor-like 1	1.48778	1.52711	10.9303	0.000946053	0.09007
RPHI1A023404		Heat shock protein 100 OS=Trypanosoma brucei brucei OX=5702 GN=HSP100 PE=3 SV=1	caseinolytic peptidase B protein homolog [Mercenaria mercenaria]	Q60649	[O]	Posttranslational modification, protein turnover, chaperones	Molecular Function: ATP binding (GO:0005524);; Molecular Function: ATPase activity (GO:0016887);;	K03695|3.0e-196|myi:110458675|K03695 ATP-dependent Clp protease ATP-binding subunit ClpB | (RefSeq) caseinolytic peptidase B protein homolog		[O]	Posttranslational modification, protein turnover, chaperones	AAA domain (Cdc48 subfamily)	O	Posttranslational modification, protein turnover, chaperones	ENSG00000162129	CLPB	ClpB family mitochondrial disaggregase [Source:HGNC Symbol;Acc:HGNC:30664]	K03695		RPHI1A023404	RPHI1A023404		1.49096	3.72116	14.3687	0.000150282	0.040444
RPHI1A008222	histone acetyltransferase	Histone acetyltransferase Tip60 OS=Drosophila melanogaster OX=7227 GN=Tip60 PE=1 SV=1	histone acetyltransferase KAT7-like [Mercenaria mercenaria]	Q810T5			Molecular Function: histone acetyltransferase activity (GO:0004402);; Cellular Component: nucleus (GO:0005634);; Biological Process: regulation of transcription, DNA-templated (GO:0006355);; Molecular Function: zinc ion binding (GO:0008270);;	K11307|1.4e-209|crg:105329923|K11307 histone acetyltransferase MYST2 [EC:2.3.1.48] | (RefSeq) histone acetyltransferase KAT7		[B]	Chromatin structure and dynamics	MOZ/SAS family	B	Chromatin structure and dynamics	ENSG00000136504	KAT7	lysine acetyltransferase 7 [Source:HGNC Symbol;Acc:HGNC:17016]	K11307		FBpp0304793	chm	chameau	1.49324	3.56279	22.0519	2.65377e-06	0.00569964
RPHI1A030495				RPHI1A030495											RPHI1A030495	RPHI1A030495		RPHI1A030495		RPHI1A030495	RPHI1A030495		1.49511	1.87598	13.8221	0.000200958	0.043707
RPHI1A043607		tRNA (cytosine(34)-C(5))-methyltransferase OS=Drosophila melanogaster OX=7227 GN=Nsun2 PE=2 SV=1	RNA cytosine-C(5)-methyltransferase NSUN2-like [Mercenaria mercenaria]	Q28E61	[J]	Translation, ribosomal structure and biogenesis	Molecular Function: tRNA binding (GO:0000049);; Biological Process: RNA methylation (GO:0001510);; Biological Process: system process (GO:0003008);; Molecular Function: molecular_function (GO:0003674);; Molecular Function: nucleic acid binding (GO:0003676);; Molecular Function: RNA binding (GO:0003723);; Molecular Function: catalytic activity (GO:0003824);; Molecular Function: binding (GO:0005488…	K15335|4.8e-187|myi:110446873|K15335 tRNA (cytosine34-C5)-methyltransferase [EC:2.1.1.203] | (RefSeq) tRNA (cytosine(34)-C(5))-methyltransferase-like		[J]	Translation, ribosomal structure and biogenesis	16S rRNA methyltransferase RsmB/F	J	Translation, ribosomal structure and biogenesis	ENSG00000037474	NSUN2	NOP2/Sun RNA methyltransferase 2 [Source:HGNC Symbol;Acc:HGNC:25994]	K15335		FBpp0070637	Nsun2	NOP2-Sun domain family, member 2	1.50702	3.19774	11.3084	0.000771555	0.0833765
RPHI1A024530			solute carrier family 46 member 3-like [Mercenaria mercenaria]	RPHI1A024530	[G]	Carbohydrate transport and metabolism	Biological Process: system process (GO:0003008);; Biological Process: renal system process (GO:0003014);; Biological Process: transport (GO:0006810);; Biological Process: biological_process (GO:0008150);; Biological Process: response to toxic substance (GO:0009636);; Cellular Component: integral component of membrane (GO:0016021);; Molecular Function: transmembrane transporter activity (GO:002285…	K20840|5.7e-84|myi:110454926|K20840 MFS transporter, PCFT/HCP family, solute carrier family 46, member 3 | (RefSeq) solute carrier family 46 member 3-like		[R]	General function prediction only	Major Facilitator Superfamily	O	Posttranslational modification, protein turnover, chaperones	RPHI1A024530	RPHI1A024530		RPHI1A024530		RPHI1A024530	RPHI1A024530		1.50904	2.5405	10.8048	0.00101235	0.0906924
RPHI1A016760			hypothetical protein DPMN_166850 [Dreissena polymorpha]	Q3SZM9	[G]	Carbohydrate transport and metabolism	Molecular Function: N-acetylglucosamine kinase activity (GO:0045127);;	K00884|5.8e-106|crg:105340776|K00884 N-acetylglucosamine kinase [EC:2.7.1.59] | (RefSeq) N-acetyl-D-glucosamine kinase	Amino sugar and nucleotide sugar metabolism (ko00520)	[G]	Carbohydrate transport and metabolism	BadF/BadG/BcrA/BcrD ATPase family	G	Carbohydrate transport and metabolism	ENSG00000124357	NAGK	N-acetylglucosamine kinase [Source:HGNC Symbol;Acc:HGNC:17174]	K00884		FBpp0082573	Nagk	N-acetylglucosamine kinase	1.5152	2.04715	13.3014	0.000265208	0.0484767
RPHI1A027710			translocating chain-associated membrane protein 1-like isoform X1 [Mercenaria mercenaria]	Q01685			Biological Process: SRP-dependent cotranslational protein targeting to membrane, translocation (GO:0006616);; Cellular Component: integral component of membrane (GO:0016021);;	K14010|2.1e-149|crg:105325513|K14010 translocating chain-associated membrane protein 1 | (RefSeq) translocating chain-associated membrane protein 1-like 1	Protein processing in endoplasmic reticulum (ko04141)	[U]	Intracellular trafficking, secretion, and vesicular transport	TLC domain	U	Intracellular trafficking, secretion, and vesicular transport	ENSG00000067167	TRAM1	translocation associated membrane protein 1 [Source:HGNC Symbol;Acc:HGNC:20568]	RPHI1A027710		FBpp0304840	TRAM	TRAM	1.52773	2.41169	13.438	0.000246578	0.0465572
RPHI1A043472		Kelch-like protein 8 OS=Caenorhabditis elegans OX=6239 GN=kel-8 PE=1 SV=1	kelch-like protein 8 isoform X2 [Mercenaria mercenaria]	Q9P2G9	[V]	Defense mechanisms	Cellular Component: ubiquitin ligase complex (GO:0000151);; Molecular Function: protein binding (GO:0005515);; Cellular Component: cellular_component (GO:0005575);; Cellular Component: intracellular (GO:0005622);; Cellular Component: obsolete cell (GO:0005623);; Cellular Component: nucleus (GO:0005634);; Cellular Component: nucleoplasm (GO:0005654);; Biological Process: cellular protein modificat…	K10446|2.8e-122|crg:105348608|K10446 kelch-like protein 8 | (RefSeq) kelch-like protein 8 isoform X1		[TR]	Signal transduction mechanisms;; General function prediction only	Kelch motif	T	Signal transduction mechanisms	ENSG00000145332	KLHL8	kelch like family member 8 [Source:HGNC Symbol;Acc:HGNC:18644]	K10446		RPHI1A043472	RPHI1A043472		1.52816	1.07797	11.9046	0.000559942	0.0717979
RPHI1A019932		Probable phospholipase D F09G2.8 OS=Caenorhabditis elegans OX=6239 GN=F09G2.8 PE=1 SV=2	5'-3' exonuclease PLD3-like [Mercenaria mercenaria]	Q6PB03;Q6PB03	[I]	Lipid transport and metabolism	Cellular Component: integral component of membrane (GO:0016021);; Molecular Function: hydrolase activity (GO:0016787);;	K16860|1.5e-142|myi:110446465|K16860 phospholipase D3/4 [EC:3.1.4.4] | (RefSeq) phospholipase D3-like isoform X1	Glycerophospholipid metabolism (ko00564);; Ether lipid metabolism (ko00565)	[R]	General function prediction only	PLD-like domain	S	Function unknown	ENSG00000105223	PLD3	phospholipase D family member 3 [Source:HGNC Symbol;Acc:HGNC:17158]	K16860		FBpp0310407	Pld3	Phospholipase D family member 3	1.53513	4.56574	18.4034	1.78741e-05	0.0148288
RPHI1A018309	RCBTB	Bifunctional serine/threonine-protein kinase/NEDD4-like E3 ubiquitin-protein ligase OS=Dictyostelium discoideum OX=44689 GN=DDB_G0276527 PE=3 SV=2	hypothetical protein DPMN_067771 [Dreissena polymorpha]	Q6NXM2	[DZ]	Cell cycle control, cell division, chromosome partitioning;; Cytoskeleton	Molecular Function: protein binding (GO:0005515);;	K11494|5.6e-249|crg:105327158|K11494 RCC1 and BTB domain-containing protein | (RefSeq) RCC1 and BTB domain-containing protein 1		[S]	Function unknown	Regulator of chromosome condensation (RCC1) repeat			ENSG00000136144	RCBTB1	RCC1 and BTB domain containing protein 1 [Source:HGNC Symbol;Acc:HGNC:18243]	K11494		RPHI1A018309	RPHI1A018309		1.53519	1.79588	10.7359	0.00105076	0.0925857
RPHI1A025886	116 kDa U5 small nuclear ribonucleoprotein component	Eukaryotic translation elongation factor 2 OS=Drosophila melanogaster OX=7227 GN=eEF2 PE=1 SV=4	116 kDa U5 small nuclear ribonucleoprotein component-like [Pecten maximus]	Q5F3X4	[J]	Translation, ribosomal structure and biogenesis	Molecular Function: GTPase activity (GO:0003924);; Molecular Function: GTP binding (GO:0005525);; Cellular Component: spliceosomal complex (GO:0005681);; Biological Process: mRNA processing (GO:0006397);; Biological Process: RNA splicing (GO:0008380);;	K12852|0.0e+00|crg:105321022|K12852 116 kDa U5 small nuclear ribonucleoprotein component | (RefSeq) 116 kDa U5 small nuclear ribonucleoprotein component	Spliceosome (ko03040)	[J]	Translation, ribosomal structure and biogenesis	Elongation factor Tu GTP binding domain	J	Translation, ribosomal structure and biogenesis	ENSG00000108883	EFTUD2	elongation factor Tu GTP binding domain containing 2 [Source:HGNC Symbol;Acc:HGNC:30858]	K12852		FBpp0084626	CG4849		1.56821	2.78674	14.8363	0.000117259	0.0386356
RPHI1A015321		Protein STIP1 homolog OS=Dictyostelium discoideum OX=44689 GN=sti1 PE=3 SV=1	LOW QUALITY PROTEIN: LON peptidase N-terminal domain and RING finger protein 1-like [Mercenaria mercenaria]	D3YY23	[S]	Function unknown	Cellular Component: cytoplasm (GO:0005737);; Molecular Function: metal ion binding (GO:0046872);;			[O]	Posttranslational modification, protein turnover, chaperones	ATP-dependent protease La (LON) substrate-binding domain	O	Posttranslational modification, protein turnover, chaperones	ENSG00000154359	LONRF1	LON peptidase N-terminal domain and ring finger 1 [Source:HGNC Symbol;Acc:HGNC:26302]	RPHI1A015321		FBpp0293529	CG32369		1.57529	2.57798	16.3032	5.39732e-05	0.0237786
RPHI1A034933			multiple epidermal growth factor-like domains protein 6 isoform X4 [Mercenaria mercenaria]	RPHI1A034933			Cellular Component: extracellular region (GO:0005576);;	K23879|1.5e-31|spu:575170|K23879 progranulin | (RefSeq) fibrillin-1 isoform X1		[T]	Signal transduction mechanisms	Granulin			RPHI1A034933	RPHI1A034933		RPHI1A034933		RPHI1A034933	RPHI1A034933		1.59291	0.872481	10.8517	0.000987054	0.09007
RPHI1A006229	Bardet-Biedl syndrome 4	Bardet-Biedl syndrome 4 protein homolog OS=Drosophila melanogaster OX=7227 GN=BBS4 PE=3 SV=1	Bardet-Biedl syndrome 4 protein-like isoform X1 [Mercenaria mercenaria]	Q8C1Z7			Cellular Component: microtubule organizing center (GO:0005815);; Cellular Component: ciliary membrane (GO:0060170);;	K16531|9.3e-177|myi:110443563|K16531 Bardet-Biedl syndrome 4 protein | (RefSeq) Bardet-Biedl syndrome 4 protein homolog		[R]	General function prediction only	Tetratricopeptide repeat	S	Function unknown	ENSG00000140463	BBS4	Bardet-Biedl syndrome 4 [Source:HGNC Symbol;Acc:HGNC:969]	K16531		FBpp0087297	BBS4	Bardet-Biedl syndrome 4	1.608	0.974406	11.7134	0.000620502	0.0767012
RPHI1A036391			protein CASC3-like [Mercenaria mercenaria]	A5D7H5			Biological Process: nuclear-transcribed mRNA catabolic process, nonsense-mediated decay (GO:0000184);; Molecular Function: mRNA binding (GO:0003729);; Biological Process: mRNA processing (GO:0006397);; Biological Process: regulation of translation (GO:0006417);; Biological Process: RNA splicing (GO:0008380);; Cellular Component: nuclear speck (GO:0016607);; Cellular Component: exon-exon junction …	K14323|2.3e-29|crg:105345158|K14323 protein CASC3 | (RefSeq) uncharacterized protein LOC105345158 isoform X1	RNA transport (ko03013);; mRNA surveillance pathway (ko03015)	[R]	General function prediction only	CASC3/Barentsz eIF4AIII binding	S	Function unknown	ENSG00000108349	CASC3	CASC3 exon junction complex subunit [Source:HGNC Symbol;Acc:HGNC:17040]	RPHI1A036391		FBpp0303118	btz	barentsz	1.62234	1.35764	10.8986	0.000962358	0.09007
RPHI1A010927			centrosomal protein of 76 kDa-like [Mercenaria mercenaria]	Q28DH9			Cellular Component: cytoplasm (GO:0005737);;	K16457|5.8e-304|myi:110466779|K16457 centrosomal protein CEP76 | (RefSeq) centrosomal protein of 76 kDa-like				CEP76 C2 domain	S	Function unknown	ENSG00000101624	CEP76	centrosomal protein 76 [Source:HGNC Symbol;Acc:HGNC:25727]	K16457		RPHI1A010927	RPHI1A010927		1.62724	2.90291	17.0477	3.6452e-05	0.0215972
RPHI1A015640		Mitochondrial import inner membrane translocase subunit Tim16 OS=Drosophila melanogaster OX=7227 GN=blp PE=2 SV=1	mitochondrial import inner membrane translocase subunit Tim16-like [Mercenaria mercenaria]	Q9VF08			Cellular Component: TIM23 mitochondrial import inner membrane translocase complex (GO:0005744);; Biological Process: protein import into mitochondrial matrix (GO:0030150);;	K17805|7.6e-35|lgi:LOTGIDRAFT_182240|K17805 mitochondrial import inner membrane translocase subunit TIM16 | (RefSeq) hypothetical protein		[S]	Function unknown	Pam16	S	Function unknown	RPHI1A015640	RPHI1A015640		K17805	PAM16, TIM16; mitochondrial import inner membrane translocase subunit TIM16	FBpp0311409	blp	black pearl	1.64373	2.85529	12.2243	0.000471708	0.0633194
RPHI1A043975	non-specific serine/threonine protein kinase	Serine/threonine-protein kinase/endoribonuclease ire-1 OS=Caenorhabditis elegans OX=6239 GN=ire-1 PE=1 SV=2	serine/threonine-protein kinase/endoribonuclease IRE1-like [Mercenaria mercenaria]	O75460	[T]	Signal transduction mechanisms	Molecular Function: endoribonuclease activity (GO:0004521);; Molecular Function: protein serine/threonine kinase activity (GO:0004674);; Molecular Function: ATP binding (GO:0005524);; Biological Process: mRNA processing (GO:0006397);; Biological Process: protein phosphorylation (GO:0006468);; Cellular Component: membrane (GO:0016020);; Biological Process: endoplasmic reticulum unfolded protein re…	K08852|0.0e+00|crg:105321014|K08852 serine/threonine-protein kinase/endoribonuclease IRE1 [EC:2.7.11.1 3.1.26.-] | (RefSeq) serine/threonine-protein kinase/endoribonuclease IRE1	Autophagy - animal (ko04140);; Protein processing in endoplasmic reticulum (ko04141)	[T]	Signal transduction mechanisms	Protein kinase domain	T	Signal transduction mechanisms	ENSG00000178607	ERN1	endoplasmic reticulum to nucleus signaling 1 [Source:HGNC Symbol;Acc:HGNC:3449]	RPHI1A043975		FBpp0112160	Ire1	Inositol-requiring enzyme-1	1.68066	4.23179	21.3994	3.72884e-06	0.00711877
RPHI1A045729				RPHI1A045729			Cellular Component: integral component of membrane (GO:0016021);;								RPHI1A045729	RPHI1A045729		RPHI1A045729		RPHI1A045729	RPHI1A045729		1.70802	1.93233	10.8499	0.00098799	0.09007
RPHI1A027662	Alpha-1,3-mannosyl-glycoprotein 4-beta-N-acetylglucosaminyltransferase A		LOW QUALITY PROTEIN: alpha-1,3-mannosyl-glycoprotein 4-beta-N-acetylglucosaminyltransferase B-like [Mercenaria mercenaria]	Q6GMK0			Molecular Function: transferase activity, transferring glycosyl groups (GO:0016757);;	K00738|1.7e-173|myi:110449537|K00738 alpha-1,3-mannosylglycoprotein beta-1,4-N-acetylglucosaminyltransferase A/B [EC:2.4.1.145] | (RefSeq) alpha-1,3-mannosyl-glycoprotein 4-beta-N-acetylglucosaminyltransferase B-like	N-Glycan biosynthesis (ko00510);; Various types of N-glycan biosynthesis (ko00513)			N-Acetylglucosaminyltransferase-IV (GnT-IV) conserved region	S	Function unknown	ENSG00000161013	MGAT4B	alpha-1,3-mannosyl-glycoprotein 4-beta-N-acetylglucosaminyltransferase B [Source:HGNC Symbol;Acc:HGNC:7048]	RPHI1A027662		FBpp0075440	Mgat4a	alpha-1,3-mannosyl-glycoprotein 4-beta-N-acetylglucosaminyltransferase a	1.7157	2.34336	14.3562	0.000151277	0.040444
RPHI1A031057	Serine/threonine-protein phosphatase	Serine/threonine-protein phosphatase 4 catalytic subunit OS=Drosophila melanogaster OX=7227 GN=Pp4-19C PE=2 SV=1	serine/threonine-protein phosphatase 4 catalytic subunit [Mercenaria mercenaria]	Q6IP91	[T]	Signal transduction mechanisms	Molecular Function: myosin phosphatase activity (GO:0017018);;	K15423|2.7e-179|pcan:112562983|K15423 serine/threonine-protein phosphatase 4 catalytic subunit [EC:3.1.3.16] | (RefSeq) serine/threonine-protein phosphatase 4 catalytic subunit		[GT]	Carbohydrate transport and metabolism;; Signal transduction mechanisms	Calcineurin-like phosphoesterase			ENSG00000149923	PPP4C	protein phosphatase 4 catalytic subunit [Source:HGNC Symbol;Acc:HGNC:9319]	K15423		FBpp0312200	Pp4-19C	Protein phosphatase 19C	1.71679	4.39645	10.8448	0.00099076	0.09007
RPHI1A010987				RPHI1A010987									S	Function unknown	RPHI1A010987	RPHI1A010987		RPHI1A010987		RPHI1A010987	RPHI1A010987		1.71699	1.25291	13.3607	0.000256948	0.0479879
RPHI1A018203		Ubiquitin hydrolase B OS=Dictyostelium discoideum OX=44689 GN=ubpB PE=1 SV=1	ubiquitin carboxyl-terminal hydrolase 10-like [Mercenaria mercenaria]	Q7ZXR7;Q6DIJ4			Molecular Function: thiol-dependent ubiquitin-specific protease activity (GO:0004843);; Cellular Component: nucleus (GO:0005634);; Cellular Component: cytoplasm (GO:0005737);; Biological Process: DNA repair (GO:0006281);; Biological Process: ubiquitin-dependent protein catabolic process (GO:0006511);; Biological Process: autophagy (GO:0006914);; Biological Process: protein deubiquitination (GO:00…	K11841|2.1e-153|myi:110466769|K11841 ubiquitin carboxyl-terminal hydrolase 10 [EC:3.4.19.12] | (RefSeq) ubiquitin carboxyl-terminal hydrolase 10-like		[O]	Posttranslational modification, protein turnover, chaperones	Ubiquitin carboxyl-terminal hydrolase	O	Posttranslational modification, protein turnover, chaperones	ENSG00000103194	USP10	ubiquitin specific peptidase 10 [Source:HGNC Symbol;Acc:HGNC:12608]	RPHI1A018203		FBpp0072486	Usp10	Ubiquitin specific protease 10	1.77445	2.39837	18.5485	1.65639e-05	0.0148288
RPHI1A019913		Extracellular matrix protein 3 OS=Lytechinus variegatus OX=7654 GN=ECM3 PE=1 SV=1	LOW QUALITY PROTEIN: chondroitin sulfate proteoglycan 4-like [Mercenaria mercenaria]	Q00657			Biological Process: activation of MAPK activity (GO:0000187);; Cellular Component: lytic vacuole (GO:0000323);; Biological Process: regulation of protein phosphorylation (GO:0001932);; Biological Process: positive regulation of protein phosphorylation (GO:0001934);; Molecular Function: molecular_function (GO:0003674);; Molecular Function: binding (GO:0005488);; Molecular Function: protein binding…	K08115|0.0e+00|myi:110445649|K08115 chondroitin sulfate proteoglycan 4 | (RefSeq) chondroitin sulfate proteoglycan 4-like		[R]	General function prediction only	Cadherin-like	T	Signal transduction mechanisms	ENSG00000173546	CSPG4	chondroitin sulfate proteoglycan 4 [Source:HGNC Symbol;Acc:HGNC:2466]	RPHI1A019913		FBpp0289570	kon	kon-tiki	1.82472	0.915538	11.4476	0.000715873	0.0795935
RPHI1A028743			hypothetical protein DPMN_053574 [Dreissena polymorpha]	Q8BH18			Cellular Component: integral component of membrane (GO:0016021);;					TMEM117 protein family	S	Function unknown	ENSG00000139173	TMEM117	transmembrane protein 117 [Source:HGNC Symbol;Acc:HGNC:25308]	RPHI1A028743		RPHI1A028743	RPHI1A028743		1.84256	0.575275	13.5753	0.000229187	0.0457894
RPHI1A007125		Copine family protein 2 OS=Caenorhabditis elegans OX=6239 GN=cpna-2 PE=2 SV=4	E3 ubiquitin-protein ligase RGLG5-like isoform X1 [Mercenaria mercenaria]	RPHI1A007125			Molecular Function: transferase activity, transferring acyl groups (GO:0016746);;	K16280|7.7e-98|myi:110452345|K16280 E3 ubiquitin-protein ligase RGLG [EC:2.3.2.27] | (RefSeq) E3 ubiquitin-protein ligase RGLG5-like isoform X1		[T]	Signal transduction mechanisms	Copine	T	Signal transduction mechanisms	RPHI1A007125	RPHI1A007125		RPHI1A007125		RPHI1A007125	RPHI1A007125		1.8599	1.78413	15.0206	0.000106346	0.0372904
RPHI1A042883		Tyrosine-protein phosphatase Lar OS=Drosophila melanogaster OX=7227 GN=Lar PE=1 SV=2		RPHI1A042883	[T]	Signal transduction mechanisms	Molecular Function: protein tyrosine phosphatase activity (GO:0004725);; Biological Process: protein dephosphorylation (GO:0006470);; Cellular Component: integral component of membrane (GO:0016021);;	K05693|1.8e-102|crg:105322541|K05693 receptor-type tyrosine-protein phosphatase mu [EC:3.1.3.48] | (RefSeq) receptor-type tyrosine-protein phosphatase mu		[T]	Signal transduction mechanisms	Protein-tyrosine phosphatase	T	Signal transduction mechanisms	RPHI1A042883	RPHI1A042883		RPHI1A042883		RPHI1A042883	RPHI1A042883		1.86055	0.957529	12.9893	0.000313275	0.0522591
RPHI1A005841				RPHI1A005841											RPHI1A005841	RPHI1A005841		RPHI1A005841		RPHI1A005841	RPHI1A005841		1.8629	3.53392	11.1941	0.000820575	0.0849836
RPHI1A016269		Tyrosine-protein phosphatase non-receptor type 61F OS=Drosophila melanogaster OX=7227 GN=Ptp61F PE=1 SV=1	LOW QUALITY PROTEIN: tyrosine-protein phosphatase non-receptor type 1-like [Mercenaria mercenaria]	O13016	[T]	Signal transduction mechanisms	Molecular Function: protein tyrosine phosphatase activity (GO:0004725);; Biological Process: protein dephosphorylation (GO:0006470);;	K05696|4.2e-108|lgi:LOTGIDRAFT_218669|K05696 tyrosine-protein phosphatase non-receptor type 1 [EC:3.1.3.48] | (RefSeq) hypothetical protein		[T]	Signal transduction mechanisms	Protein-tyrosine phosphatase	T	Signal transduction mechanisms	ENSG00000196396	PTPN1	protein tyrosine phosphatase non-receptor type 1 [Source:HGNC Symbol;Acc:HGNC:9642]	RPHI1A016269		FBpp0072602	Ptp61F	Protein tyrosine phosphatase 61F	1.87847	1.18238	14.4683	0.000142538	0.040444
RPHI1A038594				Q9JJR5			Biological Process: cell morphogenesis (GO:0000902);; Biological Process: cell morphogenesis involved in differentiation (GO:0000904);; Cellular Component: cellular_component (GO:0005575);; Cellular Component: intracellular (GO:0005622);; Cellular Component: obsolete cell (GO:0005623);; Cellular Component: nucleus (GO:0005634);; Cellular Component: nucleoplasm (GO:0005654);; Cellular Component: c…						S	Function unknown	RPHI1A038594	RPHI1A038594		RPHI1A038594		RPHI1A038594	RPHI1A038594		1.91103	1.84147	13.7951	0.000203866	0.0437853
RPHI1A003132		Mitochondrial fission 1 protein OS=Drosophila melanogaster OX=7227 GN=Fis1 PE=2 SV=1	mitochondrial fission 1 protein-like [Mercenaria mercenaria]	Q9CQ92			Biological Process: mitochondrial fission (GO:0000266);; Cellular Component: mitochondrial outer membrane (GO:0005741);; Cellular Component: integral component of membrane (GO:0016021);;	K17969|1.4e-40|crg:105343458|K17969 mitochondrial fission 1 protein | (RefSeq) mitochondrial fission 1 protein	Mitophagy - animal (ko04137)	[M]	Cell wall/membrane/envelope biogenesis	Fis1 C-terminal tetratricopeptide repeat	M	Cell wall/membrane/envelope biogenesis	ENSG00000214253	FIS1	fission, mitochondrial 1 [Source:HGNC Symbol;Acc:HGNC:21689]	RPHI1A003132		FBpp0271718	Fis1	Fission, mitochondrial 1	1.95851	3.06272	14.226	0.000162118	0.040444
RPHI1A000954			B-cell lymphoma/leukemia 11A-like [Mercenaria mercenaria]	Q9H165			Molecular Function: regulatory region nucleic acid binding (GO:0001067);; Biological Process: regulation of peptide secretion (GO:0002791);; Biological Process: negative regulation of peptide secretion (GO:0002792);; Molecular Function: molecular_function (GO:0003674);; Molecular Function: nucleic acid binding (GO:0003676);; Molecular Function: DNA binding (GO:0003677);; Molecular Function: DNA-b…	K22045|9.7e-136|myi:110464113|K22045 B-cell lymphoma/leukemia 11A | (RefSeq) B-cell lymphoma/leukemia 11A-like		[R]	General function prediction only	Zinc finger, C2H2 type	S	Function unknown	ENSG00000119866	BCL11A	BCL11 transcription factor A [Source:HGNC Symbol;Acc:HGNC:13221]	RPHI1A000954		FBpp0301059	CG9650		1.95935	0.568008	15.6012	7.82044e-05	0.0305388
RPHI1A045939			coiled-coil domain-containing protein 174-like isoform X2 [Mercenaria mercenaria]	Q5PQS7			Molecular Function: G protein-coupled receptor activity (GO:0004930);; Cellular Component: cellular_component (GO:0005575);; Cellular Component: intracellular (GO:0005622);; Cellular Component: obsolete cell (GO:0005623);; Cellular Component: nucleus (GO:0005634);; Cellular Component: nucleoplasm (GO:0005654);; Cellular Component: integral component of membrane (GO:0016021);; Cellular Component: …					Domain of unknown function (DUF4078)	S	Function unknown	ENSG00000154781	CCDC174	coiled-coil domain containing 174 [Source:HGNC Symbol;Acc:HGNC:28033]	RPHI1A045939		FBpp0083030	CG7183		1.97355	0.960028	13.9865	0.000184132	0.0417825
RPHI1A014683		Protein disulfide-isomerase A6 homolog OS=Drosophila melanogaster OX=7227 GN=CaBP1 PE=1 SV=1	dnaJ homolog subfamily C member 10-like [Mercenaria mercenaria]	Q8IXB1	[O]	Posttranslational modification, protein turnover, chaperones	Molecular Function: oxidoreductase activity (GO:0016491);;	K09530|0.0e+00|myi:110451968|K09530 DnaJ homolog subfamily C member 10 [EC:1.8.4.-] | (RefSeq) dnaJ homolog subfamily C member 10-like	Protein processing in endoplasmic reticulum (ko04141)	[O]	Posttranslational modification, protein turnover, chaperones	Thioredoxin	O	Posttranslational modification, protein turnover, chaperones	ENSG00000077232	DNAJC10	DnaJ heat shock protein family (Hsp40) member C10 [Source:HGNC Symbol;Acc:HGNC:24637]	K09530		RPHI1A014683	RPHI1A014683		1.97686	0.517667	12.8152	0.000343818	0.0557309
RPHI1A005186			protein lifeguard 1-like isoform X1 [Mercenaria mercenaria]	Q8LCL8											RPHI1A005186	RPHI1A005186		RPHI1A005186		RPHI1A005186	RPHI1A005186		1.99732	2.4823	11.1833	0.000825347	0.0849836
RPHI1A001326		GTPase-activating protein DDB_G0291510 OS=Dictyostelium discoideum OX=44689 GN=DDB_G0291510 PE=4 SV=1	LOW QUALITY PROTEIN: rap1 GTPase-activating protein 1-like [Mercenaria mercenaria]	A2ALS5;A2ALS5			Molecular Function: GTPase activator activity (GO:0005096);; Molecular Function: metal ion binding (GO:0046872);; Biological Process: regulation of small GTPase mediated signal transduction (GO:0051056);;			[T]	Signal transduction mechanisms	Rap/ran-GAP	T	Signal transduction mechanisms	ENSG00000076864	RAP1GAP	RAP1 GTPase activating protein [Source:HGNC Symbol;Acc:HGNC:9858]	RPHI1A001326		FBpp0306874	RapGAP1	Rap GTPase activating protein 1	2.04401	1.77206	10.5917	0.00113597	0.0966246
RPHI1A015289		Cubilin homolog OS=Drosophila melanogaster OX=7227 GN=Cubn PE=2 SV=3	mannan-binding lectin serine protease 1-like [Mercenaria mercenaria]	RPHI1A015289			Molecular Function: serine-type endopeptidase activity (GO:0004252);; Biological Process: proteolysis (GO:0006508);;	K13047|5.8e-12|tgu:100224187|K13047 tolloid-like protein 2 [EC:3.4.24.-] | (RefSeq) TLL2; tolloid-like protein 2		[H]	Coenzyme transport and metabolism	CUB domain	O	Posttranslational modification, protein turnover, chaperones	RPHI1A015289	RPHI1A015289		RPHI1A015289		RPHI1A015289	RPHI1A015289		2.04743	6.70659	13.6458	0.000220735	0.0446197
RPHI1A010899	Protein tyrosine phosphatase type IVA, member 2	PRL-1 phosphatase OS=Drosophila melanogaster OX=7227 GN=PRL-1 PE=1 SV=2	LOW QUALITY PROTEIN: protein tyrosine phosphatase type IVA 2-like [Mercenaria mercenaria]	O70274	[T]	Signal transduction mechanisms	Molecular Function: protein tyrosine phosphatase activity (GO:0004725);; Biological Process: protein dephosphorylation (GO:0006470);; Molecular Function: protein tyrosine/serine/threonine phosphatase activity (GO:0008138);;	K18041|4.1e-87|myi:110455797|K18041 protein tyrosine phosphatase type IVA [EC:3.1.3.48] | (RefSeq) protein tyrosine phosphatase type IVA 2-like		[T]	Signal transduction mechanisms	Protein-tyrosine phosphatase	T	Signal transduction mechanisms	ENSG00000184007	PTP4A2	protein tyrosine phosphatase 4A2 [Source:HGNC Symbol;Acc:HGNC:9635]	K18041		FBpp0304635	PRL-1	PRL-1 phosphatase	2.06733	-0.125158	13.0385	0.000305147	0.0517255
RPHI1A028322			lachesin-like [Mercenaria mercenaria]	RPHI1A028322			Molecular Function: protein binding (GO:0005515);;					Fibronectin type III domain			RPHI1A028322	RPHI1A028322		RPHI1A028322		RPHI1A028322	RPHI1A028322		2.09016	2.06868	12.1009	0.000503977	0.0666103
RPHI1A032990		Zwei Ig domain protein zig-4 OS=Caenorhabditis elegans OX=6239 GN=zig-4 PE=2 SV=1	LOW QUALITY PROTEIN: zwei Ig domain protein zig-4-like [Mercenaria mercenaria]	G5ECB1;G5ECB1;G5ECB1			Molecular Function: molecular_function (GO:0003674);; Molecular Function: binding (GO:0005488);; Molecular Function: protein binding (GO:0005515);; Molecular Function: insulin-like growth factor binding (GO:0005520);; Cellular Component: cellular_component (GO:0005575);; Cellular Component: extracellular region (GO:0005576);; Cellular Component: extracellular space (GO:0005615);; Biological Proce…			[T]	Signal transduction mechanisms	Immunoglobulin domain	T	Signal transduction mechanisms	RPHI1A032990	RPHI1A032990		RPHI1A032990		FBpp0073105	ImpL2	Ecdysone-inducible gene L2	2.10578	3.53282	17.4533	2.94455e-05	0.0202373
RPHI1A034863				P17564			Molecular Function: molecular_function (GO:0003674);; Molecular Function: binding (GO:0005488);; Molecular Function: protein binding (GO:0005515);; Cellular Component: cellular_component (GO:0005575);; Cellular Component: intracellular (GO:0005622);; Cellular Component: obsolete cell (GO:0005623);; Cellular Component: cytoplasm (GO:0005737);; Cellular Component: endoplasmic reticulum (GO:0005783)…					Phosphatase-1 catalytic subunit binding region	S	Function unknown	RPHI1A034863	RPHI1A034863		RPHI1A034863		FBpp0072113	PPP1R15	Protein phosphatase 1 regulatory subunit 15	2.14136	5.99245	14.5033	0.000139915	0.040444
RPHI1A024640		Oxysterol-binding protein 8 OS=Dictyostelium discoideum OX=44689 GN=osbH PE=1 SV=1	oxysterol-binding protein-related protein 6-like isoform X1 [Mercenaria mercenaria]	Q9BZF3;Q8BXR9			Biological Process: lipid transport (GO:0006869);; Molecular Function: lipid binding (GO:0008289);;	K20463|7.2e-295|myi:110459310|K20463 oxysterol-binding protein-related protein 3/6/7 | (RefSeq) oxysterol-binding protein-related protein 3-like isoform X1		[I]	Lipid transport and metabolism	Oxysterol-binding protein	O	Posttranslational modification, protein turnover, chaperones	ENSG00000079156	OSBPL6	oxysterol binding protein like 6 [Source:HGNC Symbol;Acc:HGNC:16388]	K20463		RPHI1A024640	RPHI1A024640		2.18621	-0.0920603	10.6535	0.0010986	0.0948555
RPHI1A012960			elastase-like [Mercenaria mercenaria]	P43147	[O]	Posttranslational modification, protein turnover, chaperones	Molecular Function: metalloendopeptidase activity (GO:0004222);; Biological Process: proteolysis (GO:0006508);;					Thermolysin metallopeptidase, alpha-helical domain	E	Amino acid transport and metabolism	RPHI1A012960	RPHI1A012960		RPHI1A012960		RPHI1A012960	RPHI1A012960		2.18762	3.08507	11.4931	0.000698533	0.0795935
RPHI1A038930		Protein windbeutel OS=Drosophila melanogaster OX=7227 GN=wbl PE=1 SV=1	endoplasmic reticulum resident protein 29-like [Mercenaria mercenaria]	P52555			Cellular Component: endoplasmic reticulum lumen (GO:0005788);; Biological Process: protein secretion (GO:0009306);;	K09586|2.7e-76|pcan:112562833|K09586 endoplasmic reticulum protein 29 | (RefSeq) endoplasmic reticulum resident protein 29-like	Protein processing in endoplasmic reticulum (ko04141)			ERp29, N-terminal domain	S	Function unknown	ENSG00000089248	ERP29	endoplasmic reticulum protein 29 [Source:HGNC Symbol;Acc:HGNC:13799]	RPHI1A038930		FBpp0085698	wbl	windbeutel	2.25672	3.5139	25.658	4.076e-07	0.00140068
RPHI1A034259		Protein lethal(2)essential for life OS=Drosophila melanogaster OX=7227 GN=l(2)efl PE=1 SV=1	alpha-crystallin B chain-like [Mercenaria mercenaria]	P82147			Molecular Function: molecular_function (GO:0003674);; Molecular Function: binding (GO:0005488);; Molecular Function: protein binding (GO:0005515);; Cellular Component: cellular_component (GO:0005575);; Cellular Component: intracellular (GO:0005622);; Cellular Component: obsolete cell (GO:0005623);; Cellular Component: cytoplasm (GO:0005737);; Biological Process: regulation of translation (GO:0006…	K09542|2.4e-19|lak:106171908|K09542 crystallin, alpha B | (RefSeq) protein lethal(2)essential for life	Protein processing in endoplasmic reticulum (ko04141)	[O]	Posttranslational modification, protein turnover, chaperones	Hsp20/alpha crystallin family	O	Posttranslational modification, protein turnover, chaperones	RPHI1A034259	RPHI1A034259		RPHI1A034259		FBpp0307666	l(2)efl	lethal (2) essential for life	2.28745	7.28166	24.721	6.62586e-07	0.00189743
RPHI1A019178		Octopamine receptor beta-2R OS=Chilo suppressalis OX=168631 GN=OA2B2 PE=2 SV=1	histamine H2 receptor-like [Mercenaria mercenaria]	RPHI1A019178			Molecular Function: G protein-coupled receptor activity (GO:0004930);; Cellular Component: integral component of plasma membrane (GO:0005887);; Biological Process: G protein-coupled receptor signaling pathway (GO:0007186);; Biological Process: phototransduction (GO:0007602);; Molecular Function: G protein-coupled photoreceptor activity (GO:0008020);; Biological Process: cellular response to light…			[R]	General function prediction only	7 transmembrane receptor (rhodopsin family)	T	Signal transduction mechanisms	RPHI1A019178	RPHI1A019178		RPHI1A019178		RPHI1A019178	RPHI1A019178		2.34701	1.71644	14.1473	0.000169043	0.040444
RPHI1A008841			solute carrier family 23 member 2-like [Mercenaria mercenaria]	RPHI1A008841	[F]	Nucleotide transport and metabolism	Molecular Function: L-ascorbic acid transmembrane transporter activity (GO:0015229);; Cellular Component: integral component of membrane (GO:0016021);; Cellular Component: plasma membrane region (GO:0098590);;			[F]	Nucleotide transport and metabolism	Permease family	F	Nucleotide transport and metabolism	RPHI1A008841	RPHI1A008841		K23717	SLC23A2, SVCT2; solute carrier family 23 (nucleobase transporter), member 2	RPHI1A008841	RPHI1A008841		2.3607	3.03238	13.0497	0.000303325	0.0517255
RPHI1A014033			LOW QUALITY PROTEIN: apoptotic chromatin condensation inducer in the nucleus-like [Mercenaria mercenaria]	Q9UKV3			Biological Process: reproduction (GO:0000003);; Biological Process: regulation of DNA recombination (GO:0000018);; Biological Process: negative regulation of transposition, DNA-mediated (GO:0000335);; Biological Process: regulation of transposition, DNA-mediated (GO:0000337);; Biological Process: RNA splicing, via transesterification reactions (GO:0000375);; Biological Process: RNA splicing, via …	K12875|1.7e-53|crg:105337759|K12875 apoptotic chromatin condensation inducer in the nucleus | (RefSeq) apoptotic chromatin condensation inducer in the nucleus-like	RNA transport (ko03013);; mRNA surveillance pathway (ko03015);; Spliceosome (ko03040)	[B]	Chromatin structure and dynamics	RNSP1-SAP18 binding (RSB) motif	B	Chromatin structure and dynamics	ENSG00000100813	ACIN1	apoptotic chromatin condensation inducer 1 [Source:HGNC Symbol;Acc:HGNC:17066]	RPHI1A014033		FBpp0080689	Acn	Acinus	2.42462	5.80435	14.0916	0.000174119	0.0409823
RPHI1A002914			HMG box-containing protein 1-like isoform X1 [Mercenaria mercenaria]	Q62661			Biological Process: cell morphogenesis (GO:0000902);; Biological Process: cell morphogenesis involved in differentiation (GO:0000904);; Biological Process: regulation of immune system process (GO:0002682);; Biological Process: negative regulation of immune system process (GO:0002683);; Molecular Function: molecular_function (GO:0003674);; Molecular Function: DNA binding (GO:0003677);; Molecular F…	K21644|8.9e-98|sko:100375095|K21644 HMG box transcription factor 1 | (RefSeq) uncharacterized LOC100375095				Ataxin-1 and HBP1 module (AXH)	M	Cell wall/membrane/envelope biogenesis	RPHI1A002914	RPHI1A002914		RPHI1A002914		RPHI1A002914	RPHI1A002914		2.43239	-0.48032	10.724	0.00105753	0.0927066
RPHI1A017111	Hexosyltransferase	Chondroitin sulfate synthase mig-22 OS=Caenorhabditis elegans OX=6239 GN=mig-22 PE=1 SV=1	LOW QUALITY PROTEIN: chondroitin sulfate glucuronyltransferase-like [Mercenaria mercenaria]	Q9P2E5			Cellular Component: Golgi membrane (GO:0000139);; Biological Process: system process (GO:0003008);; Molecular Function: molecular_function (GO:0003674);; Molecular Function: catalytic activity (GO:0003824);; Molecular Function: binding (GO:0005488);; Molecular Function: protein binding (GO:0005515);; Cellular Component: cellular_component (GO:0005575);; Cellular Component: intracellular (GO:00056…	K00747|6.5e-191|myi:110465011|K00747 chondroitin polymerizing factor [EC:2.4.1.175 2.4.1.226] | (RefSeq) chondroitin sulfate synthase 2-like	Glycosaminoglycan biosynthesis - chondroitin sulfate / dermatan sulfate (ko00532)	[S]	Function unknown	Chondroitin N-acetylgalactosaminyltransferase	O	Posttranslational modification, protein turnover, chaperones	ENSG00000033100	CHPF2	chondroitin polymerizing factor 2 [Source:HGNC Symbol;Acc:HGNC:29270]	RPHI1A017111		FBpp0311959	Chpf	Chondroitin polymerizing factor	2.44584	0.125735	16.6802	4.42395e-05	0.023034
RPHI1A002365	Nuclear hormone receptor HR3	Probable nuclear hormone receptor HR3 OS=Drosophila melanogaster OX=7227 GN=Hr3 PE=2 SV=1		RPHI1A002365			Molecular Function: molecular_function (GO:0003674);; Molecular Function: DNA-binding transcription factor activity (GO:0003700);; Molecular Function: binding (GO:0005488);; Molecular Function: calcium ion binding (GO:0005509);; Molecular Function: phospholipid binding (GO:0005543);; Molecular Function: calcium-dependent phospholipid binding (GO:0005544);; Cellular Component: cellular_component (…			[K]	Transcription	Zinc finger, C4 type (two domains)	K	Transcription	RPHI1A002365	RPHI1A002365		RPHI1A002365		RPHI1A002365	RPHI1A002365		2.4659	0.263195	11.1967	0.000819439	0.0849836
RPHI1A021319			LOW QUALITY PROTEIN: anoctamin-10-like [Mercenaria mercenaria]	Q9NW15				K19327|1.5e-246|crg:105338497|K19327 anoctamin-10 | (RefSeq) anoctamin-10 isoform X4		[D]	Cell cycle control, cell division, chromosome partitioning	Calcium-activated chloride channel	D	Cell cycle control, cell division, chromosome partitioning	ENSG00000160746	ANO10	anoctamin 10 [Source:HGNC Symbol;Acc:HGNC:25519]	RPHI1A021319		RPHI1A021319	RPHI1A021319		2.54284	1.08017	17.9942	2.21576e-05	0.0165527
RPHI1A033178		Filamin-A OS=Drosophila melanogaster OX=7227 GN=cher PE=1 SV=2	filamin-B-like [Mercenaria mercenaria]	RPHI1A033178			Molecular Function: protein binding (GO:0005515);; Biological Process: actin cytoskeleton organization (GO:0030036);; Cellular Component: intracellular non-membrane-bounded organelle (GO:0043232);; Molecular Function: actin filament binding (GO:0051015);;	K04437|0.0e+00|crg:105325934|K04437 filamin | (RefSeq) filamin-C isoform X1		[Z]	Cytoskeleton	Filamin/ABP280 repeat	Z	Cytoskeleton	RPHI1A033178	RPHI1A033178		RPHI1A033178		RPHI1A033178	RPHI1A033178		2.62852	0.618844	14.7503	0.000122728	0.0390503
RPHI1A005022			thioredoxin domain-containing protein 16-like [Pecten maximus]	Q9P2K2			Cellular Component: cellular_component (GO:0005575);; Cellular Component: intracellular (GO:0005622);; Cellular Component: obsolete cell (GO:0005623);; Cellular Component: cytoplasm (GO:0005737);; Cellular Component: endoplasmic reticulum (GO:0005783);; Cellular Component: endoplasmic reticulum lumen (GO:0005788);; Cellular Component: endomembrane system (GO:0012505);; Cellular Component: membran…			[O]	Posttranslational modification, protein turnover, chaperones	Thioredoxin-like domain	O	Posttranslational modification, protein turnover, chaperones	ENSG00000087301	TXNDC16	thioredoxin domain containing 16 [Source:HGNC Symbol;Acc:HGNC:19965]	RPHI1A005022		RPHI1A005022	RPHI1A005022		2.68326	1.26084	16.328	5.32712e-05	0.0237786
RPHI1A020193		RYamide receptor OS=Drosophila melanogaster OX=7227 GN=RYa-R PE=2 SV=2	RYamide receptor-like [Mercenaria mercenaria]	P25931			Molecular Function: neuropeptide Y receptor activity (GO:0004983);; Cellular Component: integral component of membrane (GO:0016021);;	K14072|4.3e-89|obi:106880835|K14072 RYamide receptor | (RefSeq) neuropeptide Y receptor-like		[R]	General function prediction only	7 transmembrane receptor (rhodopsin family)	S	Function unknown	RPHI1A020193	RPHI1A020193		K14072	Rya-R, NEPYR; RYamide receptor	FBpp0084470	RYa-R	RYamide receptor	2.81041	-0.696459	11.4783	0.000704143	0.0795935
RPHI1A015413			acyl-coenzyme A amino acid N-acyltransferase 1-like isoform X1 [Mercenaria mercenaria]	A2AKK5	[E]	Amino acid transport and metabolism	Biological Process: regulation of neurotransmitter levels (GO:0001505);; Biological Process: liver development (GO:0001889);; Biological Process: bile acid conjugation (GO:0002152);; Molecular Function: molecular_function (GO:0003674);; Molecular Function: catalytic activity (GO:0003824);; Molecular Function: signaling receptor binding (GO:0005102);; Molecular Function: binding (GO:0005488);; Mol…	K00659|7.8e-96|crg:105328098|K00659 bile acid-CoA:amino acid N-acyltransferase [EC:2.3.1.65 3.1.2.2] | (RefSeq) acyl-coenzyme A amino acid N-acyltransferase 2	Taurine and hypotaurine metabolism (ko00430);; Biosynthesis of unsaturated fatty acids (ko01040);; Peroxisome (ko04146)			BAAT / Acyl-CoA thioester hydrolase C terminal	S	Function unknown	RPHI1A015413	RPHI1A015413		RPHI1A015413		RPHI1A015413	RPHI1A015413		2.84516	0.200955	12.331	0.000445493	0.0633194
RPHI1A029325				RPHI1A029325								Ankyrin repeats (many copies)			RPHI1A029325	RPHI1A029325		RPHI1A029325		RPHI1A029325	RPHI1A029325		2.89639	1.37531	11.6523	0.000641244	0.0785526
RPHI1A015242				RPHI1A015242											RPHI1A015242	RPHI1A015242		RPHI1A015242		RPHI1A015242	RPHI1A015242		2.91465	-0.19524	12.8751	0.000332974	0.0550112
RPHI1A015367			ADP-dependent glucokinase-like [Mercenaria mercenaria]	RPHI1A015367			Biological Process: glycolytic process (GO:0006096);; Molecular Function: ADP-specific glucokinase activity (GO:0043843);;	K08074|1.2e-152|crg:105345955|K08074 ADP-dependent glucokinase [EC:2.7.1.147] | (RefSeq) ADP-dependent glucokinase-like	Glycolysis / Gluconeogenesis (ko00010);; Carbon metabolism (ko01200)	[GR]	Carbohydrate transport and metabolism;; General function prediction only	ADP-specific Phosphofructokinase/Glucokinase conserved region	G	Carbohydrate transport and metabolism	RPHI1A015367	RPHI1A015367		K08074	ADPGK; ADP-dependent glucokinase [EC:2.7.1.147]	FBpp0309806	CG6650		2.98641	3.58717	25.8806	3.63193e-07	0.00140068
RPHI1A027508			type 2 phosphatidylinositol 4,5-bisphosphate 4-phosphatase-like isoform X2 [Mercenaria mercenaria]	Q3SZ48			Cellular Component: lysosomal membrane (GO:0005765);; Cellular Component: integral component of membrane (GO:0016021);; Cellular Component: late endosome membrane (GO:0031902);; Molecular Function: phosphatidylinositol-4,5-bisphosphate 4-phosphatase activity (GO:0034597);; Biological Process: phosphatidylinositol dephosphorylation (GO:0046856);;	K13084|3.4e-74|myi:110464767|K13084 phosphatidylinositol-4,5-bisphosphate 4-phosphatase [EC:3.1.3.78] | (RefSeq) type 1 phosphatidylinositol 4,5-bisphosphate 4-phosphatase-like isoform X1	Phosphatidylinositol signaling system (ko04070)	[R]	General function prediction only	Transmembrane protein 55A	S	Function unknown	ENSG00000155099	PIP4P2	phosphatidylinositol-4,5-bisphosphate 4-phosphatase 2 [Source:HGNC Symbol;Acc:HGNC:25452]	K13084		FBpp0076086	CG6707		3.05137	6.76191	16.5352	4.77548e-05	0.0234435
RPHI1A021175		Putative vitellogenin receptor OS=Drosophila melanogaster OX=7227 GN=yl PE=1 SV=2	low-density lipoprotein receptor-related protein 1B-like [Mercenaria mercenaria]	RPHI1A021175			Cellular Component: cellular_component (GO:0005575);; Cellular Component: obsolete cell (GO:0005623);; Cellular Component: plasma membrane (GO:0005886);; Biological Process: biological_process (GO:0008150);; Biological Process: cellular process (GO:0009987);; Cellular Component: membrane (GO:0016020);; Cellular Component: integral component of membrane (GO:0016021);; Biological Process: cellular …	K20051|9.9e-105|crg:105317308|K20051 low-density lipoprotein receptor-related protein 4 | (RefSeq) low-density lipoprotein receptor-related protein 1		[T]	Signal transduction mechanisms	Low-density lipoprotein receptor repeat class B	T	Signal transduction mechanisms	RPHI1A021175	RPHI1A021175		RPHI1A021175		RPHI1A021175	RPHI1A021175		3.06736	3.25248	11.8086	0.000589584	0.074487
RPHI1A023706				RPHI1A023706			Cellular Component: integral component of membrane (GO:0016021);;								RPHI1A023706	RPHI1A023706		RPHI1A023706		RPHI1A023706	RPHI1A023706		3.07137	1.02419	14.3547	0.000151403	0.040444
RPHI1A024685		Heat shock protein 70 B2 OS=Anopheles albimanus OX=7167 GN=HSP70B2 PE=3 SV=1	heat shock protein 70 B2-like [Mercenaria mercenaria]	RPHI1A024685	[O]	Posttranslational modification, protein turnover, chaperones	Molecular Function: ATP binding (GO:0005524);;	K03283|1.6e-290|crg:105348304|K03283 heat shock 70kDa protein 1/2/6/8 | (RefSeq) heat shock protein 68	Spliceosome (ko03040);; Protein processing in endoplasmic reticulum (ko04141);; Endocytosis (ko04144)	[O]	Posttranslational modification, protein turnover, chaperones	Hsp70 protein	O	Posttranslational modification, protein turnover, chaperones	RPHI1A024685	RPHI1A024685		K03283	HSPA1_6_8; heat shock 70kDa protein 1/6/8	RPHI1A024685	RPHI1A024685		3.10193	4.38848	12.7112	0.000363481	0.0575605
RPHI1A044644				RPHI1A044644	[J]	Translation, ribosomal structure and biogenesis	Molecular Function: protein binding (GO:0005515);; Molecular Function: transferase activity, transferring acyl groups (GO:0016746);; Molecular Function: metal ion binding (GO:0046872);;					Deltex C-terminal domain	O	Posttranslational modification, protein turnover, chaperones	RPHI1A044644	RPHI1A044644		RPHI1A044644		RPHI1A044644	RPHI1A044644		3.849	-0.123322	11.6425	0.000644623	0.0785526
RPHI1A016411				RPHI1A016411			Molecular Function: molecular_function (GO:0003674);; Molecular Function: catalytic activity (GO:0003824);; Molecular Function: protein kinase activity (GO:0004672);; Molecular Function: protein tyrosine kinase activity (GO:0004713);; Cellular Component: cellular_component (GO:0005575);; Biological Process: cellular protein modification process (GO:0006464);; Biological Process: protein phosphory…					Kringle domain	T	Signal transduction mechanisms	RPHI1A016411	RPHI1A016411		RPHI1A016411		RPHI1A016411	RPHI1A016411		3.88326	0.911157	17.3276	3.14578e-05	0.0207888
RPHI1A023339		Coenzyme Q-binding protein COQ10, mitochondrial OS=Drosophila melanogaster OX=7227 GN=Coq10 PE=2 SV=1	coenzyme Q-binding protein COQ10 homolog B, mitochondrial-like [Mercenaria mercenaria]	RPHI1A023339	[J]	Translation, ribosomal structure and biogenesis	Biological Process: ubiquinone biosynthetic process (GO:0006744);; Biological Process: cellular respiration (GO:0045333);; Molecular Function: ubiquinone binding (GO:0048039);;	K18588|3.5e-62|pcan:112563660|K18588 coenzyme Q-binding protein COQ10 | (RefSeq) coenzyme Q-binding protein COQ10 homolog B, mitochondrial-like isoform X1		[I]	Lipid transport and metabolism	Polyketide cyclase / dehydrase and lipid transport	I	Lipid transport and metabolism	ENSG00000115520	COQ10B	coenzyme Q10B [Source:HGNC Symbol;Acc:HGNC:25819]	RPHI1A023339		FBpp0085449	CG9410		4.16812	1.09783	16.9294	3.87951e-05	0.0219217
RPHI1A042233		Putative amine oxidase [copper-containing] OS=Margaritifera margaritifera OX=102329 PE=1 SV=1	amiloride-sensitive amine oxidase [copper-containing]-like [Mercenaria mercenaria]	RPHI1A042233	[Q]	Secondary metabolites biosynthesis, transport and catabolism	Biological Process: cell activation (GO:0001775);; Biological Process: immune effector process (GO:0002252);; Biological Process: cell activation involved in immune response (GO:0002263);; Biological Process: myeloid leukocyte activation (GO:0002274);; Biological Process: myeloid cell activation involved in immune response (GO:0002275);; Biological Process: neutrophil activation involved in immun…			[Q]	Secondary metabolites biosynthesis, transport and catabolism	Copper amine oxidase, enzyme domain	Q	Secondary metabolites biosynthesis, transport and catabolism	RPHI1A042233	RPHI1A042233		RPHI1A042233		RPHI1A042233	RPHI1A042233		4.20526	1.92208	11.2275	0.000805956	0.0849836
RPHI1A029624			hypothetical protein DPMN_082892 [Dreissena polymorpha]	RPHI1A029624								Family of unknown function (DUF6589)			RPHI1A029624	RPHI1A029624		RPHI1A029624		RPHI1A029624	RPHI1A029624		4.21735	3.64234	13.0268	0.000307066	0.0517255
RPHI1A030312				RPHI1A030312			Cellular Component: integral component of membrane (GO:0016021);;								RPHI1A030312	RPHI1A030312		RPHI1A030312		RPHI1A030312	RPHI1A030312		4.64156	4.70847	41.738	1.04361e-10	1.79314e-06
RPHI1A023192				RPHI1A023192			Molecular Function: calcium ion binding (GO:0005509);;					EGF-like domain	T	Signal transduction mechanisms	RPHI1A023192	RPHI1A023192		RPHI1A023192		RPHI1A023192	RPHI1A023192		5.3308	1.19239	12.3893	0.000431807	0.0623471
RPHI1A012872			Hypothetical predicted protein [Mytilus galloprovincialis]	RPHI1A012872								Domain of unknown function (DUF4371)			RPHI1A012872	RPHI1A012872		RPHI1A012872		RPHI1A012872	RPHI1A012872		7.26639	2.61474	15.3992	8.70242e-05	0.0325054
RPHI1A010830		Cell adhesion molecule Dscam2 OS=Drosophila melanogaster OX=7227 GN=Dscam2 PE=2 SV=3		RPHI1A010830			Molecular Function: molecular_function (GO:0003674);; Molecular Function: binding (GO:0005488);; Molecular Function: protein binding (GO:0005515);; Cellular Component: cellular_component (GO:0005575);; Cellular Component: extracellular region (GO:0005576);; Cellular Component: obsolete cell (GO:0005623);; Cellular Component: plasma membrane (GO:0005886);; Biological Process: response to stress (G…			[R]	General function prediction only	Immunoglobulin domain	T	Signal transduction mechanisms	RPHI1A010830	RPHI1A010830		RPHI1A010830		RPHI1A010830	RPHI1A010830		8.22607	1.0678	14.9631	0.000109636	0.0374973
RPHI1A037856		Uncharacterized protein C56G2.4 OS=Caenorhabditis elegans OX=6239 GN=C56G2.4 PE=1 SV=2		Q09288								Phosphatidylethanolamine-binding protein			RPHI1A037856	RPHI1A037856		RPHI1A037856		RPHI1A037856	RPHI1A037856		8.59027	2.0565	12.2752	0.000459019	0.0633194
RPHI1A037916		Deoxynucleoside triphosphate triphosphohydrolase SAMHD1 homolog OS=Dictyostelium discoideum OX=44689 GN=DDB_G0272484 PE=3 SV=1	deoxynucleoside triphosphate triphosphohydrolase SAMHD1-like [Mercenaria mercenaria]	RPHI1A037916	[R]	General function prediction only	Molecular Function: nucleotide binding (GO:0000166);; Biological Process: immune effector process (GO:0002252);; Biological Process: immune system process (GO:0002376);; Biological Process: regulation of immune system process (GO:0002682);; Molecular Function: molecular_function (GO:0003674);; Molecular Function: nucleic acid binding (GO:0003676);; Molecular Function: RNA binding (GO:0003723);; M…	K22544|3.5e-83|sko:102803050|K22544 deoxynucleoside triphosphate triphosphohydrolase SAMHD1 [EC:3.1.5.-] | (RefSeq) deoxynucleoside triphosphate triphosphohydrolase SAMHD1-like		[S]	Function unknown	HD domain	S	Function unknown	RPHI1A037916	RPHI1A037916		RPHI1A037916		RPHI1A037916	RPHI1A037916		8.86954	2.18392	15.9607	6.46725e-05	0.0271025

## Sheet: AP_K
Geneid	Protein definition from annotation	Swiss-Prot_annotation	NR_annotation	SwissID	COG_class_annotation	COG_class	GO_annotation	KEGG_annotation	KEGG_pathway_annotation	KOG_class	KOG_class_annotation	Pfam_annotation	eggNOG_class	eggNOG_class_annotation	Hsa_target	Hsa_name	Hsa_description	KOids	KO_description	Dme_Fly.ID	Dme_name	Dme_description	logFC	logCPM	LR	PValue	FDR
RPHI1A006711		Probable acetyl-CoA acetyltransferase OS=Dictyostelium discoideum OX=44689 GN=DDB_G0271544 PE=2 SV=1	3-ketoacyl-CoA thiolase B, peroxisomal-like [Mercenaria mercenaria]	Q921H8	Lipid transport and metabolism	[I]	Molecular Function: transferase activity, transferring acyl groups other than amino-acyl groups (GO:0016747);;	K07513|2.2e-142|myi:110452917|K07513 acetyl-CoA acyltransferase 1 [EC:2.3.1.16] | (RefSeq) 3-ketoacyl-CoA thiolase B, peroxisomal-like	Fatty acid degradation (ko00071);; Valine, leucine and isoleucine degradation (ko00280);; alpha-Linolenic acid metabolism (ko00592);; Biosynthesis of unsaturated fatty acids (ko01040);; Fatty acid metabolism (ko01212);; Peroxisome (ko04146)	[I]	Lipid transport and metabolism	Thiolase, N-terminal domain	I	Lipid transport and metabolism	ENSG00000060971	ACAA1	acetyl-CoA acyltransferase 1 [Source:HGNC Symbol;Acc:HGNC:82]	K07513		RPHI1A006711	RPHI1A006711		1.23219	8.37201	16.8859	3.96953e-05	0.0694029
RPHI1A001461		Arylsulfatase OS=Strongylocentrotus purpuratus OX=7668 PE=2 SV=1	arylsulfatase B-like [Mercenaria mercenaria]	RPHI1A001461	Inorganic ion transport and metabolism	[P]	Molecular Function: sulfuric ester hydrolase activity (GO:0008484);;	K01135|1.4e-150|myi:110447887|K01135 arylsulfatase B [EC:3.1.6.12] | (RefSeq) arylsulfatase B-like	Glycosaminoglycan degradation (ko00531);; Lysosome (ko04142)	[R]	General function prediction only	Sulfatase	P	Inorganic ion transport and metabolism	RPHI1A001461	RPHI1A001461		RPHI1A001461		RPHI1A001461	RPHI1A001461		4.15793	3.66733	19.0978	1.24187e-05	0.0533444
RPHI1A003231			bifunctional D-cysteine desulfhydrase/1-aminocyclopropane-1-carboxylate deaminase, mitochondrial-like [Mercenaria mercenaria]	RPHI1A003231	Amino acid transport and metabolism	[E]	Molecular Function: catalytic activity (GO:0003824);; Biological Process: metabolic process (GO:0008152);;	K05396|3.4e-87|pcan:112555433|K05396 D-cysteine desulfhydrase [EC:4.4.1.15] | (RefSeq) bifunctional D-cysteine desulfhydrase/1-aminocyclopropane-1-carboxylate deaminase, mitochondrial-like	Cysteine and methionine metabolism (ko00270)			Pyridoxal-phosphate dependent enzyme	E	Amino acid transport and metabolism	RPHI1A003231	RPHI1A003231		RPHI1A003231		RPHI1A003231	RPHI1A003231		-1.8028	6.40742	17.6333	2.67855e-05	0.0657469
RPHI1A012004			carcinoembryonic antigen-related cell adhesion molecule 1-like [Mercenaria mercenaria]	RPHI1A012004			Biological Process: reproduction (GO:0000003);; Biological Process: eye development (GO:0001654);; Biological Process: embryonic development via the syncytial blastoderm (GO:0001700);; Biological Process: establishment of planar polarity (GO:0001736);; Biological Process: morphogenesis of a polarized epithelium (GO:0001738);; Biological Process: compound eye morphogenesis (GO:0001745);; Biologica…					Immunoglobulin domain	T	Signal transduction mechanisms	RPHI1A012004	RPHI1A012004		RPHI1A012004		RPHI1A012004	RPHI1A012004		4.67843	-0.368265	14.7131	0.000125176	0.0716926
RPHI1A021149			COX assembly mitochondrial protein homolog [Mercenaria mercenaria]	Q3SZM6			Cellular Component: mitochondrion (GO:0005739);;	K18171|5.5e-24|soc:105194605|K18171 COX assembly mitochondrial protein 1 | (RefSeq) COX assembly mitochondrial protein homolog		[S]	Function unknown	Cytochrome c oxidase biogenesis protein Cmc1 like	S	Function unknown	RPHI1A021149	RPHI1A021149		RPHI1A021149		FBpp0080491	CG17996		-1.25835	3.72754	17.9146	2.31044e-05	0.0657469
RPHI1A037916		Deoxynucleoside triphosphate triphosphohydrolase SAMHD1 homolog OS=Dictyostelium discoideum OX=44689 GN=DDB_G0272484 PE=3 SV=1	deoxynucleoside triphosphate triphosphohydrolase SAMHD1-like [Mercenaria mercenaria]	RPHI1A037916	General function prediction only	[R]	Molecular Function: nucleotide binding (GO:0000166);; Biological Process: immune effector process (GO:0002252);; Biological Process: immune system process (GO:0002376);; Biological Process: regulation of immune system process (GO:0002682);; Molecular Function: molecular_function (GO:0003674);; Molecular Function: nucleic acid binding (GO:0003676);; Molecular Function: RNA binding (GO:0003723);; M…	K22544|3.5e-83|sko:102803050|K22544 deoxynucleoside triphosphate triphosphohydrolase SAMHD1 [EC:3.1.5.-] | (RefSeq) deoxynucleoside triphosphate triphosphohydrolase SAMHD1-like		[S]	Function unknown	HD domain	S	Function unknown	RPHI1A037916	RPHI1A037916		RPHI1A037916		RPHI1A037916	RPHI1A037916		8.71127	2.18392	15.7506	7.22657e-05	0.0695899
RPHI1A034886		Beta-lactamase-like protein 2 homolog OS=Drosophila melanogaster OX=7227 GN=CG12375 PE=2 SV=1	endoribonuclease LACTB2-like [Mercenaria mercenaria]	Q6NYF0	General function prediction only	[R]	Molecular Function: hydrolase activity (GO:0016787);;	K16639|4.5e-86|crg:105325280|K16639 endoribonuclease LACTB2 [EC:3.1.27.-] | (RefSeq) endoribonuclease LACTB2-like		[R]	General function prediction only	Metallo-beta-lactamase superfamily	J	Translation, ribosomal structure and biogenesis	ENSG00000147592	LACTB2	lactamase beta 2 [Source:HGNC Symbol;Acc:HGNC:18512]	K16639		FBpp0079258	CG12375		1.58456	2.12843	20.2288	6.87115e-06	0.0444651
RPHI1A007972			FUN14 domain-containing protein 1A-like isoform X2 [Mercenaria mercenaria]	Q58EA0;Q6DFJ3			Biological Process: autophagy of mitochondrion (GO:0000422);; Biological Process: response to hypoxia (GO:0001666);; Cellular Component: cellular_component (GO:0005575);; Cellular Component: intracellular (GO:0005622);; Cellular Component: obsolete cell (GO:0005623);; Cellular Component: cytoplasm (GO:0005737);; Cellular Component: mitochondrion (GO:0005739);; Cellular Component: mitochondrial en…	K17986|4.8e-31|myi:110466776|K17986 FUN14 domain-containing protein 1 | (RefSeq) FUN14 domain-containing protein 1-like isoform X1	Mitophagy - animal (ko04137)	[S]	Function unknown	FUN14 family	S	Function unknown	ENSG00000069509	FUNDC1	FUN14 domain containing 1 [Source:HGNC Symbol;Acc:HGNC:28746]	RPHI1A007972		FBpp0079675	CG5676		-0.786943	4.03336	15.6821	7.49308e-05	0.0695899
RPHI1A007322			Hypothetical predicted protein [Mytilus galloprovincialis]	RPHI1A007322	Transcription;; Signal transduction mechanisms	[KT]	Cellular Component: integral component of membrane (GO:0016021);;					Lecithin retinol acyltransferase			RPHI1A007322	RPHI1A007322		RPHI1A007322		RPHI1A007322	RPHI1A007322		-3.20046	0.930122	14.775	0.000121133	0.0716926
RPHI1A012872			Hypothetical predicted protein [Mytilus galloprovincialis]	RPHI1A012872								Domain of unknown function (DUF4371)			RPHI1A012872	RPHI1A012872		RPHI1A012872		RPHI1A012872	RPHI1A012872		7.19024	2.61474	15.4425	8.50534e-05	0.0695899
RPHI1A029624			hypothetical protein DPMN_082892 [Dreissena polymorpha]	RPHI1A029624								Family of unknown function (DUF6589)			RPHI1A029624	RPHI1A029624		RPHI1A029624		RPHI1A029624	RPHI1A029624		5.57526	3.64234	20.9383	4.7431e-06	0.0444651
RPHI1A038049		Leishmanolysin-like peptidase OS=Drosophila pseudoobscura pseudoobscura OX=46245 GN=GA17800 PE=3 SV=1	leishmanolysin-like peptidase isoform X1 [Mercenaria mercenaria]	Q29AK2			Molecular Function: metalloendopeptidase activity (GO:0004222);; Biological Process: proteolysis (GO:0006508);; Biological Process: cell adhesion (GO:0007155);; Cellular Component: membrane (GO:0016020);; Molecular Function: metal ion binding (GO:0046872);;	K13539|3.1e-196|myi:110449920|K13539 leishmanolysin-like peptidase [EC:3.4.24.-] | (RefSeq) leishmanolysin-like peptidase		[MV]	Cell wall/membrane/envelope biogenesis;; Defense mechanisms	Leishmanolysin			ENSG00000185621	LMLN	leishmanolysin like peptidase [Source:HGNC Symbol;Acc:HGNC:15991]	K13539		FBpp0081659	Invadolysin	Invadolysin	2.19563	1.34998	15.1782	9.78288e-05	0.0716926
RPHI1A035108	DNA-directed RNA polymerase subunit	DNA-directed RNA polymerase II subunit RPB1 OS=Drosophila melanogaster OX=7227 GN=RpII215 PE=3 SV=4	LOW QUALITY PROTEIN: DNA-directed RNA polymerase II subunit RPB1-like [Mercenaria mercenaria]	G3MZY8	Transcription	[K]	Cellular Component: DNA-directed RNA polymerase complex (GO:0000428);; Molecular Function: DNA binding (GO:0003677);; Molecular Function: DNA-directed 5'-3' RNA polymerase activity (GO:0003899);; Biological Process: transcription by RNA polymerase II (GO:0006366);; Cellular Component: nuclear lumen (GO:0031981);; Molecular Function: metal ion binding (GO:0046872);;	K03006|0.0e+00|myi:110449054|K03006 DNA-directed RNA polymerase II subunit RPB1 [EC:2.7.7.6] | (RefSeq) DNA-directed RNA polymerase II subunit RPB1-like	RNA polymerase (ko03020)	[K]	Transcription	RNA polymerase Rpb1, domain 1	K	Transcription	RPHI1A035108	RPHI1A035108		K03006	RPB1, POLR2A; DNA-directed RNA polymerase II subunit RPB1 [EC:2.7.7.6]	FBpp0073387	Polr2A	RNA polymerase II subunit A	1.97337	4.92867	15.5152	8.18442e-05	0.0695899
RPHI1A015008			melanocortin receptor 4-like [Mercenaria mercenaria]	RPHI1A015008			Molecular Function: G protein-coupled receptor activity (GO:0004930);; Biological Process: G protein-coupled receptor signaling pathway (GO:0007186);; Cellular Component: integral component of membrane (GO:0016021);;			[R]	General function prediction only	7 transmembrane receptor (rhodopsin family)			RPHI1A015008	RPHI1A015008		RPHI1A015008		RPHI1A015008	RPHI1A015008		3.37642	-0.0927256	14.3844	0.00014903	0.0774637
RPHI1A013692			mucin-2-like isoform X13 [Mercenaria mercenaria]	RPHI1A013692											RPHI1A013692	RPHI1A013692		RPHI1A013692		RPHI1A013692	RPHI1A013692		-5.09768	0.539425	15.0757	0.000103283	0.0716926
RPHI1A026158			neurocan core protein-like [Mercenaria mercenaria]	RPHI1A026158								EGF-like domain	T	Signal transduction mechanisms	RPHI1A026158	RPHI1A026158		RPHI1A026158		RPHI1A026158	RPHI1A026158		-3.97248	0.225936	14.8721	0.00011505	0.0716926
RPHI1A031297		Probable peroxisomal acyl-coenzyme A oxidase 1 OS=Drosophila melanogaster OX=7227 GN=CG5009 PE=1 SV=1	peroxisomal acyl-coenzyme A oxidase 1-like [Mercenaria mercenaria]	RPHI1A031297	Lipid transport and metabolism	[I]	Molecular Function: acyl-CoA oxidase activity (GO:0003997);; Cellular Component: peroxisome (GO:0005777);; Biological Process: fatty acid beta-oxidation (GO:0006635);; Molecular Function: FAD binding (GO:0071949);;	K00232|3.5e-208|crg:105330585|K00232 acyl-CoA oxidase [EC:1.3.3.6] | (RefSeq) peroxisomal acyl-coenzyme A oxidase 1	Fatty acid degradation (ko00071);; beta-Alanine metabolism (ko00410);; alpha-Linolenic acid metabolism (ko00592);; Propanoate metabolism (ko00640);; Biosynthesis of unsaturated fatty acids (ko01040);; Carbon metabolism (ko01200);; Fatty acid metabolism (ko01212);; Peroxisome (ko04146)	[I]	Lipid transport and metabolism	Acyl-CoA oxidase	I	Lipid transport and metabolism	RPHI1A031297	RPHI1A031297		K00232	E1.3.3.6, ACOX1, ACOX3; acyl-CoA oxidase [EC:1.3.3.6]	RPHI1A031297	RPHI1A031297		3.10427	6.71988	14.8042	0.000119271	0.0716926
RPHI1A015865		Fat-like cadherin-related tumor suppressor homolog OS=Drosophila melanogaster OX=7227 GN=kug PE=2 SV=3	protocadherin Fat 1-like [Mercenaria mercenaria]	RPHI1A015865			Molecular Function: calcium ion binding (GO:0005509);; Cellular Component: plasma membrane (GO:0005886);; Biological Process: homophilic cell adhesion via plasma membrane adhesion molecules (GO:0007156);; Cellular Component: membrane (GO:0016020);; Cellular Component: integral component of membrane (GO:0016021);;			[T]	Signal transduction mechanisms	Cadherin domain	T	Signal transduction mechanisms	RPHI1A015865	RPHI1A015865		RPHI1A015865		RPHI1A015865	RPHI1A015865		1.06756	6.74437	16.672	4.44321e-05	0.0694029
RPHI1A007388		Myosin-M heavy chain OS=Dictyostelium discoideum OX=44689 GN=myoM PE=1 SV=1	rac guanine nucleotide exchange factor JJ-like [Mercenaria mercenaria]	RPHI1A007388			Biological Process: cell morphogenesis (GO:0000902);; Biological Process: cell morphogenesis involved in differentiation (GO:0000904);; Biological Process: morphogenesis of an epithelium (GO:0002009);; Biological Process: instar larval or pupal development (GO:0002165);; Molecular Function: molecular_function (GO:0003674);; Molecular Function: guanyl-nucleotide exchange factor activity (GO:000508…			[T]	Signal transduction mechanisms	RhoGEF domain	T	Signal transduction mechanisms	RPHI1A007388	RPHI1A007388		RPHI1A007388		FBpp0304983	RhoGEF64C	Rho guanine nucleotide exchange factor at 64C	2.82103	2.04166	16.1258	5.92704e-05	0.0695899
RPHI1A000665		Coadhesin (Fragment) OS=Acropora millepora OX=45264 PE=1 SV=1	semaphorin-5A-like [Mercenaria mercenaria]	RPHI1A000665						[RP]	General function prediction only;; Inorganic ion transport and metabolism	C1q domain	S	Function unknown	RPHI1A000665	RPHI1A000665		RPHI1A000665		RPHI1A000665	RPHI1A000665		-3.22048	4.42487	15.6718	7.5341e-05	0.0695899
RPHI1A030826			transmembrane emp24 domain-containing protein 6-like isoform X4 [Mercenaria mercenaria]	Q8WW62			Cellular Component: integral component of membrane (GO:0016021);;	K20351|5.2e-61|myi:110452434|K20351 p24 family protein gamma-5 | (RefSeq) transmembrane emp24 domain-containing protein 6-like isoform X1				emp24/gp25L/p24 family/GOLD	U	Intracellular trafficking, secretion, and vesicular transport	ENSG00000157315	TMED6	transmembrane p24 trafficking protein 6 [Source:HGNC Symbol;Acc:HGNC:28331]	RPHI1A030826		FBpp0290661	loj	logjam	-0.996284	2.79091	16.2792	5.46601e-05	0.0695899
RPHI1A018452		Uncharacterized protein F13E9.13, mitochondrial OS=Caenorhabditis elegans OX=6239 GN=F13E9.13 PE=3 SV=1	uncharacterized protein F13E9.13, mitochondrial-like, partial [Mercenaria mercenaria]	Q1NZ26	Cell wall/membrane/envelope biogenesis	[M]		K06971|2.4e-89|pcan:112577051|K06971 uncharacterized protein | (RefSeq) uncharacterized protein F13E9.13, mitochondrial-like				BtpA family	S	Function unknown	RPHI1A018452	RPHI1A018452		K06971	K06971; uncharacterized protein	FBpp0076548	CG8607		2.95273	2.26642	14.733	0.00012386	0.0716926
RPHI1A032379			uncharacterized protein K04H4.2-like [Mercenaria mercenaria]	RPHI1A032379			Cellular Component: extracellular region (GO:0005576);; Molecular Function: peptidase inhibitor activity (GO:0030414);;	K23637|7.7e-13|lgi:LOTGIDRAFT_159529|K23637 WAP four-disulfide core domain protein 3 | (RefSeq) hypothetical protein				WAP-type (Whey Acidic Protein) 'four-disulfide core'	S	Function unknown	RPHI1A032379	RPHI1A032379		RPHI1A032379		RPHI1A032379	RPHI1A032379		-5.19846	4.72004	14.2558	0.000159568	0.0783342
RPHI1A021663			uncharacterized protein LOC123527594 isoform X3 [Mercenaria mercenaria]	RPHI1A021663			Cellular Component: integral component of membrane (GO:0016021);;								RPHI1A021663	RPHI1A021663		RPHI1A021663		RPHI1A021663	RPHI1A021663		2.47694	3.65413	19.9952	7.76367e-06	0.0444651
RPHI1A030068			uncharacterized protein LOC123539190 [Mercenaria mercenaria]	RPHI1A030068											RPHI1A030068	RPHI1A030068		RPHI1A030068		RPHI1A030068	RPHI1A030068		2.86298	0.93111	15.6077	7.79371e-05	0.0695899
RPHI1A008485			uncharacterized protein LOC123546849 [Mercenaria mercenaria]	RPHI1A008485											RPHI1A008485	RPHI1A008485		RPHI1A008485		RPHI1A008485	RPHI1A008485		-4.68274	1.88142	14.3314	0.000153286	0.0774637
RPHI1A035130			uncharacterized protein LOC123547237 [Mercenaria mercenaria]	RPHI1A035130								Family of unknown function (DUF6589)			RPHI1A035130	RPHI1A035130		RPHI1A035130		RPHI1A035130	RPHI1A035130		-5.80253	-0.789136	16.2725	5.4854e-05	0.0695899
RPHI1A038072			uncharacterized protein LOC123548619 isoform X2 [Mercenaria mercenaria]	RPHI1A038072											RPHI1A038072	RPHI1A038072		RPHI1A038072		RPHI1A038072	RPHI1A038072		-6.52189	0.172395	16.7278	4.31432e-05	0.0694029
RPHI1A001333			uncharacterized protein LOC123549412 [Mercenaria mercenaria]	RPHI1A001333			Biological Process: tissue homeostasis (GO:0001894);; Biological Process: retina homeostasis (GO:0001895);; Molecular Function: protein binding (GO:0005515);; Cellular Component: cellular_component (GO:0005575);; Cellular Component: intracellular (GO:0005622);; Cellular Component: obsolete cell (GO:0005623);; Cellular Component: cytoplasm (GO:0005737);; Cellular Component: endosome (GO:0005768);;…			[T]	Signal transduction mechanisms	Low-density lipoprotein receptor domain class A	T	Signal transduction mechanisms	RPHI1A001333	RPHI1A001333		RPHI1A001333		FBpp0076399	Culd	CUB and LDLa domain	1.3402	2.24668	14.5072	0.000139626	0.0755895
RPHI1A030247			uncharacterized protein LOC123552541 [Mercenaria mercenaria]	RPHI1A030247											RPHI1A030247	RPHI1A030247		RPHI1A030247		RPHI1A030247	RPHI1A030247		4.9191	0.589294	15.5116	8.19996e-05	0.0695899
RPHI1A036931			uncharacterized protein LOC123553952 [Mercenaria mercenaria]	RPHI1A036931			Molecular Function: protein binding (GO:0005515);; Biological Process: signal transduction (GO:0007165);; Cellular Component: integral component of membrane (GO:0016021);;					TIR domain			RPHI1A036931	RPHI1A036931		RPHI1A036931		RPHI1A036931	RPHI1A036931		2.42972	2.23546	13.9921	0.000183578	0.0876178
RPHI1A030312			uncharacterized protein LOC123554420 [Mercenaria mercenaria]	RPHI1A030312			Cellular Component: integral component of membrane (GO:0016021);;								RPHI1A030312	RPHI1A030312		RPHI1A030312		RPHI1A030312	RPHI1A030312		2.75977	4.70847	17.2398	3.29463e-05	0.0694029
RPHI1A021469			uncharacterized protein LOC123557872 [Mercenaria mercenaria]	RPHI1A021469			Cellular Component: mitochondrial outer membrane (GO:0005741);; Biological Process: mitochondrial protein catabolic process (GO:0035694);;					Mitochondria-eating protein			RPHI1A021469	RPHI1A021469		RPHI1A021469		RPHI1A021469	RPHI1A021469		2.49538	0.0650712	15.3429	8.96566e-05	0.0700218
RPHI1A043924		Ecdysone-inducible protein E75 OS=Choristoneura fumiferana OX=7141 GN=E75 PE=2 SV=1	uncharacterized protein LOC123566440 isoform X1 [Mercenaria mercenaria]	RPHI1A043924			Biological Process: reproduction (GO:0000003);; Biological Process: negative regulation of transcription by RNA polymerase II (GO:0000122);; Molecular Function: transcription regulatory region sequence-specific DNA binding (GO:0000976);; Molecular Function: RNA polymerase II transcription regulatory region sequence-specific DNA binding (GO:0000977);; Molecular Function: RNA polymerase II cis-regu…			[T]	Signal transduction mechanisms	Zinc finger, C4 type (two domains)	K	Transcription	RPHI1A043924	RPHI1A043924		RPHI1A043924		RPHI1A043924	RPHI1A043924		3.42737	-0.242933	18.1249	2.06875e-05	0.0657469
RPHI1A008782		Tyrosine-protein kinase transmembrane receptor Ror OS=Drosophila melanogaster OX=7227 GN=Ror PE=1 SV=1	USH2A [Mytilus coruscus]	RPHI1A008782	Cell wall/membrane/envelope biogenesis	[M]	Molecular Function: protein kinase activity (GO:0004672);; Molecular Function: ATP binding (GO:0005524);; Biological Process: protein phosphorylation (GO:0006468);; Cellular Component: integral component of membrane (GO:0016021);;	K05099|6.3e-125|myi:110463842|K05099 proto-oncogene tyrosine-protein kinase Met [EC:2.7.10.1] | (RefSeq) hepatocyte growth factor receptor-like		[T]	Signal transduction mechanisms	Protein tyrosine and serine/threonine kinase	T	Signal transduction mechanisms	RPHI1A008782	RPHI1A008782		RPHI1A008782		RPHI1A008782	RPHI1A008782		1.56036	4.6012	14.73	0.00012406	0.0716926
RPHI1A042885				RPHI1A042885											RPHI1A042885	RPHI1A042885		RPHI1A042885		RPHI1A042885	RPHI1A042885		7.09446	4.70648	14.4917	0.000140779	0.0755895

## Sheet: AP_M
Geneid	Protein definition from annotation	Swiss-Prot_annotation	NR_annotation	SwissID	COG_class	COG_class_annotation	GO_annotation	KEGG_annotation	KEGG_pathway_annotation	KOG_class	KOG_class_annotation	Pfam_annotation	eggNOG_class	eggNOG_class_annotation	Hsa_target	Hsa_name	Hsa_description	KOids	KO_description	Dme_Fly.ID	Dme_name	Dme_description	logFC	logCPM	LR	PValue	FDR
RPHI1A018822	Fe2OG dioxygenase domain-containing protein		2-oxoglutarate-Fe(II) type oxidoreductase-like [Mercenaria mercenaria]	RPHI1A018822	[Q]	Secondary metabolites biosynthesis, transport and catabolism	Molecular Function: oxidoreductase activity (GO:0016491);; Molecular Function: L-ascorbic acid binding (GO:0031418);; Molecular Function: metal ion binding (GO:0046872);;					non-haem dioxygenase in morphine synthesis N-terminal	Q	Secondary metabolites biosynthesis, transport and catabolism	RPHI1A018822	RPHI1A018822		RPHI1A018822		RPHI1A018822	RPHI1A018822		-1.30644	4.32377	10.2849	0.00134123	0.091813
RPHI1A000634			50S ribosomal protein L20-like [Mercenaria mercenaria]	Q5U4Z8			Molecular Function: structural constituent of ribosome (GO:0003735);; Cellular Component: ribosome (GO:0005840);; Biological Process: translation (GO:0006412);; Molecular Function: rRNA binding (GO:0019843);;	K02887|5.0e-18|myi:110460403|K02887 large subunit ribosomal protein L20 | (RefSeq) 39S ribosomal protein L20, mitochondrial-like	Ribosome (ko03010)			Ribosomal protein L20	J	Translation, ribosomal structure and biogenesis	ENSG00000242485	MRPL20	mitochondrial ribosomal protein L20 [Source:HGNC Symbol;Acc:HGNC:14478]	RPHI1A000634		FBpp0075631	mRpL20	mitochondrial ribosomal protein L20	2.68246	4.83064	17.292	3.20535e-05	0.0174721
RPHI1A026584		Protein white OS=Drosophila melanogaster OX=7227 GN=w PE=1 SV=2	ABC transporter G family member 24,ABC transporter G family member 1,ABC transporter G family member 18 [Mytilus edulis]	RPHI1A026584	[T]	Signal transduction mechanisms	Molecular Function: molecular_function (GO:0003674);; Molecular Function: catalytic activity (GO:0003824);; Molecular Function: transporter activity (GO:0005215);; Molecular Function: ATP binding (GO:0005524);; Cellular Component: cellular_component (GO:0005575);; Cellular Component: obsolete cell (GO:0005623);; Cellular Component: plasma membrane (GO:0005886);; Biological Process: transport (GO:…			[Q]	Secondary metabolites biosynthesis, transport and catabolism	ABC transporter	Q	Secondary metabolites biosynthesis, transport and catabolism	RPHI1A026584	RPHI1A026584		RPHI1A026584		RPHI1A026584	RPHI1A026584		2.87834	0.631224	12.9195	0.000325183	0.0459826
RPHI1A028300		Putative chitinase 1 OS=Margaritifera margaritifera OX=102329 PE=1 SV=1	acidic mammalian chitinase-like [Mercenaria mercenaria]	RPHI1A028300	[G]	Carbohydrate transport and metabolism	Molecular Function: molecular_function (GO:0003674);; Molecular Function: catalytic activity (GO:0003824);; Molecular Function: hydrolase activity, hydrolyzing O-glycosyl compounds (GO:0004553);; Molecular Function: chitinase activity (GO:0004568);; Molecular Function: binding (GO:0005488);; Cellular Component: cellular_component (GO:0005575);; Cellular Component: extracellular region (GO:0005576…	K01183|2.9e-74|lgi:LOTGIDRAFT_195779|K01183 chitinase [EC:3.2.1.14] | (RefSeq) hypothetical protein	Amino sugar and nucleotide sugar metabolism (ko00520)	[G]	Carbohydrate transport and metabolism	Glycosyl hydrolases family 18	G	Carbohydrate transport and metabolism	RPHI1A028300	RPHI1A028300		RPHI1A028300		RPHI1A028300	RPHI1A028300		-1.74244	8.24432	10.4243	0.00124369	0.0895193
RPHI1A024307		Endochitinase OS=Brugia malayi OX=6279 PE=1 SV=1	acidic mammalian chitinase-like [Mercenaria mercenaria]	RPHI1A024307	[G]	Carbohydrate transport and metabolism	Molecular Function: molecular_function (GO:0003674);; Molecular Function: catalytic activity (GO:0003824);; Molecular Function: hydrolase activity, hydrolyzing O-glycosyl compounds (GO:0004553);; Molecular Function: chitinase activity (GO:0004568);; Molecular Function: binding (GO:0005488);; Cellular Component: cellular_component (GO:0005575);; Cellular Component: extracellular region (GO:0005576…	K01183|6.7e-85|myi:110446380|K01183 chitinase [EC:3.2.1.14] | (RefSeq) acidic mammalian chitinase-like	Amino sugar and nucleotide sugar metabolism (ko00520)	[G]	Carbohydrate transport and metabolism	Glycosyl hydrolases family 18	G	Carbohydrate transport and metabolism	RPHI1A024307	RPHI1A024307		RPHI1A024307		RPHI1A024307	RPHI1A024307		1.10466	3.58133	11.2463	0.000797833	0.0721928
RPHI1A030787	Non-specific protein-tyrosine kinase	Activated Cdc42 kinase-like OS=Drosophila melanogaster OX=7227 GN=Ack-like PE=1 SV=3	activated Cdc42 kinase-like isoform X2 [Mercenaria mercenaria]	Q9I7F7	[U]	Intracellular trafficking, secretion, and vesicular transport	Biological Process: immune system process (GO:0002376);; Molecular Function: molecular_function (GO:0003674);; Molecular Function: catalytic activity (GO:0003824);; Molecular Function: protein kinase activity (GO:0004672);; Molecular Function: protein tyrosine kinase activity (GO:0004713);; Molecular Function: non-membrane spanning protein tyrosine kinase activity (GO:0004715);; Molecular Functio…	K08886|0.0e+00|crg:105318054|K08886 activated CDC42 kinase 1 [EC:2.7.10.2 2.7.11.1] | (RefSeq) tyrosine-protein kinase PR2 isoform X1		[T]	Signal transduction mechanisms	Protein tyrosine and serine/threonine kinase	T	Signal transduction mechanisms	RPHI1A030787	RPHI1A030787		RPHI1A030787		FBpp0303361	Ack-like	Activated Cdc42 kinase-like	0.882197	3.18119	10.9236	0.000949452	0.0796201
RPHI1A022045		Adenosine deaminase AGSA OS=Aplysia californica OX=6500 PE=1 SV=2	adenosine deaminase AGSA-like [Mercenaria mercenaria]	P15287	[F]	Nucleotide transport and metabolism	Biological Process: reproduction (GO:0000003);; Cellular Component: lytic vacuole (GO:0000323);; Molecular Function: G protein-coupled receptor binding (GO:0001664);; Biological Process: cell activation (GO:0001775);; Biological Process: larval development (GO:0002164);; Biological Process: immune effector process (GO:0002252);; Biological Process: cell activation involved in immune response (GO:…	K19572|2.1e-155|crg:105348777|K19572 adenosine deaminase CECR1 [EC:3.5.4.4] | (RefSeq) adenosine deaminase CECR1	Purine metabolism (ko00230)	[F]	Nucleotide transport and metabolism	Adenosine deaminase	F	Nucleotide transport and metabolism	ENSG00000093072	ADA2	adenosine deaminase 2 [Source:HGNC Symbol;Acc:HGNC:1839]	K19572		FBpp0074957	Adgf-B	Adenosine deaminase-related growth factor B	1.16206	3.41559	11.567	0.000671327	0.065665
RPHI1A000396			agrin-like [Mercenaria mercenaria]	P37109			Molecular Function: protein binding (GO:0005515);;					Kazal-type serine protease inhibitor domain			RPHI1A000396	RPHI1A000396		RPHI1A000396		RPHI1A000396	RPHI1A000396		-1.99295	4.35161	10.3312	0.001308	0.0909884
RPHI1A003008		Alpha-(1,3)-fucosyltransferase fut-5 OS=Caenorhabditis elegans OX=6239 GN=fut-5 PE=1 SV=1	alpha-(1,3)-fucosyltransferase fut-5-like [Mercenaria mercenaria]	G5EEE1;G5EEE1			Cellular Component: Golgi membrane (GO:0000139);; Biological Process: cell activation (GO:0001775);; Biological Process: immune effector process (GO:0002252);; Biological Process: CD4-positive, CD25-positive, alpha-beta regulatory T cell differentiation (GO:0002361);; Biological Process: immune system process (GO:0002376);; Biological Process: immune system development (GO:0002520);; Biological P…			[GE]	Carbohydrate transport and metabolism;; Amino acid transport and metabolism	Glycosyltransferase family 10 (fucosyltransferase) C-term	G	Carbohydrate transport and metabolism	RPHI1A003008	RPHI1A003008		RPHI1A003008		RPHI1A003008	RPHI1A003008		1.58491	3.37078	11.4215	0.000725972	0.0689978
RPHI1A034259		Protein lethal(2)essential for life OS=Drosophila melanogaster OX=7227 GN=l(2)efl PE=1 SV=1	alpha-crystallin B chain-like [Mercenaria mercenaria]	P82147			Molecular Function: molecular_function (GO:0003674);; Molecular Function: binding (GO:0005488);; Molecular Function: protein binding (GO:0005515);; Cellular Component: cellular_component (GO:0005575);; Cellular Component: intracellular (GO:0005622);; Cellular Component: obsolete cell (GO:0005623);; Cellular Component: cytoplasm (GO:0005737);; Biological Process: regulation of translation (GO:0006…	K09542|2.4e-19|lak:106171908|K09542 crystallin, alpha B | (RefSeq) protein lethal(2)essential for life	Protein processing in endoplasmic reticulum (ko04141)	[O]	Posttranslational modification, protein turnover, chaperones	Hsp20/alpha crystallin family	O	Posttranslational modification, protein turnover, chaperones	RPHI1A034259	RPHI1A034259		RPHI1A034259		FBpp0307666	l(2)efl	lethal (2) essential for life	2.3542	7.28166	25.6181	4.16116e-07	0.00142994
RPHI1A011939			alpha-tocopherol transfer protein-like [Mercenaria mercenaria]	RPHI1A011939						[I]	Lipid transport and metabolism	CRAL/TRIO domain	I	Lipid transport and metabolism	RPHI1A011939	RPHI1A011939		RPHI1A011939		RPHI1A011939	RPHI1A011939		-2.89531	5.70349	10.2025	0.00140248	0.0946856
RPHI1A001461		Arylsulfatase OS=Strongylocentrotus purpuratus OX=7668 PE=2 SV=1	arylsulfatase B-like [Mercenaria mercenaria]	RPHI1A001461	[P]	Inorganic ion transport and metabolism	Molecular Function: sulfuric ester hydrolase activity (GO:0008484);;	K01135|1.4e-150|myi:110447887|K01135 arylsulfatase B [EC:3.1.6.12] | (RefSeq) arylsulfatase B-like	Glycosaminoglycan degradation (ko00531);; Lysosome (ko04142)	[R]	General function prediction only	Sulfatase	P	Inorganic ion transport and metabolism	RPHI1A001461	RPHI1A001461		RPHI1A001461		RPHI1A001461	RPHI1A001461		2.81302	3.66733	10.3868	0.0012692	0.0897424
RPHI1A015352			basal cell adhesion molecule-like isoform X6 [Mercenaria mercenaria]	RPHI1A015352			Cellular Component: integral component of membrane (GO:0016021);;					Immunoglobulin domain	S	Function unknown	ENSG00000079385	CEACAM1	CEA cell adhesion molecule 1 [Source:HGNC Symbol;Acc:HGNC:1814]	RPHI1A015352		RPHI1A015352	RPHI1A015352		1.87695	3.90453	21.49	3.55684e-06	0.00622719
RPHI1A005086		Battenin OS=Dictyostelium discoideum OX=44689 GN=cln3 PE=3 SV=1	battenin-like isoform X1 [Mercenaria mercenaria]	Q54F25			Molecular Function: nucleoside transmembrane transporter activity (GO:0005337);; Cellular Component: lysosomal membrane (GO:0005765);; Cellular Component: integral component of membrane (GO:0016021);; Biological Process: regulation of biological quality (GO:0065008);;	K12389|2.2e-141|crg:105333214|K12389 battenin | (RefSeq) battenin isoform X2	Lysosome (ko04142)	[R]	General function prediction only	CLN3 protein	S	Function unknown	ENSG00000188603	CLN3	CLN3 lysosomal/endosomal transmembrane protein, battenin [Source:HGNC Symbol;Acc:HGNC:2074]	RPHI1A005086		FBpp0305846	Cln3	Cln3	-1.01193	4.69535	10.8404	0.000993111	0.0818581
RPHI1A000775			beta-1,3-galactosyltransferase 1-like [Mercenaria mercenaria]	RPHI1A000775			Biological Process: reproduction (GO:0000003);; Cellular Component: Golgi membrane (GO:0000139);; Biological Process: ameboidal-type cell migration (GO:0001667);; Biological Process: optic lobe placode formation (GO:0001744);; Biological Process: morphogenesis of an epithelium (GO:0002009);; Biological Process: epithelial cell development (GO:0002064);; Biological Process: columnar/cuboidal epith…	K07819|1.1e-63|myi:110462835|K07819 beta-1,3-galactosyltransferase 1 [EC:2.4.1.86] | (RefSeq) beta-1,3-galactosyltransferase 5-like	Glycosphingolipid biosynthesis - lacto and neolacto series (ko00601)	[G]	Carbohydrate transport and metabolism	Galactosyltransferase	G	Carbohydrate transport and metabolism	RPHI1A000775	RPHI1A000775		RPHI1A000775		FBpp0079198	CG8668		-1.9482	0.312922	10.0603	0.00151502	0.0965372
RPHI1A032751			bifunctional D-cysteine desulfhydrase/1-aminocyclopropane-1-carboxylate deaminase, mitochondrial-like [Mercenaria mercenaria]	RPHI1A032751	[E]	Amino acid transport and metabolism	Molecular Function: catalytic activity (GO:0003824);; Biological Process: metabolic process (GO:0008152);;	K05396|2.0e-91|pcan:112555433|K05396 D-cysteine desulfhydrase [EC:4.4.1.15] | (RefSeq) bifunctional D-cysteine desulfhydrase/1-aminocyclopropane-1-carboxylate deaminase, mitochondrial-like	Cysteine and methionine metabolism (ko00270)			Pyridoxal-phosphate dependent enzyme	E	Amino acid transport and metabolism	RPHI1A032751	RPHI1A032751		RPHI1A032751		RPHI1A032751	RPHI1A032751		-1.5618	1.5944	12.6044	0.000384838	0.0510681
RPHI1A003231			bifunctional D-cysteine desulfhydrase/1-aminocyclopropane-1-carboxylate deaminase, mitochondrial-like [Mercenaria mercenaria]	RPHI1A003231	[E]	Amino acid transport and metabolism	Molecular Function: catalytic activity (GO:0003824);; Biological Process: metabolic process (GO:0008152);;	K05396|3.4e-87|pcan:112555433|K05396 D-cysteine desulfhydrase [EC:4.4.1.15] | (RefSeq) bifunctional D-cysteine desulfhydrase/1-aminocyclopropane-1-carboxylate deaminase, mitochondrial-like	Cysteine and methionine metabolism (ko00270)			Pyridoxal-phosphate dependent enzyme	E	Amino acid transport and metabolism	RPHI1A003231	RPHI1A003231		RPHI1A003231		RPHI1A003231	RPHI1A003231		-1.39032	6.40742	10.6082	0.00112587	0.0855958
RPHI1A010051	BTB domain-containing protein		BTB/POZ domain-containing protein KCTD3-like isoform X1 [Mercenaria mercenaria]	Q8BFX3			Biological Process: protein homooligomerization (GO:0051260);;	K21915|9.8e-268|lgi:LOTGIDRAFT_179235|K21915 BTB/POZ domain-containing protein KCTD3 | (RefSeq) hypothetical protein		[R]	General function prediction only	BTB/POZ domain	H	Coenzyme transport and metabolism	ENSG00000136636	KCTD3	potassium channel tetramerization domain containing 3 [Source:HGNC Symbol;Acc:HGNC:21305]	K21915		FBpp0081634	CG9467		1.51396	1.84535	18.8298	1.42916e-05	0.0106764
RPHI1A007424		Putative carbonic anhydrase 3 OS=Caenorhabditis elegans OX=6239 GN=cah-3 PE=3 SV=1	carbonic anhydrase-like [Mercenaria mercenaria]	RPHI1A007424	[P]	Inorganic ion transport and metabolism	Molecular Function: carbonate dehydratase activity (GO:0004089);; Cellular Component: extracellular region (GO:0005576);; Cellular Component: plasma membrane (GO:0005886);; Molecular Function: zinc ion binding (GO:0008270);; Cellular Component: anchored component of membrane (GO:0031225);;	K01672|2.1e-111|myi:110441790|K01672 carbonic anhydrase [EC:4.2.1.1] | (RefSeq) carbonic anhydrase-like	Nitrogen metabolism (ko00910)	[R]	General function prediction only	Eukaryotic-type carbonic anhydrase	P	Inorganic ion transport and metabolism	RPHI1A007424	RPHI1A007424		RPHI1A007424		RPHI1A007424	RPHI1A007424		2.15108	3.73468	14.4291	0.000145537	0.0333416
RPHI1A030080			carotenoid isomerooxygenase-like isoform X1 [Mercenaria mercenaria]	RPHI1A030080	[Q]	Secondary metabolites biosynthesis, transport and catabolism	Molecular Function: monooxygenase activity (GO:0004497);; Molecular Function: oxidoreductase activity, acting on single donors with incorporation of molecular oxygen, incorporation of two atoms of oxygen (GO:0016702);; Molecular Function: metal ion binding (GO:0046872);;			[Q]	Secondary metabolites biosynthesis, transport and catabolism	Retinal pigment epithelial membrane protein	Q	Secondary metabolites biosynthesis, transport and catabolism	RPHI1A030080	RPHI1A030080		RPHI1A030080		RPHI1A030080	RPHI1A030080		-1.83668	4.8235	14.9359	0.000111225	0.0286307
RPHI1A000305			CCN family member 2-like [Mercenaria mercenaria]	RPHI1A000305			Molecular Function: protein binding (GO:0005515);;					ShK domain-like	W	Extracellular structures	RPHI1A000305	RPHI1A000305		RPHI1A000305		RPHI1A000305	RPHI1A000305		-1.4124	8.51264	16.0899	6.0406e-05	0.0214602
RPHI1A025391		Charged multivesicular body protein 3 OS=Dictyostelium discoideum OX=44689 GN=chmp3 PE=3 SV=1	charged multivesicular body protein 3-like [Mercenaria mercenaria]	Q6NRM7			Biological Process: vacuolar transport (GO:0007034);;	K12193|8.1e-77|crg:105339937|K12193 charged multivesicular body protein 3 | (RefSeq) charged multivesicular body protein 3	Endocytosis (ko04144)	[U]	Intracellular trafficking, secretion, and vesicular transport	Snf7	U	Intracellular trafficking, secretion, and vesicular transport	ENSG00000115561	CHMP3	charged multivesicular body protein 3 [Source:HGNC Symbol;Acc:HGNC:29865]	RPHI1A025391		FBpp0312584	Vps24	Vacuolar protein sorting 24	1.54754	-0.0933853	12.2199	0.000472819	0.0553548
RPHI1A032365		ABC transporter A family member 2 OS=Dictyostelium discoideum OX=44689 GN=abcA2 PE=3 SV=1	cholesterol transporter ABCA5-like isoform X2 [Mercenaria mercenaria]	Q8WWZ7	[V]	Defense mechanisms	Cellular Component: lytic vacuole (GO:0000323);; Molecular Function: molecular_function (GO:0003674);; Molecular Function: catalytic activity (GO:0003824);; Molecular Function: transporter activity (GO:0005215);; Molecular Function: lipid transporter activity (GO:0005319);; Molecular Function: ATP binding (GO:0005524);; Cellular Component: cellular_component (GO:0005575);; Cellular Component: int…	K05648|0.0e+00|myi:110442150|K05648 ATP-binding cassette, subfamily A (ABC1), member 5 | (RefSeq) ATP-binding cassette sub-family A member 5-like	ABC transporters (ko02010)	[IR]	Lipid transport and metabolism;; General function prediction only	ABC transporter	I	Lipid transport and metabolism	ENSG00000154265	ABCA5	ATP binding cassette subfamily A member 5 [Source:HGNC Symbol;Acc:HGNC:35]	RPHI1A032365		RPHI1A032365	RPHI1A032365		1.29604	3.42232	10.7601	0.0010371	0.0833832
RPHI1A004095		Acetylcholinesterase OS=Anopheles gambiae OX=7165 GN=Ace PE=1 SV=3	cholinesterase 2-like [Mercenaria mercenaria]	RPHI1A004095	[I]	Lipid transport and metabolism	Cellular Component: integral component of membrane (GO:0016021);; Molecular Function: hydrolase activity (GO:0016787);;	K07378|9.9e-131|crg:105332137|K07378 neuroligin | (RefSeq) carboxylesterase 1C isoform X1		[R]	General function prediction only	Carboxylesterase family	U	Intracellular trafficking, secretion, and vesicular transport	RPHI1A004095	RPHI1A004095		RPHI1A004095		RPHI1A004095	RPHI1A004095		1.45643	2.31468	11.5221	0.000687745	0.0663867
RPHI1A036611		Clotting factor G beta subunit OS=Tachypleus tridentatus OX=6853 PE=1 SV=1	chymotrypsinogen A-like isoform X1 [Mercenaria mercenaria]	RPHI1A036611	[O]	Posttranslational modification, protein turnover, chaperones	Molecular Function: serine-type endopeptidase activity (GO:0004252);; Biological Process: proteolysis (GO:0006508);;	K09640|3.4e-51|myi:110463035|K09640 transmembrane protease serine 9 [EC:3.4.21.-] | (RefSeq) transmembrane protease serine 9-like		[E]	Amino acid transport and metabolism	Trypsin	O	Posttranslational modification, protein turnover, chaperones	RPHI1A036611	RPHI1A036611		RPHI1A036611		RPHI1A036611	RPHI1A036611		-0.878584	10.7482	11.3555	0.000752237	0.0692397
RPHI1A006377		CLIP-associating protein OS=Drosophila melanogaster OX=7227 GN=chb PE=1 SV=1	CLIP-associating protein 1-like isoform X6 [Mercenaria mercenaria]	A1A5G0			Cellular Component: chromosome (GO:0005694);; Cellular Component: Golgi apparatus (GO:0005794);; Cellular Component: microtubule organizing center (GO:0005815);; Cellular Component: kinetochore microtubule (GO:0005828);; Cellular Component: cytoplasmic microtubule (GO:0005881);; Molecular Function: kinetochore binding (GO:0043515);; Molecular Function: microtubule plus-end binding (GO:0051010);;	K16578|0.0e+00|myi:110463560|K16578 CLIP-associating protein 1/2 | (RefSeq) CLIP-associating protein 1-like isoform X1		[R]	General function prediction only	CLASP N terminal	S	Function unknown	ENSG00000074054	CLASP1	cytoplasmic linker associated protein 1 [Source:HGNC Symbol;Acc:HGNC:17088]	RPHI1A006377		FBpp0088471	chb	chromosome bows	0.812516	3.50758	12.6081	0.000384081	0.0510681
RPHI1A019056	DENN domain-containing protein 4C-like isoform X1	DENN domain-containing protein Crag OS=Drosophila melanogaster OX=7227 GN=Crag PE=1 SV=3	C-myc promoter-binding protein-like [Mercenaria mercenaria]	Q7Z401			Cellular Component: ESCRT I complex (GO:0000813);;	K20163|0.0e+00|myi:110447941|K20163 DENN domain-containing protein 4 | (RefSeq) C-myc promoter-binding protein-like isoform X1		[T]	Signal transduction mechanisms	DENN (AEX-3) domain	T	Signal transduction mechanisms	ENSG00000174485	DENND4A	DENN domain containing 4A [Source:HGNC Symbol;Acc:HGNC:24321]	RPHI1A019056		FBpp0071165	Crag	Calmodulin-binding protein related to a Rab3 GDP/GTP exchange protein	0.726558	3.44225	10.1879	0.00141369	0.0946856
RPHI1A032867			coiled-coil domain-containing protein 103-like [Mercenaria mercenaria]	Q6DGB6			Cellular Component: motile cilium (GO:0031514);; Cellular Component: outer dynein arm (GO:0036157);; Biological Process: axonemal dynein complex assembly (GO:0070286);;					Dynein attachment factor N-terminus	S	Function unknown	ENSG00000167131	CCDC103	coiled-coil domain containing 103 [Source:HGNC Symbol;Acc:HGNC:32700]	RPHI1A032867		FBpp0087253	CG13202		-2.03231	2.19829	11.3522	0.000753569	0.0692397
RPHI1A045939			coiled-coil domain-containing protein 174-like isoform X2 [Mercenaria mercenaria]	Q5PQS7			Molecular Function: G protein-coupled receptor activity (GO:0004930);; Cellular Component: cellular_component (GO:0005575);; Cellular Component: intracellular (GO:0005622);; Cellular Component: obsolete cell (GO:0005623);; Cellular Component: nucleus (GO:0005634);; Cellular Component: nucleoplasm (GO:0005654);; Cellular Component: integral component of membrane (GO:0016021);; Cellular Component: …					Domain of unknown function (DUF4078)	S	Function unknown	ENSG00000154781	CCDC174	coiled-coil domain containing 174 [Source:HGNC Symbol;Acc:HGNC:28033]	RPHI1A045939		FBpp0083030	CG7183		1.73411	0.960028	10.4461	0.00122907	0.0894827
RPHI1A004020			cold shock domain-containing protein E1-like isoform X2 [Mercenaria mercenaria]	P18395			Molecular Function: nucleic acid binding (GO:0003676);;					'Cold-shock' DNA-binding domain	S	Function unknown	ENSG00000009307	CSDE1	cold shock domain containing E1 [Source:HGNC Symbol;Acc:HGNC:29905]	RPHI1A004020		FBpp0301053	Unr	Upstream of N-ras	1.16907	3.49192	14.7103	0.00012536	0.0303372
RPHI1A017681			complement C1q tumor necrosis factor-related protein 4-like [Haliotis rufescens]	Q8R066								C1q domain			RPHI1A017681	RPHI1A017681		RPHI1A017681		RPHI1A017681	RPHI1A017681		-0.873416	7.726	10.7087	0.00106636	0.0848246
RPHI1A004416			complement C1q-like protein 1 [Ruditapes philippinarum]	RPHI1A004416				K23284|8.8e-13|crg:105317787|K23284 C1q-related factor | (RefSeq) uncharacterized protein LOC105317787				C1q domain			RPHI1A004416	RPHI1A004416		RPHI1A004416		RPHI1A004416	RPHI1A004416		-1.40193	10.2874	10.7576	0.00103853	0.0833832
RPHI1A033679			complement C1q-like protein 1 [Ruditapes philippinarum]	RPHI1A033679				K23284|7.9e-14|myi:110452606|K23284 C1q-related factor | (RefSeq) uncharacterized protein LOC110452606				C1q domain			RPHI1A033679	RPHI1A033679		RPHI1A033679		RPHI1A033679	RPHI1A033679		-1.15154	9.67803	15.1111	0.000101365	0.0276097
RPHI1A037808			complement C1q-like protein 4 [Mercenaria mercenaria]	RPHI1A037808			Cellular Component: integral component of membrane (GO:0016021);;					C1q domain	W	Extracellular structures	RPHI1A037808	RPHI1A037808		RPHI1A037808		RPHI1A037808	RPHI1A037808		-6.40035	3.79473	14.8733	0.000114976	0.0286307
RPHI1A029692			complement C1q-like protein 4 [Mercenaria mercenaria]	RPHI1A029692			Biological Process: regulation of cytokine production (GO:0001817);; Biological Process: positive regulation of cytokine production (GO:0001819);; Biological Process: regulation of cytokine-mediated signaling pathway (GO:0001959);; Biological Process: positive regulation of cytokine-mediated signaling pathway (GO:0001961);; Biological Process: regulation of peptide secretion (GO:0002791);; Biolog…	K23284|1.3e-16|crg:105331748|K23284 C1q-related factor | (RefSeq) complement C1q-like protein 4				C1q domain	S	Function unknown	RPHI1A029692	RPHI1A029692		RPHI1A029692		RPHI1A029692	RPHI1A029692		-1.03725	7.55065	10.9669	0.000927542	0.0785075
RPHI1A003358			complement C1q-like protein 4 [Mercenaria mercenaria]	Q8R066			Biological Process: regulation of protein phosphorylation (GO:0001932);; Biological Process: negative regulation of protein phosphorylation (GO:0001933);; Molecular Function: molecular_function (GO:0003674);; Molecular Function: binding (GO:0005488);; Molecular Function: protein binding (GO:0005515);; Cellular Component: cellular_component (GO:0005575);; Cellular Component: extracellular region (…	K23284|3.2e-19|hcq:109512179|K23284 C1q-related factor | (RefSeq) uncharacterized protein LOC109512179				C1q domain	S	Function unknown	RPHI1A003358	RPHI1A003358		RPHI1A003358		RPHI1A003358	RPHI1A003358		-0.913941	7.0629	14.875	0.000114873	0.0286307
RPHI1A011587		Copine-A OS=Dictyostelium discoideum OX=44689 GN=cpnA PE=2 SV=1	copine-3-like isoform X3 [Mercenaria mercenaria]	RPHI1A011587			Molecular Function: calcium-dependent phospholipid binding (GO:0005544);;			[T]	Signal transduction mechanisms	Copine	T	Signal transduction mechanisms	RPHI1A011587	RPHI1A011587		K24525	CPNE4_6_7; copine 4/6/7	RPHI1A011587	RPHI1A011587		1.25002	4.48394	11.0644	0.000880004	0.0748526
RPHI1A026959		Cryptochrome-1 OS=Aedes aegypti OX=7159 GN=cry PE=3 SV=1	cryptochrome-1-like isoform X1 [Mercenaria mercenaria]	RPHI1A026959	[L]	Replication, recombination and repair		K02295|3.8e-221|crg:105319024|K02295 cryptochrome | (RefSeq) cryptochrome-1 isoform X1		[LT]	Replication, recombination and repair;; Signal transduction mechanisms	FAD binding domain of DNA photolyase			RPHI1A026959	RPHI1A026959		K02295	CRY; cryptochrome	FBpp0080934	phr6-4	(6-4)-photolyase	2.49556	0.348125	10.3908	0.00126648	0.0897424
RPHI1A030408			C-type lectin domain family 4 member A-like isoform X1 [Mercenaria mercenaria]	RPHI1A030408								Lectin C-type domain			RPHI1A030408	RPHI1A030408		RPHI1A030408		RPHI1A030408	RPHI1A030408		-3.60263	0.318997	11.4146	0.000728703	0.0689978
RPHI1A028550			C-type lectin domain family 4 member G-like [Mercenaria mercenaria]	RPHI1A028550	[R]	General function prediction only						Lectin C-type domain			RPHI1A028550	RPHI1A028550		RPHI1A028550		RPHI1A028550	RPHI1A028550		-1.21752	9.08989	20.8857	4.87515e-06	0.00635246
RPHI1A026497		Lysozyme OS=Bombyx mori OX=7091 PE=1 SV=1	c-type lysozyme 1 [Ruditapes philippinarum]	Q17005			Biological Process: defense response to bacterium (GO:0042742);;	K13915|4.5e-18|tnl:113496806|K13915 lysozyme C [EC:3.2.1.17] | (RefSeq) lysozyme-like				C-type lysozyme/alpha-lactalbumin family	G	Carbohydrate transport and metabolism	ENSG00000090382	LYZ	lysozyme [Source:HGNC Symbol;Acc:HGNC:6740]	RPHI1A026497		FBpp0072527	LysS	Lysozyme S	-2.26693	5.37873	13.7942	0.000203965	0.0389391
RPHI1A033528			cyclic GMP-AMP synthase-like [Mercenaria mercenaria]	RPHI1A033528											RPHI1A033528	RPHI1A033528		RPHI1A033528		RPHI1A033528	RPHI1A033528		-6.98207	0.362855	10.3412	0.00130092	0.0908634
RPHI1A003929		Glutamate decarboxylase OS=Drosophila melanogaster OX=7227 GN=Gad1 PE=1 SV=2	cysteine sulfinic acid decarboxylase-like isoform X3 [Mercenaria mercenaria]	RPHI1A003929	[E]	Amino acid transport and metabolism	Molecular Function: carbon-carbon lyase activity (GO:0016830);; Biological Process: carboxylic acid metabolic process (GO:0019752);; Molecular Function: pyridoxal phosphate binding (GO:0030170);;	K01594|1.5e-172|pcan:112556462|K01594 sulfinoalanine decarboxylase [EC:4.1.1.29] | (RefSeq) cysteine sulfinic acid decarboxylase-like isoform X1	Taurine and hypotaurine metabolism (ko00430)	[E]	Amino acid transport and metabolism	Pyridoxal-dependent decarboxylase conserved domain	E	Amino acid transport and metabolism	RPHI1A003929	RPHI1A003929		K18966	GADL1, CSAD; sulfinoalanine decarboxylase / aspartate 1-decarboxylase [EC:4.1.1.29 4.1.1.11]	RPHI1A003929	RPHI1A003929		-1.13004	5.67726	11.6364	0.000646721	0.0651749
RPHI1A012262		Methyl farnesoate epoxidase OS=Diploptera punctata OX=6984 GN=CYP15A1 PE=1 SV=1	cytochrome P450 2D20-like [Mercenaria mercenaria]	RPHI1A012262	[QV]	Secondary metabolites biosynthesis, transport and catabolism;; Defense mechanisms	Molecular Function: monooxygenase activity (GO:0004497);; Molecular Function: iron ion binding (GO:0005506);; Molecular Function: oxidoreductase activity, acting on paired donors, with incorporation or reduction of molecular oxygen (GO:0016705);; Molecular Function: heme binding (GO:0020037);; Biological Process: oxidation-reduction process (GO:0055114);;			[Q]	Secondary metabolites biosynthesis, transport and catabolism	Cytochrome P450	Q	Secondary metabolites biosynthesis, transport and catabolism	RPHI1A012262	RPHI1A012262		RPHI1A012262		RPHI1A012262	RPHI1A012262		2.94888	-0.244613	10.8484	0.000988811	0.0818581
RPHI1A009025		Cytochrome P450 2L1 OS=Panulirus argus OX=6737 GN=CYP2L1 PE=1 SV=1	cytochrome P450 2U1-like [Mercenaria mercenaria]	RPHI1A009025	[QV]	Secondary metabolites biosynthesis, transport and catabolism;; Defense mechanisms	Molecular Function: monooxygenase activity (GO:0004497);; Molecular Function: iron ion binding (GO:0005506);; Molecular Function: oxidoreductase activity, acting on paired donors, with incorporation or reduction of molecular oxygen (GO:0016705);; Molecular Function: heme binding (GO:0020037);; Biological Process: oxidation-reduction process (GO:0055114);;			[Q]	Secondary metabolites biosynthesis, transport and catabolism	Cytochrome P450	Q	Secondary metabolites biosynthesis, transport and catabolism	RPHI1A009025	RPHI1A009025		RPHI1A009025		RPHI1A009025	RPHI1A009025		3.38755	1.59261	12.4962	0.00040779	0.0526816
RPHI1A029541	aconitate hydratase	Cytoplasmic aconitate hydratase OS=Caenorhabditis elegans OX=6239 GN=aco-1 PE=1 SV=1	cytoplasmic aconitate hydratase-like isoform X1 [Mercenaria mercenaria]	P28271	[C]	Energy production and conversion	Molecular Function: aconitate hydratase activity (GO:0003994);; Cellular Component: cytosol (GO:0005829);; Biological Process: cellular iron ion homeostasis (GO:0006879);; Biological Process: response to iron(II) ion (GO:0010040);; Molecular Function: metal ion binding (GO:0046872);; Molecular Function: citrate dehydratase activity (GO:0047780);; Molecular Function: 4 iron, 4 sulfur cluster bindi…	K01681|0.0e+00|crg:105317044|K01681 aconitate hydratase [EC:4.2.1.3] | (RefSeq) cytoplasmic aconitate hydratase isoform X1	Citrate cycle (TCA cycle) (ko00020);; Glyoxylate and dicarboxylate metabolism (ko00630);; Carbon metabolism (ko01200);; 2-Oxocarboxylic acid metabolism (ko01210);; Biosynthesis of amino acids (ko01230)	[AJ]	RNA processing and modification;; Translation, ribosomal structure and biogenesis	Aconitase family (aconitate hydratase)			ENSG00000122729	ACO1	aconitase 1 [Source:HGNC Symbol;Acc:HGNC:117]	K01681		FBpp0081736	Irp-1B	Iron regulatory protein 1B	0.990219	7.52094	11.969	0.000540929	0.0603968
RPHI1A016938		Cytoplasmic dynein 1 light intermediate chain 1 OS=Dictyostelium discoideum OX=44689 GN=dync1li1 PE=3 SV=1	cytoplasmic dynein 1 light intermediate chain 2-like isoform X2 [Mercenaria mercenaria]	Q8R1Q8			Molecular Function: ATP binding (GO:0005524);; Cellular Component: cytoplasm (GO:0005737);; Cellular Component: cytoplasmic dynein complex (GO:0005868);; Cellular Component: microtubule (GO:0005874);; Biological Process: microtubule-based movement (GO:0007018);;	K10416|3.9e-172|crg:105338620|K10416 dynein light intermediate chain 1, cytosolic | (RefSeq) cytoplasmic dynein 1 light intermediate chain 2 isoform X1	Phagosome (ko04145)	[N]	Cell motility	Dynein light intermediate chain (DLIC)	N	Cell motility	ENSG00000144635	DYNC1LI1	dynein cytoplasmic 1 light intermediate chain 1 [Source:HGNC Symbol;Acc:HGNC:18745]	RPHI1A016938		FBpp0073299	Dlic	Dynein light intermediate chain	1.52903	2.55892	11.7097	0.000621753	0.0635891
RPHI1A038795		DCN1-like protein OS=Drosophila melanogaster OX=7227 GN=CG7427 PE=2 SV=2	DCN1-like protein 3 [Mercenaria mercenaria]	Q4V8B2			Cellular Component: ubiquitin ligase complex (GO:0000151);; Biological Process: regulation of cell growth (GO:0001558);; Molecular Function: molecular_function (GO:0003674);; Molecular Function: binding (GO:0005488);; Molecular Function: protein binding (GO:0005515);; Cellular Component: cellular_component (GO:0005575);; Cellular Component: intracellular (GO:0005622);; Cellular Component: obsolet…	K17823|2.4e-100|crg:105337391|K17823 DCN1-like protein 3 | (RefSeq) DCN1-like protein 3		[S]	Function unknown	Cullin binding	S	Function unknown	ENSG00000188215	DCUN1D3	defective in cullin neddylation 1 domain containing 3 [Source:HGNC Symbol;Acc:HGNC:28734]	RPHI1A038795		FBpp0086917	SCCRO3	Squamous cell carcinoma-related oncogene 3	1.15499	1.34232	10.0443	0.00152823	0.0965372
RPHI1A023936			deleted in malignant brain tumors 1 protein-like isoform X1 [Mercenaria mercenaria]	RPHI1A023936								Immunoglobulin domain			RPHI1A023936	RPHI1A023936		RPHI1A023936		RPHI1A023936	RPHI1A023936		2.529	4.67312	11.1265	0.000851034	0.074408
RPHI1A040982			dentin sialophosphoprotein-like isoform X2 [Mercenaria mercenaria]	RPHI1A040982	[R]	General function prediction only									RPHI1A040982	RPHI1A040982		RPHI1A040982		RPHI1A040982	RPHI1A040982		-2.35882	4.82004	13.6501	0.000220227	0.0394161
RPHI1A037916		Deoxynucleoside triphosphate triphosphohydrolase SAMHD1 homolog OS=Dictyostelium discoideum OX=44689 GN=DDB_G0272484 PE=3 SV=1	deoxynucleoside triphosphate triphosphohydrolase SAMHD1-like [Mercenaria mercenaria]	RPHI1A037916	[R]	General function prediction only	Molecular Function: nucleotide binding (GO:0000166);; Biological Process: immune effector process (GO:0002252);; Biological Process: immune system process (GO:0002376);; Biological Process: regulation of immune system process (GO:0002682);; Molecular Function: molecular_function (GO:0003674);; Molecular Function: nucleic acid binding (GO:0003676);; Molecular Function: RNA binding (GO:0003723);; M…	K22544|3.5e-83|sko:102803050|K22544 deoxynucleoside triphosphate triphosphohydrolase SAMHD1 [EC:3.1.5.-] | (RefSeq) deoxynucleoside triphosphate triphosphohydrolase SAMHD1-like		[S]	Function unknown	HD domain	S	Function unknown	RPHI1A037916	RPHI1A037916		RPHI1A037916		RPHI1A037916	RPHI1A037916		7.53715	2.18392	13.0701	0.000300055	0.0448308
RPHI1A014683		Protein disulfide-isomerase A6 homolog OS=Drosophila melanogaster OX=7227 GN=CaBP1 PE=1 SV=1	dnaJ homolog subfamily C member 10-like [Mercenaria mercenaria]	Q8IXB1	[O]	Posttranslational modification, protein turnover, chaperones	Molecular Function: oxidoreductase activity (GO:0016491);;	K09530|0.0e+00|myi:110451968|K09530 DnaJ homolog subfamily C member 10 [EC:1.8.4.-] | (RefSeq) dnaJ homolog subfamily C member 10-like	Protein processing in endoplasmic reticulum (ko04141)	[O]	Posttranslational modification, protein turnover, chaperones	Thioredoxin	O	Posttranslational modification, protein turnover, chaperones	ENSG00000077232	DNAJC10	DnaJ heat shock protein family (Hsp40) member C10 [Source:HGNC Symbol;Acc:HGNC:24637]	K09530		RPHI1A014683	RPHI1A014683		2.02601	0.517667	13.6727	0.000217596	0.0394161
RPHI1A031918	RING-type E3 ubiquitin transferase		E3 ubiquitin-protein ligase MARCHF6-like [Mercenaria mercenaria]	Q6ZQ89			Molecular Function: zinc ion binding (GO:0008270);; Cellular Component: integral component of membrane (GO:0016021);;	K10661|0.0e+00|myi:110458460|K10661 E3 ubiquitin-protein ligase MARCH6 [EC:2.3.2.27] | (RefSeq) E3 ubiquitin-protein ligase MARCH6-like	Protein processing in endoplasmic reticulum (ko04141)	[A]	RNA processing and modification	RING-variant domain	A	RNA processing and modification	ENSG00000145495	MARCHF6	membrane associated ring-CH-type finger 6 [Source:HGNC Symbol;Acc:HGNC:30550]	K10661		FBpp0072779	CG1317		2.07421	1.36896	11.6201	0.000652432	0.0651749
RPHI1A018973			E3 ubiquitin-protein ligase TRIM71-like [Mercenaria mercenaria]	RPHI1A018973			Molecular Function: zinc ion binding (GO:0008270);; Molecular Function: transferase activity, transferring acyl groups (GO:0016746);;								RPHI1A018973	RPHI1A018973		RPHI1A018973		RPHI1A018973	RPHI1A018973		2.57497	-0.0809199	11.7573	0.000606059	0.0635891
RPHI1A038930		Protein windbeutel OS=Drosophila melanogaster OX=7227 GN=wbl PE=1 SV=1	endoplasmic reticulum resident protein 29-like [Mercenaria mercenaria]	P52555			Cellular Component: endoplasmic reticulum lumen (GO:0005788);; Biological Process: protein secretion (GO:0009306);;	K09586|2.7e-76|pcan:112562833|K09586 endoplasmic reticulum protein 29 | (RefSeq) endoplasmic reticulum resident protein 29-like	Protein processing in endoplasmic reticulum (ko04141)			ERp29, N-terminal domain	S	Function unknown	ENSG00000089248	ERP29	endoplasmic reticulum protein 29 [Source:HGNC Symbol;Acc:HGNC:13799]	RPHI1A038930		FBpp0085698	wbl	windbeutel	2.06385	3.5139	21.6138	3.33435e-06	0.00622719
RPHI1A032834			endosome-associated-trafficking regulator 1-like [Mercenaria mercenaria]	A2AIW0			Cellular Component: cellular_component (GO:0005575);; Cellular Component: intracellular (GO:0005622);; Cellular Component: obsolete cell (GO:0005623);; Cellular Component: cytoplasm (GO:0005737);; Cellular Component: endosome (GO:0005768);; Cellular Component: early endosome (GO:0005769);; Biological Process: transport (GO:0006810);; Biological Process: biological_process (GO:0008150);; Biologica…	K22938|3.5e-47|myi:110443387|K22938 serologically defined colon cancer antigen 3 | (RefSeq) serologically defined colon cancer antigen 3 homolog					S	Function unknown	ENSG00000165689	ENTR1	endosome associated trafficking regulator 1 [Source:HGNC Symbol;Acc:HGNC:10667]	RPHI1A032834		FBpp0078187	l(3)04053	lethal (3) 04053	1.18407	1.60823	13.9735	0.000185403	0.037846
RPHI1A035285		Excitatory amino acid transporter OS=Caenorhabditis elegans OX=6239 GN=glt-1 PE=1 SV=2	excitatory amino acid transporter-like isoform X1 [Mercenaria mercenaria]	P43004	[C]	Energy production and conversion	Molecular Function: symporter activity (GO:0015293);; Biological Process: L-amino acid transport (GO:0015807);; Cellular Component: integral component of membrane (GO:0016021);; Biological Process: anion transmembrane transport (GO:0098656);; Biological Process: L-alpha-amino acid transmembrane transport (GO:1902475);;	K05613|5.4e-170|myi:110456874|K05613 solute carrier family 1 (glial high affinity glutamate transporter), member 2 | (RefSeq) excitatory amino acid transporter-like		[E]	Amino acid transport and metabolism	Sodium:dicarboxylate symporter family	E	Amino acid transport and metabolism	ENSG00000110436	SLC1A2	solute carrier family 1 member 2 [Source:HGNC Symbol;Acc:HGNC:10940]	K05613	SLC1A2, EAAT2; solute carrier family 1 (glial high affinity glutamate transporter), member 2	FBpp0077707	Eaat2	Excitatory amino acid transporter 2	2.25577	-0.224087	11.5771	0.000667684	0.065665
RPHI1A033867	F-box/LRR-repeat protein 14		F-box/LRR-repeat protein 14-like [Mercenaria mercenaria]	Q17R01			Cellular Component: ubiquitin ligase complex (GO:0000151);; Molecular Function: protein binding (GO:0005515);; Cellular Component: cellular_component (GO:0005575);; Cellular Component: intracellular (GO:0005622);; Cellular Component: obsolete cell (GO:0005623);; Biological Process: proteolysis (GO:0006508);; Biological Process: ubiquitin-dependent protein catabolic process (GO:0006511);; Biologic…	K10280|1.6e-94|lak:106162445|K10280 F-box and leucine-rich repeat protein 14 | (RefSeq) F-box/LRR-repeat protein 14		[R]	General function prediction only	Leucine Rich repeat	S	Function unknown	ENSG00000171823	FBXL14	F-box and leucine rich repeat protein 14 [Source:HGNC Symbol;Acc:HGNC:28624]	K10280		FBpp0309766	Ppa	Partner of paired	1.30183	1.41406	11.232	0.000803976	0.0721928
RPHI1A018769		Forkhead box protein F OS=Caenorhabditis elegans OX=6239 GN=let-381 PE=1 SV=2	forkhead box protein J1-B-like [Mercenaria mercenaria]	RPHI1A018769			Cellular Component: ubiquitin ligase complex (GO:0000151);; Biological Process: protein polyubiquitination (GO:0000209);; Biological Process: regulation of cytokine-mediated signaling pathway (GO:0001959);; Biological Process: activation of immune response (GO:0002253);; Biological Process: immune system process (GO:0002376);; Biological Process: immune response-activating cell surface receptor s…	K15208|1.3e-16|cin:100179778|K15208 snRNA-activating protein complex subunit 1 | (RefSeq) uncharacterized protein LOC100179778 isoform X1		[K]	Transcription	Forkhead domain	O	Posttranslational modification, protein turnover, chaperones	RPHI1A018769	RPHI1A018769		RPHI1A018769		RPHI1A018769	RPHI1A018769		1.27101	0.673903	10.156	0.0014383	0.0946856
RPHI1A031261		Frizzled-2 OS=Drosophila melanogaster OX=7227 GN=fz2 PE=1 SV=1	frizzled-4-like [Mercenaria mercenaria]	Q9IA05			Cellular Component: integral component of membrane (GO:0016021);; Molecular Function: Wnt-activated receptor activity (GO:0042813);;	K02354|2.7e-212|lgi:LOTGIDRAFT_201339|K02354 frizzled 4 | (RefSeq) hypothetical protein	mTOR signaling pathway (ko04150);; Wnt signaling pathway (ko04310)	[T]	Signal transduction mechanisms	Frizzled/Smoothened family membrane region	T	Signal transduction mechanisms	ENSG00000174804	FZD4	frizzled class receptor 4 [Source:HGNC Symbol;Acc:HGNC:4042]	RPHI1A031261		RPHI1A031261	RPHI1A031261		0.90033	4.36657	10.0145	0.00155317	0.0970419
RPHI1A001493		Fructose-bisphosphate aldolase OS=Schistosoma mansoni OX=6183 PE=2 SV=1	fructose-bisphosphate aldolase-like [Mercenaria mercenaria]	RPHI1A001493	[G]	Carbohydrate transport and metabolism	Molecular Function: fructose-bisphosphate aldolase activity (GO:0004332);; Biological Process: glycolytic process (GO:0006096);;			[G]	Carbohydrate transport and metabolism	Fructose-bisphosphate aldolase class-I	G	Carbohydrate transport and metabolism	RPHI1A001493	RPHI1A001493		RPHI1A001493		RPHI1A001493	RPHI1A001493		-2.96988	2.14176	12.3303	0.000445676	0.0553548
RPHI1A015231		Furin-like protease 1, isoform 1-CRR OS=Drosophila melanogaster OX=7227 GN=Fur1 PE=2 SV=2	furin-like protease kpc-1 isoform X5 [Mercenaria mercenaria]	P26016;P23377	[O]	Posttranslational modification, protein turnover, chaperones	Molecular Function: serine-type endopeptidase activity (GO:0004252);; Biological Process: proteolysis (GO:0006508);; Cellular Component: integral component of membrane (GO:0016021);;	K01349|2.3e-298|myi:110447249|K01349 furin [EC:3.4.21.75] | (RefSeq) furin-like protease kpc-1 isoform X1		[O]	Posttranslational modification, protein turnover, chaperones	Subtilase family	O	Posttranslational modification, protein turnover, chaperones	ENSG00000140564	FURIN	furin, paired basic amino acid cleaving enzyme [Source:HGNC Symbol;Acc:HGNC:8568]	K01349	FURIN, PCSK3; furin [EC:3.4.21.75]	FBpp0089025	Fur1	Furin 1	1.13233	2.17201	10.1456	0.00144646	0.0948588
RPHI1A012782		Glutathione S-transferase OS=Dermatophagoides pteronyssinus OX=6956 PE=1 SV=1	glutathione S-transferase Mu 1-like [Mercenaria mercenaria]	Q9TSM5	[O]	Posttranslational modification, protein turnover, chaperones	Molecular Function: transferase activity (GO:0016740);;	K00799|3.1e-60|crg:105333880|K00799 glutathione S-transferase [EC:2.5.1.18] | (RefSeq) glutathione S-transferase Y1-like	Glutathione metabolism (ko00480);; Metabolism of xenobiotics by cytochrome P450 (ko00980);; Drug metabolism - cytochrome P450 (ko00982);; Drug metabolism - other enzymes (ko00983)	[O]	Posttranslational modification, protein turnover, chaperones	Glutathione S-transferase, C-terminal domain	O	Posttranslational modification, protein turnover, chaperones	ENSG00000168765	GSTM4	glutathione S-transferase mu 4 [Source:HGNC Symbol;Acc:HGNC:4636]	RPHI1A012782		RPHI1A012782	RPHI1A012782		3.37387	4.71665	13.101	0.000295144	0.0448308
RPHI1A037956		Glutamate-gated chloride channel OS=Drosophila melanogaster OX=7227 GN=GluClalpha PE=1 SV=2	glycine receptor subunit alpha-2-like [Mercenaria mercenaria]	RPHI1A037956			Molecular Function: transmembrane signaling receptor activity (GO:0004888);; Molecular Function: extracellular ligand-gated ion channel activity (GO:0005230);; Cellular Component: plasma membrane (GO:0005886);; Cellular Component: integral component of membrane (GO:0016021);;			[T]	Signal transduction mechanisms	Neurotransmitter-gated ion-channel ligand binding domain	T	Signal transduction mechanisms	RPHI1A037956	RPHI1A037956		RPHI1A037956		RPHI1A037956	RPHI1A037956		2.90163	-0.611956	11.1433	0.000843362	0.074408
RPHI1A020756		Ras-like protein rasV OS=Dictyostelium discoideum OX=44689 GN=rasV PE=3 SV=1	GTP-binding protein REM 1-like [Mercenaria mercenaria]	RPHI1A020756			Molecular Function: GTPase activity (GO:0003924);; Molecular Function: GTP binding (GO:0005525);;			[R]	General function prediction only	Ras family	S	Function unknown	RPHI1A020756	RPHI1A020756		RPHI1A020756		RPHI1A020756	RPHI1A020756		1.24944	3.29996	16.2244	5.62639e-05	0.0206877
RPHI1A036597		Endoplasmic reticulum chaperone BiP OS=Echinococcus granulosus OX=6210 GN=GRP78 PE=2 SV=1	heat shock 70 kDa protein 12A-like [Mercenaria mercenaria]	RPHI1A036597	[O]	Posttranslational modification, protein turnover, chaperones	Molecular Function: ATP binding (GO:0005524);;			[O]	Posttranslational modification, protein turnover, chaperones	Hsp70 protein	O	Posttranslational modification, protein turnover, chaperones	RPHI1A036597	RPHI1A036597		RPHI1A036597		RPHI1A036597	RPHI1A036597		-3.82111	1.3915	12.6503	0.000375508	0.0508029
RPHI1A024685		Heat shock protein 70 B2 OS=Anopheles albimanus OX=7167 GN=HSP70B2 PE=3 SV=1	heat shock protein 70 B2-like [Mercenaria mercenaria]	RPHI1A024685	[O]	Posttranslational modification, protein turnover, chaperones	Molecular Function: ATP binding (GO:0005524);;	K03283|1.6e-290|crg:105348304|K03283 heat shock 70kDa protein 1/2/6/8 | (RefSeq) heat shock protein 68	Spliceosome (ko03040);; Protein processing in endoplasmic reticulum (ko04141);; Endocytosis (ko04144)	[O]	Posttranslational modification, protein turnover, chaperones	Hsp70 protein	O	Posttranslational modification, protein turnover, chaperones	RPHI1A024685	RPHI1A024685		K03283	HSPA1_6_8; heat shock 70kDa protein 1/6/8	RPHI1A024685	RPHI1A024685		3.21119	4.38848	14.488	0.000141059	0.033201
RPHI1A021178		Heat shock protein 70 B2 OS=Anopheles albimanus OX=7167 GN=HSP70B2 PE=3 SV=1	heat shock protein 70 B2-like [Mercenaria mercenaria]	P41827	[O]	Posttranslational modification, protein turnover, chaperones	Molecular Function: ATP binding (GO:0005524);;	K03283|1.4e-291|crg:105348304|K03283 heat shock 70kDa protein 1/2/6/8 | (RefSeq) heat shock protein 68	Spliceosome (ko03040);; Protein processing in endoplasmic reticulum (ko04141);; Endocytosis (ko04144)	[O]	Posttranslational modification, protein turnover, chaperones	Hsp70 protein	O	Posttranslational modification, protein turnover, chaperones	RPHI1A021178	RPHI1A021178		K03283	HSPA1_6_8; heat shock 70kDa protein 1/6/8	FBpp0082105	Hsp70Bbb	Heat shock protein 70 Bbb	5.3013	2.15666	16.0137	6.28842e-05	0.0216095
RPHI1A007684		RNA-binding protein squid OS=Drosophila melanogaster OX=7227 GN=sqd PE=1 SV=3	heterogeneous nuclear ribonucleoprotein D-like isoform X2 [Mercenaria mercenaria]	Q08473;Q99020	[J]	Translation, ribosomal structure and biogenesis	Molecular Function: RNA binding (GO:0003723);;	K13044|2.2e-43|crg:105347167|K13044 heterogeneous nuclear ribonucleoprotein A/B/D | (RefSeq) heterogeneous nuclear ribonucleoprotein D-like isoform X1		[R]	General function prediction only	RNA recognition motif. (a.k.a. RRM, RBD, or RNP domain)	A	RNA processing and modification	ENSG00000138668	HNRNPD	heterogeneous nuclear ribonucleoprotein D [Source:HGNC Symbol;Acc:HGNC:5036]	RPHI1A007684		FBpp0082320	sqd	squid	-0.875817	8.2886	13.5858	0.000227902	0.0403692
RPHI1A011139		NFX1-type zinc finger-containing protein 1 homolog OS=Caenorhabditis elegans OX=6239 GN=znfx-1 PE=1 SV=1	Hypothetical predicted protein [Mytilus galloprovincialis]	RPHI1A011139	[L]	Replication, recombination and repair	Molecular Function: DNA-binding transcription factor activity, RNA polymerase II-specific (GO:0000981);; Molecular Function: molecular_function (GO:0003674);; Molecular Function: DNA-binding transcription factor activity (GO:0003700);; Molecular Function: helicase activity (GO:0004386);; Biological Process: regulation of transcription, DNA-templated (GO:0006355);; Biological Process: regulation o…			[L]	Replication, recombination and repair	AAA domain	L	Replication, recombination and repair	RPHI1A011139	RPHI1A011139		RPHI1A011139		RPHI1A011139	RPHI1A011139		-1.46026	1.77779	13.7443	0.000209461	0.0394161
RPHI1A012872			Hypothetical predicted protein [Mytilus galloprovincialis]	RPHI1A012872								Domain of unknown function (DUF4371)			RPHI1A012872	RPHI1A012872		RPHI1A012872		RPHI1A012872	RPHI1A012872		8.22606	2.61474	18.6649	1.55821e-05	0.0111555
RPHI1A031889			hypothetical protein DPMN_010176 [Dreissena polymorpha]	RPHI1A031889			Cellular Component: extracellular region (GO:0005576);; Molecular Function: chitin binding (GO:0008061);;					Chitin binding Peritrophin-A domain			RPHI1A031889	RPHI1A031889		RPHI1A031889		RPHI1A031889	RPHI1A031889		-1.06427	8.93421	16.9512	3.83537e-05	0.0179709
RPHI1A020190			hypothetical protein DPMN_053450 [Dreissena polymorpha]	RPHI1A020190			Cellular Component: integral component of membrane (GO:0016021);;			[S]	Function unknown	Transmembrane protein 26	S	Function unknown	RPHI1A020190	RPHI1A020190		RPHI1A020190		RPHI1A020190	RPHI1A020190		1.75947	0.908657	13.1669	0.000284934	0.0448308
RPHI1A028743			hypothetical protein DPMN_053574 [Dreissena polymorpha]	Q8BH18			Cellular Component: integral component of membrane (GO:0016021);;					TMEM117 protein family	S	Function unknown	ENSG00000139173	TMEM117	transmembrane protein 117 [Source:HGNC Symbol;Acc:HGNC:25308]	RPHI1A028743		RPHI1A028743	RPHI1A028743		1.77183	0.575275	12.5661	0.0003928	0.0515198
RPHI1A030295	Diacylglycerol kinase	Eye-specific diacylglycerol kinase OS=Drosophila melanogaster OX=7227 GN=rdgA PE=2 SV=2	hypothetical protein DPMN_072560 [Dreissena polymorpha]	Q6P5E8	[IR]	Lipid transport and metabolism;; General function prediction only	Molecular Function: diacylglycerol kinase activity (GO:0004143);; Molecular Function: ATP binding (GO:0005524);; Biological Process: protein kinase C-activating G protein-coupled receptor signaling pathway (GO:0007205);; Biological Process: phosphorylation (GO:0016310);;	K00901|0.0e+00|myi:110445359|K00901 diacylglycerol kinase (ATP) [EC:2.7.1.107] | (RefSeq) diacylglycerol kinase theta-like isoform X1	Glycerolipid metabolism (ko00561);; Glycerophospholipid metabolism (ko00564);; Phosphatidylinositol signaling system (ko04070)	[IT]	Lipid transport and metabolism;; Signal transduction mechanisms	Diacylglycerol kinase accessory domain	T	Signal transduction mechanisms	ENSG00000145214	DGKQ	diacylglycerol kinase theta [Source:HGNC Symbol;Acc:HGNC:2856]	K00901	dgkA, DGK; diacylglycerol kinase (ATP) [EC:2.7.1.107]	FBpp0290185	CG31140		1.9023	-0.0769224	10.1235	0.00146389	0.0956372
RPHI1A029624			hypothetical protein DPMN_082892 [Dreissena polymorpha]	RPHI1A029624								Family of unknown function (DUF6589)			RPHI1A029624	RPHI1A029624		RPHI1A029624		RPHI1A029624	RPHI1A029624		4.50861	3.64234	15.0838	0.000102841	0.0276097
RPHI1A011042			hypothetical protein DPMN_085264 [Dreissena polymorpha]	RPHI1A011042			Molecular Function: lipid transporter activity (GO:0005319);;						I	Lipid transport and metabolism	RPHI1A011042	RPHI1A011042		RPHI1A011042		RPHI1A011042	RPHI1A011042		0.896717	8.89558	11.9187	0.000555728	0.0612085
RPHI1A034483			hypothetical protein DPMN_093429 [Dreissena polymorpha]	RPHI1A034483			Cellular Component: integral component of membrane (GO:0016021);;	K17495|1.8e-89|pcan:112569736|K17495 CUB and sushi domain-containing protein | (RefSeq) sushi, von Willebrand factor type A, EGF and pentraxin domain-containing protein 1-like isoform X1				Sushi repeat (SCR repeat)	T	Signal transduction mechanisms	RPHI1A034483	RPHI1A034483		RPHI1A034483		RPHI1A034483	RPHI1A034483		0.774938	3.52923	12.2396	0.000467866	0.0553548
RPHI1A006034			hypothetical protein DPMN_095636 [Dreissena polymorpha]	A7RHB3											RPHI1A006034	RPHI1A006034		RPHI1A006034		RPHI1A006034	RPHI1A006034		-1.02424	4.02048	11.1057	0.000860644	0.074408
RPHI1A021691			hypothetical protein DPMN_101684 [Dreissena polymorpha]	RPHI1A021691			Molecular Function: protein binding (GO:0005515);;					BTB/POZ domain	S	Function unknown	RPHI1A021691	RPHI1A021691		RPHI1A021691		RPHI1A021691	RPHI1A021691		-6.74349	2.41678	11.3602	0.000750348	0.0692397
RPHI1A012108			hypothetical protein DPMN_169837 [Dreissena polymorpha]	RPHI1A012108											RPHI1A012108	RPHI1A012108		RPHI1A012108		RPHI1A012108	RPHI1A012108		-3.51532	5.25889	12.0076	0.000529834	0.0602888
RPHI1A024705	Tyrosine aminotransferase	Tyrosine aminotransferase OS=Dictyostelium discoideum OX=44689 GN=tat PE=3 SV=1	hypothetical protein DPMN_174109 [Dreissena polymorpha]	Q8QZR1;Q8QZR1;P04694	[E]	Amino acid transport and metabolism	Molecular Function: L-tyrosine:2-oxoglutarate aminotransferase activity (GO:0004838);; Biological Process: L-phenylalanine catabolic process (GO:0006559);; Biological Process: tyrosine catabolic process (GO:0006572);; Biological Process: biosynthetic process (GO:0009058);; Molecular Function: pyridoxal phosphate binding (GO:0030170);;	K00815|1.2e-170|pcan:112576542|K00815 tyrosine aminotransferase [EC:2.6.1.5] | (RefSeq) tyrosine aminotransferase-like isoform X1	Ubiquinone and other terpenoid-quinone biosynthesis (ko00130);; Cysteine and methionine metabolism (ko00270);; Tyrosine metabolism (ko00350);; Phenylalanine metabolism (ko00360);; Phenylalanine, tyrosine and tryptophan biosynthesis (ko00400)	[E]	Amino acid transport and metabolism	Aminotransferase class I and II	E	Amino acid transport and metabolism	ENSG00000198650	TAT	tyrosine aminotransferase [Source:HGNC Symbol;Acc:HGNC:11573]	RPHI1A024705		FBpp0073725	Tat	Tyrosine aminotransferase	1.44129	3.75156	10.6732	0.001087	0.085397
RPHI1A006981			hypothetical protein DPMN_177335 [Dreissena polymorpha]	Q9NQQ7				K15280|2.3e-125|crg:105322810|K15280 solute carrier family 35, member C2 | (RefSeq) solute carrier family 35 member C2		[S]	Function unknown	Triose-phosphate Transporter family			ENSG00000080189	SLC35C2	solute carrier family 35 member C2 [Source:HGNC Symbol;Acc:HGNC:17117]	RPHI1A006981		FBpp0073002	CG14971		1.78264	0.557987	12.3995	0.00042946	0.0543293
RPHI1A022006	non-specific serine/threonine protein kinase	Casein kinase I isoform alpha OS=Caenorhabditis elegans OX=6239 GN=kin-19 PE=3 SV=1	hypothetical protein DPMN_179721 [Dreissena polymorpha]	RPHI1A022006	[T]	Signal transduction mechanisms	Molecular Function: protein serine/threonine kinase activity (GO:0004674);; Molecular Function: ATP binding (GO:0005524);; Biological Process: protein phosphorylation (GO:0006468);;	K08957|1.2e-158|cin:100177660|K08957 casein kinase 1, alpha [EC:2.7.11.1] | (RefSeq) casein kinase I	Wnt signaling pathway (ko04310)	[T]	Signal transduction mechanisms	Protein kinase domain	T	Signal transduction mechanisms	RPHI1A022006	RPHI1A022006		K08957	CSNK1A; casein kinase 1, alpha [EC:2.7.11.1]	FBpp0073515	CkIalpha	Casein kinase Ialpha	1.03695	3.57219	10.8768	0.000973785	0.0812212
RPHI1A025824	Tubulin alpha chain	Tubulin alpha-2/alpha-4 chain OS=Patella vulgata OX=6465 GN=TUB2 PE=2 SV=1	hypothetical protein EGW08_001610 [Elysia chlorotica]	P02552			Molecular Function: structural constituent of cytoskeleton (GO:0005200);; Molecular Function: GTP binding (GO:0005525);; Cellular Component: microtubule (GO:0005874);; Biological Process: microtubule-based process (GO:0007017);;	K07374|4.5e-171|lgi:LOTGIDRAFT_205491|K07374 tubulin alpha | (RefSeq) hypothetical protein	Phagosome (ko04145)	[Z]	Cytoskeleton	Tubulin C-terminal domain	Z	Cytoskeleton	RPHI1A025824	RPHI1A025824		K07374	TUBA; tubulin alpha	RPHI1A025824	RPHI1A025824		-1.73065	6.73896	10.617	0.00112055	0.0855699
RPHI1A028929			interferon regulatory factor 2-like isoform X2 [Mercenaria mercenaria]	P14316;P14316;P14316;P14316			Molecular Function: transcription regulatory region sequence-specific DNA binding (GO:0000976);;	K10153|2.1e-37|nfu:107390597|K10153 interferon regulatory factor 2 | (RefSeq) irf2; interferon regulatory factor 2				Interferon regulatory factor transcription factor	K	Transcription	ENSG00000168310	IRF2	interferon regulatory factor 2 [Source:HGNC Symbol;Acc:HGNC:6117]	RPHI1A028929		RPHI1A028929	RPHI1A028929		-1.60252	4.23449	16.848	4.04966e-05	0.0179709
RPHI1A045643			interferon-induced protein 44-like [Mercenaria mercenaria]	RPHI1A045643			Biological Process: immune effector process (GO:0002252);; Biological Process: immune system process (GO:0002376);; Molecular Function: GTP binding (GO:0005525);; Biological Process: response to stress (GO:0006950);; Biological Process: defense response (GO:0006952);; Biological Process: immune response (GO:0006955);; Biological Process: biological_process (GO:0008150);; Biological Process: respo…					50S ribosome-binding GTPase	S	Function unknown	RPHI1A045643	RPHI1A045643		RPHI1A045643		RPHI1A045643	RPHI1A045643		-2.70986	3.07354	12.3064	0.000451411	0.0553548
RPHI1A027403			interferon-induced protein 44-like [Mercenaria mercenaria]	Q53G44;Q53G44			Biological Process: immune effector process (GO:0002252);; Biological Process: immune system process (GO:0002376);; Molecular Function: GTP binding (GO:0005525);; Biological Process: response to stress (GO:0006950);; Biological Process: defense response (GO:0006952);; Biological Process: immune response (GO:0006955);; Biological Process: biological_process (GO:0008150);; Biological Process: respo…					TLD	S	Function unknown	ENSG00000137959	IFI44L	interferon induced protein 44 like [Source:HGNC Symbol;Acc:HGNC:17817]	RPHI1A027403		RPHI1A027403	RPHI1A027403		-1.43741	3.87303	18.9116	1.36917e-05	0.0106764
RPHI1A008967			interferon-induced protein 44-like [Mercenaria mercenaria]	RPHI1A008967			Biological Process: immune effector process (GO:0002252);; Biological Process: immune system process (GO:0002376);; Molecular Function: GTP binding (GO:0005525);; Biological Process: response to stress (GO:0006950);; Biological Process: defense response (GO:0006952);; Biological Process: immune response (GO:0006955);; Biological Process: biological_process (GO:0008150);; Biological Process: respo…					50S ribosome-binding GTPase	S	Function unknown	RPHI1A008967	RPHI1A008967		RPHI1A008967		RPHI1A008967	RPHI1A008967		-1.38616	4.4348	13.8379	0.000199272	0.0384706
RPHI1A004462			interferon-induced protein 44-like isoform X1 [Mercenaria mercenaria]	RPHI1A004462			Biological Process: immune effector process (GO:0002252);; Biological Process: immune system process (GO:0002376);; Biological Process: response to stress (GO:0006950);; Biological Process: defense response (GO:0006952);; Biological Process: immune response (GO:0006955);; Biological Process: biological_process (GO:0008150);; Biological Process: response to external stimulus (GO:0009605);; Biologi…					TLD	S	Function unknown	RPHI1A004462	RPHI1A004462		RPHI1A004462		RPHI1A004462	RPHI1A004462		-1.58539	4.59094	14.3226	0.000154004	0.0345044
RPHI1A014053		Kelch-like protein 8 OS=Caenorhabditis elegans OX=6239 GN=kel-8 PE=1 SV=1	kelch-like protein 26 isoform X3 [Mercenaria mercenaria]	RPHI1A014053			Molecular Function: protein binding (GO:0005515);;	K10463|4.3e-124|myi:110454112|K10463 kelch-like protein 26 | (RefSeq) kelch-like protein 26		[TR]	Signal transduction mechanisms;; General function prediction only	Kelch motif	T	Signal transduction mechanisms	RPHI1A014053	RPHI1A014053		RPHI1A014053		RPHI1A014053	RPHI1A014053		1.35619	1.82692	10.5926	0.00113542	0.0856338
RPHI1A003276			kelch-like protein 9 [Mercenaria mercenaria]	RPHI1A003276	[M]	Cell wall/membrane/envelope biogenesis	Molecular Function: protein binding (GO:0005515);;	K10443|3.6e-114|myi:110443828|K10443 kelch-like protein 2/3 | (RefSeq) kelch-like protein 3		[TR]	Signal transduction mechanisms;; General function prediction only	Kelch motif	T	Signal transduction mechanisms	RPHI1A003276	RPHI1A003276		RPHI1A003276		RPHI1A003276	RPHI1A003276		-6.87128	3.48058	17.2476	3.28106e-05	0.0174721
RPHI1A014457			leucine zipper transcription factor-like protein 1 [Mercenaria mercenaria]	Q562C6			Cellular Component: cytoplasm (GO:0005737);;	K19400|9.4e-92|crg:105318299|K19400 leucine zipper transcription factor-like protein 1 | (RefSeq) leucine zipper transcription factor-like protein 1 isoform X1				Leucine zipper	S	Function unknown	ENSG00000163818	LZTFL1	leucine zipper transcription factor like 1 [Source:HGNC Symbol;Acc:HGNC:6741]	RPHI1A014457		RPHI1A014457	RPHI1A014457		2.55332	1.38716	14.1967	0.000164655	0.0352953
RPHI1A038180		LIM and SH3 domain protein F42H10.3 OS=Caenorhabditis elegans OX=6239 GN=F42H10.3 PE=4 SV=3	LIM domain-containing protein PLIM2b-like isoform X1 [Mercenaria mercenaria]	RPHI1A038180			Molecular Function: metal ion binding (GO:0046872);; Molecular Function: actin filament binding (GO:0051015);;			[Z]	Cytoskeleton	LIM domain	Z	Cytoskeleton	RPHI1A038180	RPHI1A038180		RPHI1A038180		RPHI1A038180	RPHI1A038180		2.06826	3.91697	12.8648	0.000334817	0.0467709
RPHI1A021319			LOW QUALITY PROTEIN: anoctamin-10-like [Mercenaria mercenaria]	Q9NW15				K19327|1.5e-246|crg:105338497|K19327 anoctamin-10 | (RefSeq) anoctamin-10 isoform X4		[D]	Cell cycle control, cell division, chromosome partitioning	Calcium-activated chloride channel	D	Cell cycle control, cell division, chromosome partitioning	ENSG00000160746	ANO10	anoctamin 10 [Source:HGNC Symbol;Acc:HGNC:25519]	RPHI1A021319		RPHI1A021319	RPHI1A021319		2.73727	1.08017	20.771	5.17602e-06	0.00635246
RPHI1A014033			LOW QUALITY PROTEIN: apoptotic chromatin condensation inducer in the nucleus-like [Mercenaria mercenaria]	Q9UKV3			Biological Process: reproduction (GO:0000003);; Biological Process: regulation of DNA recombination (GO:0000018);; Biological Process: negative regulation of transposition, DNA-mediated (GO:0000335);; Biological Process: regulation of transposition, DNA-mediated (GO:0000337);; Biological Process: RNA splicing, via transesterification reactions (GO:0000375);; Biological Process: RNA splicing, via …	K12875|1.7e-53|crg:105337759|K12875 apoptotic chromatin condensation inducer in the nucleus | (RefSeq) apoptotic chromatin condensation inducer in the nucleus-like	RNA transport (ko03013);; mRNA surveillance pathway (ko03015);; Spliceosome (ko03040)	[B]	Chromatin structure and dynamics	RNSP1-SAP18 binding (RSB) motif	B	Chromatin structure and dynamics	ENSG00000100813	ACIN1	apoptotic chromatin condensation inducer 1 [Source:HGNC Symbol;Acc:HGNC:17066]	RPHI1A014033		FBpp0080689	Acn	Acinus	2.40302	5.80435	13.8998	0.000192817	0.0380635
RPHI1A026175		SWI/SNF nucleosome remodeling complex component OS=Caenorhabditis elegans OX=6239 GN=C08B11.3 PE=4 SV=1	LOW QUALITY PROTEIN: AT-rich interactive domain-containing protein 2-like [Mercenaria mercenaria]	E9Q7E2			Cellular Component: nuclear chromosome (GO:0000228);; Cellular Component: chromatin (GO:0000785);; Cellular Component: nuclear chromatin (GO:0000790);; Molecular Function: DNA-binding transcription factor activity, RNA polymerase II-specific (GO:0000981);; Biological Process: blood vessel development (GO:0001568);; Biological Process: vasculature development (GO:0001944);; Biological Process: mor…	K11765|1.1e-219|crg:105347589|K11765 AT-rich interactive domain-containing protein 2 | (RefSeq) AT-rich interactive domain-containing protein 2 isoform X1		[K]	Transcription	ARID/BRIGHT DNA binding domain	K	Transcription	ENSG00000189079	ARID2	AT-rich interaction domain 2 [Source:HGNC Symbol;Acc:HGNC:18037]	RPHI1A026175		FBpp0085442	Bap170	Brahma associated protein 170kD	1.88354	1.29907	15.7094	7.38555e-05	0.0239431
RPHI1A019913		Extracellular matrix protein 3 OS=Lytechinus variegatus OX=7654 GN=ECM3 PE=1 SV=1	LOW QUALITY PROTEIN: chondroitin sulfate proteoglycan 4-like [Mercenaria mercenaria]	Q00657			Biological Process: activation of MAPK activity (GO:0000187);; Cellular Component: lytic vacuole (GO:0000323);; Biological Process: regulation of protein phosphorylation (GO:0001932);; Biological Process: positive regulation of protein phosphorylation (GO:0001934);; Molecular Function: molecular_function (GO:0003674);; Molecular Function: binding (GO:0005488);; Molecular Function: protein binding…	K08115|0.0e+00|myi:110445649|K08115 chondroitin sulfate proteoglycan 4 | (RefSeq) chondroitin sulfate proteoglycan 4-like		[R]	General function prediction only	Cadherin-like	T	Signal transduction mechanisms	ENSG00000173546	CSPG4	chondroitin sulfate proteoglycan 4 [Source:HGNC Symbol;Acc:HGNC:2466]	RPHI1A019913		FBpp0289570	kon	kon-tiki	1.78097	0.915538	11.0726	0.000876123	0.0748526
RPHI1A039363			LOW QUALITY PROTEIN: coiled-coil domain-containing protein 186-like [Mercenaria mercenaria]	Q8C9S4			Molecular Function: molecular_function (GO:0003674);; Molecular Function: binding (GO:0005488);; Molecular Function: protein binding (GO:0005515);; Cellular Component: cellular_component (GO:0005575);; Cellular Component: intracellular (GO:0005622);; Cellular Component: obsolete cell (GO:0005623);; Cellular Component: cytoplasm (GO:0005737);; Cellular Component: Golgi apparatus (GO:0005794);; Cel…			[S]	Function unknown		S	Function unknown	ENSG00000165813	CCDC186	coiled-coil domain containing 186 [Source:HGNC Symbol;Acc:HGNC:24349]	RPHI1A039363		FBpp0075186	Golgin104	Golgin 104	1.47646	1.34038	13.1	0.000295298	0.0448308
RPHI1A033407		E3 SUMO-protein ligase RanBP2 OS=Drosophila melanogaster OX=7227 GN=Nup358 PE=1 SV=1	LOW QUALITY PROTEIN: E3 SUMO-protein ligase RanBP2-like [Mercenaria mercenaria]	P49792			Biological Process: G1/S transition of mitotic cell cycle (GO:0000082);; Biological Process: microtubule cytoskeleton organization (GO:0000226);; Biological Process: mitotic cell cycle (GO:0000278);; Molecular Function: molecular_function (GO:0003674);; Molecular Function: binding (GO:0005488);; Molecular Function: protein binding (GO:0005515);; Cellular Component: cellular_component (GO:0005575)…	K12172|0.0e+00|myi:110455517|K12172 E3 SUMO-protein ligase RanBP2 [EC:2.3.2.-] | (RefSeq) E3 SUMO-protein ligase RanBP2-like isoform X1	RNA transport (ko03013)	[U]	Intracellular trafficking, secretion, and vesicular transport	RanBP1 domain	U	Intracellular trafficking, secretion, and vesicular transport	ENSG00000153201	RANBP2	RAN binding protein 2 [Source:HGNC Symbol;Acc:HGNC:9848]	RPHI1A033407		FBpp0084188	Nup358	Nucleoporin 358kD	0.784088	4.68514	10.7137	0.00106344	0.0848246
RPHI1A008856		Endoplasmic reticulum resident protein 44.2 OS=Caenorhabditis elegans OX=6239 GN=erp-44.2 PE=1 SV=2	LOW QUALITY PROTEIN: endoplasmic reticulum resident protein 44-like [Mercenaria mercenaria]	Q9D1Q6	[O]	Posttranslational modification, protein turnover, chaperones	Biological Process: cell redox homeostasis (GO:0045454);;	K17264|7.9e-145|crg:105347815|K17264 endoplasmic reticulum resident protein 44 | (RefSeq) endoplasmic reticulum resident protein 44		[OC]	Posttranslational modification, protein turnover, chaperones;; Energy production and conversion	Thioredoxin-like domain			ENSG00000023318	ERP44	endoplasmic reticulum protein 44 [Source:HGNC Symbol;Acc:HGNC:18311]	RPHI1A008856		FBpp0074022	ERp44	Endoplasmic reticulum protein 44	2.26245	3.5901	31.7268	1.77455e-08	0.000185986
RPHI1A014076	receptor protein-tyrosine kinase	Ephrin receptor 1 OS=Caenorhabditis elegans OX=6239 GN=vab-1 PE=1 SV=1	LOW QUALITY PROTEIN: ephrin type-B receptor 1-B-like [Mercenaria mercenaria]	Q91845	[U]	Intracellular trafficking, secretion, and vesicular transport	Molecular Function: ephrin receptor activity (GO:0005003);; Molecular Function: ATP binding (GO:0005524);; Cellular Component: integral component of plasma membrane (GO:0005887);;	K05110|0.0e+00|myi:110459792|K05110 Eph receptor B1 [EC:2.7.10.1] | (RefSeq) ephrin type-B receptor 1-B-like isoform X1		[T]	Signal transduction mechanisms	Protein tyrosine and serine/threonine kinase	T	Signal transduction mechanisms	ENSG00000116106	EPHA4	EPH receptor A4 [Source:HGNC Symbol;Acc:HGNC:3388]	RPHI1A014076		FBpp0088152	Eph	Eph receptor tyrosine kinase	1.03926	3.38811	11.6253	0.00065061	0.0651749
RPHI1A045172	FAM10 family protein isoform A	Hsc70-interacting protein 1 OS=Drosophila melanogaster OX=7227 GN=HIP PE=1 SV=2	LOW QUALITY PROTEIN: hsc70-interacting protein-like [Mercenaria mercenaria]	Q5ZLF0			Molecular Function: protein dimerization activity (GO:0046983);;	K09560|1.1e-58|gga:418003|K09560 suppressor of tumorigenicity protein 13 | (RefSeq) ST13; hsc70-interacting protein		[OT]	Posttranslational modification, protein turnover, chaperones;; Signal transduction mechanisms	Hsp70-interacting protein N N-terminal domain			ENSG00000100380	ST13	ST13 Hsp70 interacting protein [Source:HGNC Symbol;Acc:HGNC:11343]	RPHI1A045172		FBpp0070573	HIP-R	Hsc/Hsp70-interacting protein related	0.963968	5.41794	14.0147	0.00018139	0.0375499
RPHI1A015321		Protein STIP1 homolog OS=Dictyostelium discoideum OX=44689 GN=sti1 PE=3 SV=1	LOW QUALITY PROTEIN: LON peptidase N-terminal domain and RING finger protein 1-like [Mercenaria mercenaria]	D3YY23	[S]	Function unknown	Cellular Component: cytoplasm (GO:0005737);; Molecular Function: metal ion binding (GO:0046872);;			[O]	Posttranslational modification, protein turnover, chaperones	ATP-dependent protease La (LON) substrate-binding domain	O	Posttranslational modification, protein turnover, chaperones	ENSG00000154359	LONRF1	LON peptidase N-terminal domain and ring finger 1 [Source:HGNC Symbol;Acc:HGNC:26302]	RPHI1A015321		FBpp0293529	CG32369		1.61091	2.57798	17.1009	3.54458e-05	0.0174721
RPHI1A008924	EGF-like domain-containing protein	Putative vitellogenin receptor OS=Drosophila melanogaster OX=7227 GN=yl PE=1 SV=2	LOW QUALITY PROTEIN: low-density lipoprotein receptor-related protein 4-like [Mercenaria mercenaria]	Q8VI56			Molecular Function: calcium ion binding (GO:0005509);; Biological Process: endocytosis (GO:0006897);; Cellular Component: integral component of membrane (GO:0016021);;	K20051|0.0e+00|myi:110463424|K20051 low-density lipoprotein receptor-related protein 4 | (RefSeq) low-density lipoprotein receptor-related protein 4-like isoform X1		[T]	Signal transduction mechanisms	Low-density lipoprotein receptor repeat class B	T	Signal transduction mechanisms	ENSG00000134569	LRP4	LDL receptor related protein 4 [Source:HGNC Symbol;Acc:HGNC:6696]	K20051		FBpp0309270	Lrp4	LDL receptor related protein 4	2.23762	0.70119	16.0651	6.12006e-05	0.0214602
RPHI1A024371			LOW QUALITY PROTEIN: mannose-P-dolichol utilization defect 1 protein-like [Mercenaria mercenaria]	RPHI1A024371			Cellular Component: integral component of membrane (GO:0016021);;	K09660|1.2e-52|myi:110463963|K09660 mannose-P-dolichol utilization defect 1 | (RefSeq) mannose-P-dolichol utilization defect 1 protein homolog				PQ loop repeat	S	Function unknown	RPHI1A024371	RPHI1A024371		RPHI1A024371		RPHI1A024371	RPHI1A024371		-1.12328	6.77311	12.2476	0.000465856	0.0553548
RPHI1A001421			LOW QUALITY PROTEIN: meiosis regulator and mRNA stability factor 1-like [Mercenaria mercenaria]	E1BZ85;E1BZ85			Molecular Function: ribonuclease activity (GO:0004540);; Cellular Component: peroxisome (GO:0005777);; Biological Process: cell differentiation (GO:0030154);; Molecular Function: mRNA binding involved in posttranscriptional gene silencing (GO:1903231);;	K17573|0.0e+00|crg:105320332|K17573 meiosis arrest female protein 1 | (RefSeq) meiosis arrest female protein 1				OST-HTH/LOTUS domain	S	Function unknown	RPHI1A001421	RPHI1A001421		RPHI1A001421		FBpp0297345	Marf1	Meiosis regulator and mRNA stability factor 1	1.02593	2.63007	11.7367	0.000612788	0.0635891
RPHI1A007347			LOW QUALITY PROTEIN: multiple epidermal growth factor-like domains protein 6 [Mercenaria mercenaria]	O88281			Molecular Function: calcium ion binding (GO:0005509);;			[T]	Signal transduction mechanisms	Laminin EGF domain	T	Signal transduction mechanisms	ENSG00000162591	MEGF6	multiple EGF like domains 6 [Source:HGNC Symbol;Acc:HGNC:3232]	K24333		FBpp0306205	drpr	draper	1.41266	1.52705	12.5969	0.000386384	0.0510681
RPHI1A039418		Acetylcholine receptor subunit alpha-like 1 OS=Drosophila melanogaster OX=7227 GN=nAChRalpha1 PE=2 SV=2	LOW QUALITY PROTEIN: neuronal acetylcholine receptor subunit alpha-2-like [Mercenaria mercenaria]	RPHI1A039418			Molecular Function: transmembrane signaling receptor activity (GO:0004888);; Cellular Component: integral component of membrane (GO:0016021);; Molecular Function: acetylcholine-gated cation-selective channel activity (GO:0022848);; Cellular Component: postsynaptic membrane (GO:0045211);; Cellular Component: anchoring junction (GO:0070161);;	K05312|1.3e-183|crg:105330460|K05312 nicotinic acetylcholine receptor, invertebrate | (RefSeq) neuronal acetylcholine receptor subunit alpha-10 isoform X1		[T]	Signal transduction mechanisms	Neurotransmitter-gated ion-channel ligand binding domain	T	Signal transduction mechanisms	RPHI1A039418	RPHI1A039418		RPHI1A039418		RPHI1A039418	RPHI1A039418		2.77375	-0.134867	16.2135	5.65894e-05	0.0206877
RPHI1A034966		Uncharacterized protein CG43867 OS=Drosophila melanogaster OX=7227 GN=CG43867 PE=1 SV=4	LOW QUALITY PROTEIN: pleckstrin homology-like domain family B member 1 [Mercenaria mercenaria]	Q6PDH0								PH domain	S	Function unknown	ENSG00000019144	PHLDB1	pleckstrin homology like domain family B member 1 [Source:HGNC Symbol;Acc:HGNC:23697]	RPHI1A034966		FBpp0074160	CG5004		0.772758	4.24347	12.0403	0.000520623	0.0600359
RPHI1A043427		Plexin-B OS=Drosophila melanogaster OX=7227 GN=PlexB PE=1 SV=2	LOW QUALITY PROTEIN: plexin-A2-like [Mercenaria mercenaria]	P70207			Cellular Component: plasma membrane (GO:0005886);; Cellular Component: integral component of membrane (GO:0016021);; Molecular Function: semaphorin receptor activity (GO:0017154);;			[T]	Signal transduction mechanisms	Plexin cytoplasmic RasGAP domain	T	Signal transduction mechanisms	ENSG00000076356	PLXNA2	plexin A2 [Source:HGNC Symbol;Acc:HGNC:9100]	K06820		FBpp0088287	PlexA	Plexin A	0.983903	3.37382	11.7201	0.00061829	0.0635891
RPHI1A002860		Protein dachsous OS=Drosophila melanogaster OX=7227 GN=ds PE=1 SV=3	LOW QUALITY PROTEIN: protocadherin-7-like [Mercenaria mercenaria]	RPHI1A002860	[R]	General function prediction only	Biological Process: platelet degranulation (GO:0002576);; Molecular Function: calcium ion binding (GO:0005509);; Cellular Component: cellular_component (GO:0005575);; Cellular Component: intracellular (GO:0005622);; Cellular Component: obsolete cell (GO:0005623);; Cellular Component: cytoplasm (GO:0005737);; Cellular Component: plasma membrane (GO:0005886);; Cellular Component: integral component…	K16498|2.2e-213|crg:105336380|K16498 protocadherin delta 1 | (RefSeq) protocadherin gamma-A7 isoform X1				Cadherin domain	S	Function unknown	RPHI1A002860	RPHI1A002860		RPHI1A002860		RPHI1A002860	RPHI1A002860		0.9514	4.72648	11.1182	0.000854832	0.074408
RPHI1A008976		Homeobox protein 9 OS=Dictyostelium discoideum OX=44689 GN=hbx9 PE=3 SV=1	LOW QUALITY PROTEIN: putative uncharacterized protein DDB_G0277255 [Mercenaria mercenaria]	RPHI1A008976			Biological Process: negative regulation of transcription by RNA polymerase II (GO:0000122);; Cellular Component: nuclear chromosome (GO:0000228);; Cellular Component: chromatin (GO:0000785);; Cellular Component: nuclear chromatin (GO:0000790);; Molecular Function: transcription regulatory region sequence-specific DNA binding (GO:0000976);; Molecular Function: RNA polymerase II transcription regul…			[K]	Transcription	Homeobox KN domain	K	Transcription	RPHI1A008976	RPHI1A008976		RPHI1A008976		RPHI1A008976	RPHI1A008976		1.04321	2.98329	12.0151	0.000527716	0.0602888
RPHI1A030157		Probable inactive serine/threonine-protein kinase slob2 OS=Dictyostelium discoideum OX=44689 GN=slob2 PE=3 SV=1	LOW QUALITY PROTEIN: PX domain-containing protein kinase-like protein [Mercenaria mercenaria]	Q7Z7A4			Molecular Function: actin binding (GO:0003779);; Molecular Function: protein kinase activity (GO:0004672);; Molecular Function: ATP binding (GO:0005524);; Biological Process: protein phosphorylation (GO:0006468);; Molecular Function: phosphatidylinositol binding (GO:0035091);;	K17543|6.0e-164|pcan:112571693|K17543 PX domain-containing protein kinase-like protein | (RefSeq) PX domain-containing protein kinase-like protein isoform X1				PX domain	T	Signal transduction mechanisms	ENSG00000168297	PXK	PX domain containing serine/threonine kinase like [Source:HGNC Symbol;Acc:HGNC:23326]	RPHI1A030157		FBpp0087950	CG8726		1.77765	1.5928	13.1448	0.000288313	0.0448308
RPHI1A016269		Tyrosine-protein phosphatase non-receptor type 61F OS=Drosophila melanogaster OX=7227 GN=Ptp61F PE=1 SV=1	LOW QUALITY PROTEIN: tyrosine-protein phosphatase non-receptor type 1-like [Mercenaria mercenaria]	O13016	[T]	Signal transduction mechanisms	Molecular Function: protein tyrosine phosphatase activity (GO:0004725);; Biological Process: protein dephosphorylation (GO:0006470);;	K05696|4.2e-108|lgi:LOTGIDRAFT_218669|K05696 tyrosine-protein phosphatase non-receptor type 1 [EC:3.1.3.48] | (RefSeq) hypothetical protein		[T]	Signal transduction mechanisms	Protein-tyrosine phosphatase	T	Signal transduction mechanisms	ENSG00000196396	PTPN1	protein tyrosine phosphatase non-receptor type 1 [Source:HGNC Symbol;Acc:HGNC:9642]	RPHI1A016269		FBpp0072602	Ptp61F	Protein tyrosine phosphatase 61F	1.76903	1.18238	12.9672	0.000316991	0.0459826
RPHI1A045865		Metabotropic glutamate receptor OS=Drosophila melanogaster OX=7227 GN=mGluR PE=1 SV=2	LOW QUALITY PROTEIN: uncharacterized protein LOC123530210 [Mercenaria mercenaria]	RPHI1A045865	[E]	Amino acid transport and metabolism	Molecular Function: G protein-coupled receptor activity (GO:0004930);; Biological Process: ion transport (GO:0006811);; Cellular Component: integral component of membrane (GO:0016021);;			[PT]	Inorganic ion transport and metabolism;; Signal transduction mechanisms	Receptor family ligand binding region	M	Cell wall/membrane/envelope biogenesis	RPHI1A045865	RPHI1A045865		RPHI1A045865		RPHI1A045865	RPHI1A045865		0.975988	3.93383	10.6263	0.00111493	0.0855212
RPHI1A010608			LOW QUALITY PROTEIN: uncharacterized protein LOC123534504 [Mercenaria mercenaria]	RPHI1A010608			Cellular Component: integral component of membrane (GO:0016021);;					CECR6/TMEM121 family	S	Function unknown	RPHI1A010608	RPHI1A010608		RPHI1A010608		RPHI1A010608	RPHI1A010608		1.4102	0.709968	10.1677	0.00142925	0.0946856
RPHI1A011416	Myosin ID	Unconventional myosin ID OS=Drosophila melanogaster OX=7227 GN=Myo31DF PE=1 SV=1	LOW QUALITY PROTEIN: unconventional myosin-Id-like [Mercenaria mercenaria]	E7F9L8			Molecular Function: motor activity (GO:0003774);; Molecular Function: actin binding (GO:0003779);; Molecular Function: GTPase activity (GO:0003924);; Molecular Function: ATP binding (GO:0005524);; Molecular Function: GTP binding (GO:0005525);; Cellular Component: myosin complex (GO:0016459);;	K10356|0.0e+00|crg:105345742|K10356 myosin I | (RefSeq) unconventional myosin-Id isoform X1		[Z]	Cytoskeleton	Myosin head (motor domain)	Z	Cytoskeleton	ENSG00000176658	MYO1D	myosin ID [Source:HGNC Symbol;Acc:HGNC:7598]	K10356		FBpp0079625	Myo31DF	Myosin 31DF	-2.22048	4.96698	11.1149	0.000856357	0.074408
RPHI1A022571	Myosin motor domain-containing protein (Fragment)	Myosin-J heavy chain OS=Dictyostelium discoideum OX=44689 GN=myoJ PE=3 SV=2	LOW QUALITY PROTEIN: unconventional myosin-Va-like [Mercenaria mercenaria]	Q9Y4I1			Molecular Function: motor activity (GO:0003774);; Molecular Function: actin binding (GO:0003779);; Molecular Function: ATP binding (GO:0005524);; Cellular Component: myosin complex (GO:0016459);;	K10357|0.0e+00|crg:105330929|K10357 myosin V | (RefSeq) unconventional myosin-Va isoform X1		[Z]	Cytoskeleton	Myosin head (motor domain)	Z	Cytoskeleton	ENSG00000197535	MYO5A	myosin VA [Source:HGNC Symbol;Acc:HGNC:7602]	K10357		FBpp0088686	didum	dilute class unconventional myosin	1.56884	1.80131	14.4494	0.000143972	0.0333416
RPHI1A030369	WD repeat-containing protein 20	WD repeat-containing protein 20 homolog OS=Caenorhabditis elegans OX=6239 GN=wdr-20 PE=1 SV=1	LOW QUALITY PROTEIN: WD repeat-containing protein 20-like [Mercenaria mercenaria]	Q8TBZ3;Q8TBZ3			Molecular Function: molecular_function (GO:0003674);; Molecular Function: binding (GO:0005488);; Molecular Function: protein binding (GO:0005515);; Biological Process: cellular protein modification process (GO:0006464);; Biological Process: proteolysis (GO:0006508);; Biological Process: nitrogen compound metabolic process (GO:0006807);; Biological Process: biological_process (GO:0008150);; Biolog…			[R]	General function prediction only	WD domain, G-beta repeat	M	Cell wall/membrane/envelope biogenesis	ENSG00000140153	WDR20	WD repeat domain 20 [Source:HGNC Symbol;Acc:HGNC:19667]	K24741		FBpp0308349	CG6420		1.3598	2.23283	10.1845	0.00141627	0.0946856
RPHI1A039078			L-proline trans-4-hydroxylase-like isoform X1 [Mercenaria mercenaria]	RPHI1A039078	[Q]	Secondary metabolites biosynthesis, transport and catabolism						Phytanoyl-CoA dioxygenase (PhyH)	I	Lipid transport and metabolism	RPHI1A039078	RPHI1A039078		RPHI1A039078		RPHI1A039078	RPHI1A039078		-1.11445	7.82346	13.719	0.000212291	0.0394161
RPHI1A003283			L-proline trans-4-hydroxylase-like isoform X1 [Mercenaria mercenaria]	RPHI1A003283	[Q]	Secondary metabolites biosynthesis, transport and catabolism				[I]	Lipid transport and metabolism	Phytanoyl-CoA dioxygenase (PhyH)	I	Lipid transport and metabolism	RPHI1A003283	RPHI1A003283		RPHI1A003283		RPHI1A003283	RPHI1A003283		-1.03691	6.66189	10.674	0.00108654	0.085397
RPHI1A020684	Lysosomal alpha-glucosidase-like	Lysosomal acid alpha-glucosidase OS=Tetrahymena pyriformis OX=5908 PE=1 SV=1	lysosomal alpha-glucosidase-like isoform X2 [Mercenaria mercenaria]	Q5R7A9	[G]	Carbohydrate transport and metabolism	Molecular Function: hydrolase activity, hydrolyzing O-glycosyl compounds (GO:0004553);; Biological Process: carbohydrate metabolic process (GO:0005975);; Cellular Component: membrane (GO:0016020);; Molecular Function: carbohydrate binding (GO:0030246);; Molecular Function: alpha-glucosidase activity (GO:0090599);;	K12316|1.9e-263|myi:110466933|K12316 lysosomal alpha-glucosidase [EC:3.2.1.20] | (RefSeq) lysosomal alpha-glucosidase-like	Galactose metabolism (ko00052);; Starch and sucrose metabolism (ko00500);; Lysosome (ko04142)	[G]	Carbohydrate transport and metabolism	Glycosyl hydrolases family 31	G	Carbohydrate transport and metabolism	RPHI1A020684	RPHI1A020684		K12316	GAA; lysosomal alpha-glucosidase [EC:3.2.1.20]	RPHI1A020684	RPHI1A020684		1.22576	1.89921	10.835	0.000996009	0.0818581
RPHI1A044236		Acyl-CoA synthetase 7 OS=Caenorhabditis elegans OX=6239 GN=acs-7 PE=1 SV=1	malonate--CoA ligase ACSF3, mitochondrial-like [Mercenaria mercenaria]	Q58DN7	[I]	Lipid transport and metabolism	Molecular Function: molecular_function (GO:0003674);; Molecular Function: catalytic activity (GO:0003824);; Cellular Component: cellular_component (GO:0005575);; Cellular Component: intracellular (GO:0005622);; Cellular Component: obsolete cell (GO:0005623);; Cellular Component: cytoplasm (GO:0005737);; Cellular Component: mitochondrion (GO:0005739);; Cellular Component: mitochondrial matrix (GO:…	K18660|1.7e-105|pcw:110210298|K18660 malonyl-CoA/methylmalonyl-CoA synthetase [EC:6.2.1.-] | (RefSeq) ACSF3; acyl-CoA synthetase family member 3, mitochondrial isoform X1	Fatty acid biosynthesis (ko00061);; Valine, leucine and isoleucine degradation (ko00280);; Fatty acid metabolism (ko01212)	[I]	Lipid transport and metabolism	AMP-binding enzyme	I	Lipid transport and metabolism	ENSG00000176715	ACSF3	acyl-CoA synthetase family member 3 [Source:HGNC Symbol;Acc:HGNC:27288]	RPHI1A044236		FBpp0071010	Acsf3	Acyl-CoA synthetase family member 3	1.74944	3.61242	16.221	5.63673e-05	0.0206877
RPHI1A039166	Mediator of RNA polymerase II transcription subunit 13 (Fragment)	Mediator of RNA polymerase II transcription subunit 13 OS=Drosophila melanogaster OX=7227 GN=skd PE=1 SV=1	mediator of RNA polymerase II transcription subunit 13-like isoform X2 [Mercenaria mercenaria]	Q9UHV7			Molecular Function: transcription coregulator activity (GO:0003712);; Biological Process: regulation of transcription by RNA polymerase II (GO:0006357);; Cellular Component: mediator complex (GO:0016592);;	K15164|0.0e+00|myi:110452816|K15164 mediator of RNA polymerase II transcription subunit 13 | (RefSeq) mediator of RNA polymerase II transcription subunit 13-like		[K]	Transcription	Mediator complex subunit 13 C-terminal domain	K	Transcription	ENSG00000108510	MED13	mediator complex subunit 13 [Source:HGNC Symbol;Acc:HGNC:22474]	RPHI1A039166		FBpp0077984	skd	skuld	0.879198	3.86498	12.9737	0.000315891	0.0459826
RPHI1A015008			melanocortin receptor 4-like [Mercenaria mercenaria]	RPHI1A015008			Molecular Function: G protein-coupled receptor activity (GO:0004930);; Biological Process: G protein-coupled receptor signaling pathway (GO:0007186);; Cellular Component: integral component of membrane (GO:0016021);;			[R]	General function prediction only	7 transmembrane receptor (rhodopsin family)			RPHI1A015008	RPHI1A015008		RPHI1A015008		RPHI1A015008	RPHI1A015008		2.92503	-0.0927256	10.422	0.0012452	0.0895193
RPHI1A038839			metabotropic glutamate receptor-like isoform X2 [Mercenaria mercenaria]	RPHI1A038839	[E]	Amino acid transport and metabolism	Molecular Function: G protein-coupled receptor activity (GO:0004930);; Biological Process: G protein-coupled receptor signaling pathway (GO:0007186);; Cellular Component: integral component of membrane (GO:0016021);;			[PT]	Inorganic ion transport and metabolism;; Signal transduction mechanisms	7 transmembrane sweet-taste receptor of 3 GCPR			RPHI1A038839	RPHI1A038839		RPHI1A038839		RPHI1A038839	RPHI1A038839		2.85735	1.81119	13.3821	0.000254041	0.0423779
RPHI1A016270			mitochondrial RNA pseudouridine synthase rpusd4-like [Mercenaria mercenaria]	RPHI1A016270	[J]	Translation, ribosomal structure and biogenesis	Biological Process: pseudouridine synthesis (GO:0001522);; Molecular Function: RNA binding (GO:0003723);; Molecular Function: pseudouridine synthase activity (GO:0009982);;	K22538|4.7e-81|obi:106873813|K22538 mitochondrial RNA pseudouridine synthase RPUSD4 [EC:5.4.99.-] | (RefSeq) uncharacterized LOC106873813		[A]	RNA processing and modification	RNA pseudouridylate synthase	A	RNA processing and modification	ENSG00000165526	RPUSD4	RNA pseudouridine synthase D4 [Source:HGNC Symbol;Acc:HGNC:25898]	RPHI1A016270		RPHI1A016270	RPHI1A016270		-1.31473	-0.169319	15.3906	8.74242e-05	0.0268236
RPHI1A035840			monocarboxylate transporter 10-like isoform X1 [Mercenaria mercenaria]	RPHI1A035840	[G]	Carbohydrate transport and metabolism	Biological Process: transmembrane transport (GO:0055085);;			[G]	Carbohydrate transport and metabolism	Major Facilitator Superfamily	G	Carbohydrate transport and metabolism	RPHI1A035840	RPHI1A035840		RPHI1A035840		RPHI1A035840	RPHI1A035840		-6.41932	-0.347665	27.4669	1.59806e-07	0.000686446
RPHI1A014208			monocarboxylate transporter 12-like isoform X1 [Mercenaria mercenaria]	Q8R0M8	[P]	Inorganic ion transport and metabolism	Cellular Component: integral component of membrane (GO:0016021);; Molecular Function: transmembrane transporter activity (GO:0022857);;	K08186|1.2e-173|crg:105319510|K08186 MFS transporter, MCT family, solute carrier family 16 (monocarboxylic acid transporters), member 9 | (RefSeq) monocarboxylate transporter 5		[G]	Carbohydrate transport and metabolism	Major Facilitator Superfamily	G	Carbohydrate transport and metabolism	ENSG00000152779	SLC16A12	solute carrier family 16 member 12 [Source:HGNC Symbol;Acc:HGNC:23094]	RPHI1A014208		FBpp0070377	Mct1	Monocarboxylate transporter 1	1.13342	3.72017	16.6382	4.52306e-05	0.0180733
RPHI1A025299			mucin-2-like isoform X1 [Mercenaria mercenaria]	RPHI1A025299											RPHI1A025299	RPHI1A025299		RPHI1A025299		RPHI1A025299	RPHI1A025299		-1.47425	4.16192	11.9676	0.000541329	0.0603968
RPHI1A003478			mucin-5AC-like [Mercenaria mercenaria]	RPHI1A003478											RPHI1A003478	RPHI1A003478		RPHI1A003478		RPHI1A003478	RPHI1A003478		-3.90017	3.6987	12.397	0.000430031	0.0543293
RPHI1A020627			mucin-5AC-like isoform X1 [Mercenaria mercenaria]	RPHI1A020627				K06238|1.6e-23|lak:106173996|K06238 collagen type VI alpha | (RefSeq) uncharacterized protein LOC106173996 isoform X1	ECM-receptor interaction (ko04512)						RPHI1A020627	RPHI1A020627		RPHI1A020627		RPHI1A020627	RPHI1A020627		-1.44489	11.52	15.7728	7.14236e-05	0.0236
RPHI1A003644			multimerin-1-like [Mercenaria mercenaria]	RPHI1A003644				K23284|1.2e-07|crg:105322883|K23284 C1q-related factor | (RefSeq) complement C1q tumor necrosis factor-related protein 3				C1q domain			RPHI1A003644	RPHI1A003644		RPHI1A003644		RPHI1A003644	RPHI1A003644		-2.06597	3.23664	15.085	0.000102779	0.0276097
RPHI1A001283			myb-like protein D [Mercenaria mercenaria]	RPHI1A001283											RPHI1A001283	RPHI1A001283		RPHI1A001283		RPHI1A001283	RPHI1A001283		1.70031	1.76963	15.126	0.000100571	0.0276097
RPHI1A025189		Myeloid leukemia factor OS=Drosophila melanogaster OX=7227 GN=Mlf PE=1 SV=2	myeloid leukemia factor 1-like [Mercenaria mercenaria]	Q32KY3			Biological Process: hematopoietic progenitor cell differentiation (GO:0002244);; Biological Process: myeloid progenitor cell differentiation (GO:0002318);; Biological Process: immune system process (GO:0002376);; Biological Process: immune system development (GO:0002520);; Molecular Function: molecular_function (GO:0003674);; Molecular Function: nucleic acid binding (GO:0003676);; Molecular Funct…			[S]	Function unknown	Myelodysplasia-myeloid leukemia factor 1-interacting protein	L	Replication, recombination and repair	ENSG00000178053	MLF1	myeloid leukemia factor 1 [Source:HGNC Symbol;Acc:HGNC:7125]	RPHI1A025189		FBpp0086429	Mlf	Myelodysplasia/myeloid leukemia factor	2.05038	5.577	21.2499	4.03123e-06	0.00629677
RPHI1A042049			myogenesis-regulating glycosidase-like [Mercenaria mercenaria]	Q69ZQ1	[G]	Carbohydrate transport and metabolism	Molecular Function: DNA-binding transcription factor activity (GO:0003700);; Molecular Function: hydrolase activity, hydrolyzing O-glycosyl compounds (GO:0004553);; Cellular Component: nucleus (GO:0005634);; Biological Process: carbohydrate metabolic process (GO:0005975);; Molecular Function: zinc ion binding (GO:0008270);; Molecular Function: sequence-specific DNA binding (GO:0043565);;			[G]	Carbohydrate transport and metabolism	Glycosyl hydrolases family 31	G	Carbohydrate transport and metabolism	ENSG00000164976	MYORG	myogenesis regulating glycosidase (putative) [Source:HGNC Symbol;Acc:HGNC:19918]	RPHI1A042049		FBpp0084221	tobi	target of brain insulin	1.41669	2.60545	12.2442	0.000466703	0.0553548
RPHI1A035756	Polypeptide N-acetylgalactosaminyltransferase	N-acetylgalactosaminyltransferase 7 OS=Drosophila melanogaster OX=7227 GN=Pgant7 PE=1 SV=2	N-acetylgalactosaminyltransferase 7-like [Mercenaria mercenaria]	Q8MV48	[G]	Carbohydrate transport and metabolism	Cellular Component: Golgi membrane (GO:0000139);; Biological Process: protein glycosylation (GO:0006486);; Cellular Component: integral component of membrane (GO:0016021);; Molecular Function: transferase activity, transferring glycosyl groups (GO:0016757);; Molecular Function: carbohydrate binding (GO:0030246);;	K00710|7.3e-264|myi:110449325|K00710 polypeptide N-acetylgalactosaminyltransferase [EC:2.4.1.41] | (RefSeq) N-acetylgalactosaminyltransferase 7-like isoform X1	Mucin type O-glycan biosynthesis (ko00512);; Other types of O-glycan biosynthesis (ko00514)	[O]	Posttranslational modification, protein turnover, chaperones	Glycosyl transferase family 2	O	Posttranslational modification, protein turnover, chaperones	ENSG00000109586	GALNT7	polypeptide N-acetylgalactosaminyltransferase 7 [Source:HGNC Symbol;Acc:HGNC:4129]	K00710	GALNT; polypeptide N-acetylgalactosaminyltransferase [EC:2.4.1.41]	FBpp0074396	Pgant7	Polypeptide N-Acetylgalactosaminyltransferase 7	1.13292	1.19105	10.0075	0.00155904	0.0970558
RPHI1A037389		Neural-cadherin OS=Drosophila melanogaster OX=7227 GN=CadN PE=1 SV=2	neural-cadherin-like [Mercenaria mercenaria]	RPHI1A037389			Molecular Function: calcium ion binding (GO:0005509);; Cellular Component: plasma membrane (GO:0005886);; Biological Process: homophilic cell adhesion via plasma membrane adhesion molecules (GO:0007156);; Cellular Component: membrane (GO:0016020);; Cellular Component: integral component of membrane (GO:0016021);;			[S]	Function unknown	Cadherin domain	V	Defense mechanisms	RPHI1A037389	RPHI1A037389		RPHI1A037389		RPHI1A037389	RPHI1A037389		1.10969	4.71277	19.2052	1.17393e-05	0.0102896
RPHI1A007512			oocyte zinc finger protein XlCOF6 [Cryptotermes secundus]	RPHI1A007512			Molecular Function: nucleic acid binding (GO:0003676);; Cellular Component: nucleus (GO:0005634);; Molecular Function: zinc ion binding (GO:0008270);;					Zinc-finger double domain	B	Chromatin structure and dynamics	RPHI1A007512	RPHI1A007512		RPHI1A007512		RPHI1A007512	RPHI1A007512		2.29054	0.823791	10.6472	0.00110235	0.0855212
RPHI1A038890			ovomucoid-like [Mercenaria mercenaria]	RPHI1A038890			Molecular Function: calcium ion binding (GO:0005509);; Molecular Function: protein binding (GO:0005515);;			[R]	General function prediction only	Kazal-type serine protease inhibitor domain	T	Signal transduction mechanisms	RPHI1A038890	RPHI1A038890		RPHI1A038890		RPHI1A038890	RPHI1A038890		-1.66958	8.72111	13.5219	0.000235799	0.0407685
RPHI1A005599			ovomucoid-like [Mercenaria mercenaria]	RPHI1A005599			Molecular Function: protein binding (GO:0005515);;					Kazal-type serine protease inhibitor domain	T	Signal transduction mechanisms	RPHI1A005599	RPHI1A005599		RPHI1A005599		RPHI1A005599	RPHI1A005599		-1.28193	3.54002	12.5414	0.000398044	0.0518121
RPHI1A020140		Oxygen-dependent coproporphyrinogen-III oxidase OS=Drosophila melanogaster OX=7227 GN=Coprox PE=2 SV=1	oxygen-dependent coproporphyrinogen-III oxidase-like isoform X1 [Mercenaria mercenaria]	Q9V3D2	[H]	Coenzyme transport and metabolism	Molecular Function: coproporphyrinogen oxidase activity (GO:0004109);; Biological Process: protoporphyrinogen IX biosynthetic process (GO:0006782);;	K00228|5.0e-146|myi:110453297|K00228 coproporphyrinogen III oxidase [EC:1.3.3.3] | (RefSeq) oxygen-dependent coproporphyrinogen-III oxidase-like	Porphyrin and chlorophyll metabolism (ko00860)	[H]	Coenzyme transport and metabolism	Coproporphyrinogen III oxidase	H	Coenzyme transport and metabolism	ENSG00000080819	CPOX	coproporphyrinogen oxidase [Source:HGNC Symbol;Acc:HGNC:2321]	K00228		FBpp0312175	Coprox	Coproporphyrinogen oxidase	1.77498	1.4647	19.0738	1.2576e-05	0.0102896
RPHI1A025922			palmdelphin-like [Mercenaria mercenaria]	RPHI1A025922											RPHI1A025922	RPHI1A025922		RPHI1A025922		RPHI1A025922	RPHI1A025922		1.18745	2.51899	10.0907	0.00149021	0.0964008
RPHI1A030196			palmitoyltransferase PFA3-like isoform X2 [Mercenaria mercenaria]	RPHI1A030196			Cellular Component: integral component of membrane (GO:0016021);; Molecular Function: protein-cysteine S-palmitoyltransferase activity (GO:0019706);;	K20028|2.3e-49|myi:110448941|K20028 palmitoyltransferase ZDHHC2/15/20 [EC:2.3.1.225] | (RefSeq) probable protein S-acyltransferase 12				DHHC palmitoyltransferase	S	Function unknown	RPHI1A030196	RPHI1A030196		RPHI1A030196		RPHI1A030196	RPHI1A030196		-1.07233	1.32466	10.6278	0.00111402	0.0855212
RPHI1A001774			pathogenesis-related protein 5-like [Mercenaria mercenaria]	RPHI1A001774								Thaumatin family	O	Posttranslational modification, protein turnover, chaperones	RPHI1A001774	RPHI1A001774		RPHI1A001774		RPHI1A001774	RPHI1A001774		-0.960958	8.39683	10.5127	0.00118554	0.0870513
RPHI1A021595		Peptidoglycan-recognition protein 2 OS=Holotrichia diomphalia OX=33394 GN=PGRP-2 PE=1 SV=1	peptidoglycan recognition protein 1-like isoform X2 [Mercenaria mercenaria]	RPHI1A021595	[M]	Cell wall/membrane/envelope biogenesis	Biological Process: immune system process (GO:0002376);; Molecular Function: zinc ion binding (GO:0008270);; Molecular Function: N-acetylmuramoyl-L-alanine amidase activity (GO:0008745);; Biological Process: peptidoglycan catabolic process (GO:0009253);;					N-acetylmuramoyl-L-alanine amidase	M	Cell wall/membrane/envelope biogenesis	RPHI1A021595	RPHI1A021595		RPHI1A021595		RPHI1A021595	RPHI1A021595		-2.44964	4.77206	21.454	3.62425e-06	0.00622719
RPHI1A014551			perlucin-like protein [Mercenaria mercenaria]	RPHI1A014551			Molecular Function: carbohydrate binding (GO:0030246);;			[TV]	Signal transduction mechanisms;; Defense mechanisms	Lectin C-type domain			RPHI1A014551	RPHI1A014551		RPHI1A014551		RPHI1A014551	RPHI1A014551		-6.73861	1.03984	14.1539	0.000168444	0.0352953
RPHI1A005625		Zinc finger protein zfp-1 OS=Caenorhabditis elegans OX=6239 GN=zfp-1 PE=1 SV=2	PHD finger protein 14-like [Mercenaria mercenaria]	A0A286Y9D1			Molecular Function: metal ion binding (GO:0046872);;			[R]	General function prediction only	PHD-zinc-finger like domain	S	Function unknown	ENSG00000106443	PHF14	PHD finger protein 14 [Source:HGNC Symbol;Acc:HGNC:22203]	RPHI1A005625		FBpp0077145	CG15439		1.00175	2.23444	10.0567	0.00151792	0.0965372
RPHI1A037308		Phospholipid phosphatase homolog 1.2 homolog OS=Caenorhabditis elegans OX=6239 GN=plpp-1.2 PE=1 SV=1	phospholipid phosphatase 1-like [Mercenaria mercenaria]	RPHI1A037308			Biological Process: reproduction (GO:0000003);; Molecular Function: molecular_function (GO:0003674);; Molecular Function: catalytic activity (GO:0003824);; Cellular Component: cellular_component (GO:0005575);; Cellular Component: obsolete cell (GO:0005623);; Cellular Component: plasma membrane (GO:0005886);; Cellular Component: integral component of plasma membrane (GO:0005887);; Biological Proce…	K01080|1.1e-48|myi:110454946|K01080 phosphatidate phosphatase [EC:3.1.3.4] | (RefSeq) phospholipid phosphatase 1-like	Glycerolipid metabolism (ko00561);; Glycerophospholipid metabolism (ko00564);; Ether lipid metabolism (ko00565);; Sphingolipid metabolism (ko00600)	[I]	Lipid transport and metabolism	PAP2 superfamily	I	Lipid transport and metabolism	RPHI1A037308	RPHI1A037308		RPHI1A037308		RPHI1A037308	RPHI1A037308		-0.997565	3.29241	10.1654	0.00143104	0.0946856
RPHI1A030454			phosphonoacetaldehyde hydrolase-like [Mercenaria mercenaria]	A0LMC1	[G]	Carbohydrate transport and metabolism	Biological Process: organic phosphonate catabolic process (GO:0019700);; Molecular Function: phosphonoacetaldehyde hydrolase activity (GO:0050194);;						S	Function unknown	RPHI1A030454	RPHI1A030454		RPHI1A030454		RPHI1A030454	RPHI1A030454		-0.953796	8.44839	10.522	0.0011796	0.0869869
RPHI1A005924		Plexin-B OS=Drosophila melanogaster OX=7227 GN=PlexB PE=1 SV=2	plexin-A1-like [Mercenaria mercenaria]	RPHI1A005924			Molecular Function: protein binding (GO:0005515);; Cellular Component: plasma membrane (GO:0005886);; Cellular Component: integral component of membrane (GO:0016021);; Molecular Function: semaphorin receptor activity (GO:0017154);;			[T]	Signal transduction mechanisms	Plexin cytoplasmic RasGAP domain	T	Signal transduction mechanisms	RPHI1A005924	RPHI1A005924		RPHI1A005924		RPHI1A005924	RPHI1A005924		1.17139	3.48078	10.6424	0.00110526	0.0855212
RPHI1A004397			polyunsaturated fatty acid 5-lipoxygenase-like isoform X1 [Mercenaria mercenaria]	RPHI1A004397			Biological Process: lipid metabolic process (GO:0006629);; Molecular Function: oxidoreductase activity, acting on single donors with incorporation of molecular oxygen, incorporation of two atoms of oxygen (GO:0016702);; Molecular Function: metal ion binding (GO:0046872);;	K00461|5.2e-199|myi:110458678|K00461 arachidonate 5-lipoxygenase [EC:1.13.11.34] | (RefSeq) arachidonate 5-lipoxygenase-like	Arachidonic acid metabolism (ko00590)			Lipoxygenase	E	Amino acid transport and metabolism	RPHI1A004397	RPHI1A004397		RPHI1A004397		RPHI1A004397	RPHI1A004397		2.41629	2.66566	13.5397	0.000233571	0.0407685
RPHI1A025620		Calcium-activated potassium channel slo-1 OS=Caenorhabditis elegans OX=6239 GN=slo-1 PE=1 SV=2	potassium channel subfamily T member 1-like isoform X7 [Mercenaria mercenaria]	Q8QFV0	[PT]	Inorganic ion transport and metabolism;; Signal transduction mechanisms	Molecular Function: potassium channel activity (GO:0005267);; Cellular Component: plasma membrane (GO:0005886);; Cellular Component: integral component of membrane (GO:0016021);;	K04946|0.0e+00|pcan:112561410|K04946 potassium channel subfamily T member 1 | (RefSeq) potassium channel subfamily T member 2-like isoform X1		[P]	Inorganic ion transport and metabolism	Calcium-activated BK potassium channel alpha subunit	P	Inorganic ion transport and metabolism	ENSG00000107147	KCNT1	potassium sodium-activated channel subfamily T member 1 [Source:HGNC Symbol;Acc:HGNC:18865]	RPHI1A025620		FBpp0297088	SLO2	slowpoke 2	1.71279	0.826204	11.6255	0.000650524	0.0651749
RPHI1A004128			pre-mRNA-splicing factor CWC25 homolog [Mercenaria mercenaria]	RPHI1A004128			Biological Process: reproduction (GO:0000003);; Biological Process: RNA splicing, via transesterification reactions (GO:0000375);; Biological Process: RNA splicing, via transesterification reactions with bulged adenosine as nucleophile (GO:0000377);; Biological Process: mRNA splicing, via spliceosome (GO:0000398);; Biological Process: developmental process involved in reproduction (GO:0003006);; …			[S]	Function unknown	Pre-mRNA splicing factor	S	Function unknown	RPHI1A004128	RPHI1A004128		RPHI1A004128		FBpp0077396	Cwc25	Cwc25	-2.46915	1.91807	15.1558	9.89922e-05	0.0276097
RPHI1A043990		Pre-mRNA-splicing regulator female-lethal(2)D OS=Drosophila melanogaster OX=7227 GN=fl(2)d PE=1 SV=2	pre-mRNA-splicing regulator WTAP-like [Mercenaria mercenaria]	Q15007			Biological Process: regulation of alternative mRNA splicing, via spliceosome (GO:0000381);; Cellular Component: nucleus (GO:0005634);; Biological Process: mRNA processing (GO:0006397);; Biological Process: RNA splicing (GO:0008380);; Biological Process: mRNA methylation (GO:0080009);;	K22824|1.5e-82|crg:105346270|K22824 pre-mRNA-splicing regulator WTAP | (RefSeq) pre-mRNA-splicing regulator WTAP		[A]	RNA processing and modification	WTAP/Mum2p family	A	RNA processing and modification	ENSG00000146457	WTAP	WT1 associated protein [Source:HGNC Symbol;Acc:HGNC:16846]	RPHI1A043990		FBpp0086773	fl(2)d	female lethal d	1.43017	2.29975	11.5634	0.000672625	0.065665
RPHI1A040344		Hydroxyacylglutathione hydrolase OS=Dictyostelium discoideum OX=44689 GN=hagh PE=3 SV=1	probable hydrolase PNKD [Mercenaria mercenaria]	A7YY46	[R]	General function prediction only	Molecular Function: hydroxyacylglutathione hydrolase activity (GO:0004416);; Biological Process: methylglyoxal catabolic process to D-lactate via S-lactoyl-glutathione (GO:0019243);; Molecular Function: metal ion binding (GO:0046872);;	K23864|2.5e-106|myi:110460889|K23864 paroxysmal nonkinesiogenic dyskinesia protein | (RefSeq) probable hydrolase PNKD		[R]	General function prediction only	Hydroxyacylglutathione hydrolase C-terminus	S	Function unknown	ENSG00000127838	PNKD	PNKD metallo-beta-lactamase domain containing [Source:HGNC Symbol;Acc:HGNC:9153]	RPHI1A040344		RPHI1A040344	RPHI1A040344		2.39611	0.185137	9.9888	0.00157496	0.0976928
RPHI1A027880		Thioredoxin domain-containing protein 5 homolog OS=Drosophila melanogaster OX=7227 GN=prtp PE=1 SV=2	protein disulfide-isomerase A5-like isoform X1 [Mercenaria mercenaria]	Q5I0H9;Q5I0H9	[O]	Posttranslational modification, protein turnover, chaperones	Molecular Function: protein disulfide isomerase activity (GO:0003756);; Cellular Component: endoplasmic reticulum (GO:0005783);; Molecular Function: protein disulfide oxidoreductase activity (GO:0015035);;	K09583|1.3e-286|crg:105322791|K09583 protein disulfide-isomerase A5 [EC:5.3.4.1] | (RefSeq) protein disulfide-isomerase A5		[O]	Posttranslational modification, protein turnover, chaperones	Thioredoxin	O	Posttranslational modification, protein turnover, chaperones	ENSG00000065485	PDIA5	protein disulfide isomerase family A member 5 [Source:HGNC Symbol;Acc:HGNC:24811]	K09583		FBpp0080049	CG9302		1.05991	3.46064	10.2963	0.00133297	0.091813
RPHI1A036856			protein inturned-like [Mercenaria mercenaria]	Q2I0E5			Biological Process: establishment of planar polarity (GO:0001736);; Biological Process: establishment of imaginal disc-derived wing hair orientation (GO:0001737);; Biological Process: morphogenesis of a polarized epithelium (GO:0001738);; Biological Process: hair follicle development (GO:0001942);; Biological Process: morphogenesis of an epithelium (GO:0002009);; Biological Process: instar larval…	K22862|4.9e-125|myi:110466730|K22862 protein inturned | (RefSeq) protein inturned-like isoform X1				Intu longin-like domain 2	S	Function unknown	ENSG00000164066	INTU	inturned planar cell polarity protein [Source:HGNC Symbol;Acc:HGNC:29239]	RPHI1A036856		FBpp0077841	in	inturned	1.77343	1.06751	15.3464	8.94905e-05	0.0269759
RPHI1A032483		Major egg antigen OS=Schistosoma mansoni OX=6183 PE=2 SV=1	protein lethal(2)essential for life-like [Mercenaria mercenaria]	RPHI1A032483			Molecular Function: molecular_function (GO:0003674);; Molecular Function: binding (GO:0005488);; Molecular Function: protein binding (GO:0005515);; Cellular Component: cellular_component (GO:0005575);; Cellular Component: intracellular (GO:0005622);; Cellular Component: obsolete cell (GO:0005623);; Cellular Component: cytoplasm (GO:0005737);; Biological Process: protein folding (GO:0006457);; Bio…			[O]	Posttranslational modification, protein turnover, chaperones	Hsp20/alpha crystallin family	O	Posttranslational modification, protein turnover, chaperones	RPHI1A032483	RPHI1A032483		RPHI1A032483		RPHI1A032483	RPHI1A032483		3.03177	-0.34799	11.8333	0.000581808	0.0628719
RPHI1A036171			protein mono-ADP-ribosyltransferase PARP14-like isoform X3 [Mercenaria mercenaria]	RPHI1A036171	[J]	Translation, ribosomal structure and biogenesis	Molecular Function: RNA binding (GO:0003723);; Molecular Function: NAD+ ADP-ribosyltransferase activity (GO:0003950);;					Macro domain			RPHI1A036171	RPHI1A036171		RPHI1A036171		RPHI1A036171	RPHI1A036171		1.4299	1.89934	11.3951	0.000736381	0.0691394
RPHI1A014847			protein-cysteine N-palmitoyltransferase HHAT-like isoform X2 [Mercenaria mercenaria]	Q5VTY9			Biological Process: reproduction (GO:0000003);; Biological Process: epithelial cell development (GO:0002064);; Biological Process: columnar/cuboidal epithelial cell differentiation (GO:0002065);; Biological Process: columnar/cuboidal epithelial cell development (GO:0002066);; Biological Process: regionalization (GO:0003002);; Biological Process: developmental process involved in reproduction (GO:…			[T]	Signal transduction mechanisms	MBOAT, membrane-bound O-acyltransferase family	T	Signal transduction mechanisms	ENSG00000054392	HHAT	hedgehog acyltransferase [Source:HGNC Symbol;Acc:HGNC:18270]	RPHI1A014847		FBpp0072893	rasp	rasp	1.20866	1.74478	12.954	0.000319247	0.0459826
RPHI1A015606			protein-L-histidine N-pros-methyltransferase-like isoform X2 [Mercenaria mercenaria]	Q5ZMH6	[H]	Coenzyme transport and metabolism				[S]	Function unknown	DREV methyltransferase	S	Function unknown	ENSG00000197006	METTL9	methyltransferase 9, His-X-His N1-histidine [Source:HGNC Symbol;Acc:HGNC:24586]	RPHI1A015606		FBpp0072129	CG5339		1.33434	3.62569	10.6707	0.00108846	0.085397
RPHI1A015865		Fat-like cadherin-related tumor suppressor homolog OS=Drosophila melanogaster OX=7227 GN=kug PE=2 SV=3	protocadherin Fat 1-like [Mercenaria mercenaria]	RPHI1A015865			Molecular Function: calcium ion binding (GO:0005509);; Cellular Component: plasma membrane (GO:0005886);; Biological Process: homophilic cell adhesion via plasma membrane adhesion molecules (GO:0007156);; Cellular Component: membrane (GO:0016020);; Cellular Component: integral component of membrane (GO:0016021);;			[T]	Signal transduction mechanisms	Cadherin domain	T	Signal transduction mechanisms	RPHI1A015865	RPHI1A015865		RPHI1A015865		RPHI1A015865	RPHI1A015865		1.07603	6.74437	16.7721	4.21481e-05	0.0179709
RPHI1A035164			putative oxidoreductase YteT isoform X3 [Mercenaria mercenaria]	Q54728	[R]	General function prediction only	Molecular Function: nucleotide binding (GO:0000166);;			[GQ]	Carbohydrate transport and metabolism;; Secondary metabolites biosynthesis, transport and catabolism	Oxidoreductase family, NAD-binding Rossmann fold	S	Function unknown	RPHI1A035164	RPHI1A035164		RPHI1A035164		RPHI1A035164	RPHI1A035164		1.957	3.23804	10.5833	0.00114116	0.0856338
RPHI1A035145		Ras-related protein Rab-7a OS=Paramecium octaurelia OX=43137 GN=Rab7a PE=1 SV=2	ras-related protein Rab-13-like isoform X1 [Mercenaria mercenaria]	RPHI1A035145	[R]	General function prediction only	Molecular Function: GTPase activity (GO:0003924);; Molecular Function: GTP binding (GO:0005525);;			[U]	Intracellular trafficking, secretion, and vesicular transport	Ras family	U	Intracellular trafficking, secretion, and vesicular transport	RPHI1A035145	RPHI1A035145		RPHI1A035145		FBpp0072476	RabX6	RabX6	3.25653	2.96582	10.7926	0.00101909	0.0828757
RPHI1A042268			receptor for retinol uptake stra6-like [Mercenaria mercenaria]	Q9DBN1			Cellular Component: cellular_component (GO:0005575);; Cellular Component: obsolete cell (GO:0005623);; Cellular Component: plasma membrane (GO:0005886);; Biological Process: transport (GO:0006810);; Biological Process: ion transport (GO:0006811);; Biological Process: anion transport (GO:0006820);; Biological Process: drug transmembrane transport (GO:0006855);; Biological Process: lipid transport …	K23088|1.6e-105|myi:110454703|K23088 vitamin A receptor/transporter (stra6) family protein | (RefSeq) stimulated by retinoic acid gene 6 protein-like				Retinol binding protein receptor	K	Transcription	RPHI1A042268	RPHI1A042268		RPHI1A042268		RPHI1A042268	RPHI1A042268		-0.901903	5.59063	13.8792	0.000194947	0.0380635
RPHI1A032142			regucalcin-like [Mercenaria mercenaria]	Q6DF62;Q6DF62	[G]	Carbohydrate transport and metabolism	Molecular Function: gluconolactonase activity (GO:0004341);; Molecular Function: calcium ion binding (GO:0005509);; Cellular Component: cytoplasm (GO:0005737);; Molecular Function: enzyme regulator activity (GO:0030234);;	K01053|1.3e-107|crg:105336648|K01053 gluconolactonase [EC:3.1.1.17] | (RefSeq) regucalcin	Pentose phosphate pathway (ko00030);; Ascorbate and aldarate metabolism (ko00053);; Carbon metabolism (ko01200)	[PT]	Inorganic ion transport and metabolism;; Signal transduction mechanisms	SMP-30/Gluconolactonase/LRE-like region			ENSG00000130988	RGN	regucalcin [Source:HGNC Symbol;Acc:HGNC:9989]	K01053	gnl, RGN; gluconolactonase [EC:3.1.1.17]	RPHI1A032142	RPHI1A032142		-1.19001	8.96896	12.6568	0.000374201	0.0508029
RPHI1A017058	RNA polymerase II subunit A C-terminal domain phosphatase SSU72	RNA polymerase II subunit A C-terminal domain phosphatase ssup-72 OS=Caenorhabditis elegans OX=6239 GN=ssup-72 PE=1 SV=4	RNA polymerase II subunit A C-terminal domain phosphatase SSU72-like [Mercenaria mercenaria]	Q6PC19			Molecular Function: molecular_function (GO:0003674);; Molecular Function: catalytic activity (GO:0003824);; Molecular Function: phosphoprotein phosphatase activity (GO:0004721);; Molecular Function: protein serine/threonine phosphatase activity (GO:0004722);; Cellular Component: cellular_component (GO:0005575);; Cellular Component: intracellular (GO:0005622);; Cellular Component: obsolete cell (G…	K15544|1.8e-75|pcan:112557697|K15544 RNA polymerase II subunit A C-terminal domain phosphatase SSU72 [EC:3.1.3.16] | (RefSeq) RNA polymerase II subunit A C-terminal domain phosphatase SSU72-like	mRNA surveillance pathway (ko03015)	[K]	Transcription	Ssu72-like protein	K	Transcription	ENSG00000160075	SSU72	SSU72 homolog, RNA polymerase II CTD phosphatase [Source:HGNC Symbol;Acc:HGNC:25016]	RPHI1A017058		FBpp0310565	Ssu72	Ssu72 CTD phosphatase	2.11505	4.37865	10.552	0.0011606	0.0863262
RPHI1A020193		RYamide receptor OS=Drosophila melanogaster OX=7227 GN=RYa-R PE=2 SV=2	RYamide receptor-like [Mercenaria mercenaria]	P25931			Molecular Function: neuropeptide Y receptor activity (GO:0004983);; Cellular Component: integral component of membrane (GO:0016021);;	K14072|4.3e-89|obi:106880835|K14072 RYamide receptor | (RefSeq) neuropeptide Y receptor-like		[R]	General function prediction only	7 transmembrane receptor (rhodopsin family)	S	Function unknown	RPHI1A020193	RPHI1A020193		K14072	Rya-R, NEPYR; RYamide receptor	FBpp0084470	RYa-R	RYamide receptor	3.09316	-0.696459	14.5576	0.00013594	0.0324407
RPHI1A039551			selenoprotein S-like [Mercenaria mercenaria]	Q8VHV8			Biological Process: regulation of neurotransmitter levels (GO:0001505);; Biological Process: regulation of cytokine production (GO:0001817);; Biological Process: negative regulation of cytokine production (GO:0001818);; Molecular Function: protease binding (GO:0002020);; Biological Process: response to molecule of bacterial origin (GO:0002237);; Biological Process: regulation of acute inflammator…	K14025|1.8e-27|crg:105344351|K14025 selenoprotein S | (RefSeq) selenoprotein S isoform X1	Protein processing in endoplasmic reticulum (ko04141)			Selenoprotein S (SelS)	S	Function unknown	ENSG00000131871	SELENOS	selenoprotein S [Source:HGNC Symbol;Acc:HGNC:30396]	K14025		RPHI1A039551	RPHI1A039551		0.999245	2.76129	10.0362	0.00153497	0.0966073
RPHI1A031739	serine C-palmitoyltransferase	Serine palmitoyltransferase 2 OS=Caenorhabditis elegans OX=6239 GN=sptl-2 PE=3 SV=1	serine palmitoyltransferase 2-like [Mercenaria mercenaria]	RPHI1A031739	[H]	Coenzyme transport and metabolism	Biological Process: biosynthetic process (GO:0009058);; Cellular Component: integral component of membrane (GO:0016021);; Molecular Function: transferase activity (GO:0016740);; Molecular Function: pyridoxal phosphate binding (GO:0030170);;	K00654|4.1e-210|myi:110455733|K00654 serine palmitoyltransferase [EC:2.3.1.50] | (RefSeq) serine palmitoyltransferase 2-like	Sphingolipid metabolism (ko00600)	[O]	Posttranslational modification, protein turnover, chaperones	Aminotransferase class I and II	O	Posttranslational modification, protein turnover, chaperones	RPHI1A031739	RPHI1A031739		K00654	SPT; serine palmitoyltransferase [EC:2.3.1.50]	RPHI1A031739	RPHI1A031739		3.15005	1.29554	16.5821	4.65876e-05	0.0181925
RPHI1A025450		Probable serine/threonine-protein kinase nek3 OS=Dictyostelium discoideum OX=44689 GN=nek3 PE=3 SV=1	serine/threonine-protein kinase Nek6-like [Mercenaria mercenaria]	P43352	[MO]	Cell wall/membrane/envelope biogenesis;; Posttranslational modification, protein turnover, chaperones	Biological Process: double-strand break repair via homologous recombination (GO:0000724);; Biological Process: recombinational repair (GO:0000725);; Biological Process: non-recombinational repair (GO:0000726);; Biological Process: DNA double-strand break processing (GO:0000729);; Biological Process: DNA recombinase assembly (GO:0000730);; Molecular Function: molecular_function (GO:0003674);; Mole…	K10873|1.4e-81|lak:106153500|K10873 DNA repair and recombination protein RAD52 | (RefSeq) DNA repair protein RAD52 homolog isoform X1	Homologous recombination (ko03440)	[L]	Replication, recombination and repair	Protein kinase domain	L	Replication, recombination and repair	ENSG00000002016	RAD52	RAD52 homolog, DNA repair protein [Source:HGNC Symbol;Acc:HGNC:9824]	RPHI1A025450		RPHI1A025450	RPHI1A025450		-1.40367	2.8296	11.7573	0.000606042	0.0635891
RPHI1A043975	non-specific serine/threonine protein kinase	Serine/threonine-protein kinase/endoribonuclease ire-1 OS=Caenorhabditis elegans OX=6239 GN=ire-1 PE=1 SV=2	serine/threonine-protein kinase/endoribonuclease IRE1-like [Mercenaria mercenaria]	O75460	[T]	Signal transduction mechanisms	Molecular Function: endoribonuclease activity (GO:0004521);; Molecular Function: protein serine/threonine kinase activity (GO:0004674);; Molecular Function: ATP binding (GO:0005524);; Biological Process: mRNA processing (GO:0006397);; Biological Process: protein phosphorylation (GO:0006468);; Cellular Component: membrane (GO:0016020);; Biological Process: endoplasmic reticulum unfolded protein re…	K08852|0.0e+00|crg:105321014|K08852 serine/threonine-protein kinase/endoribonuclease IRE1 [EC:2.7.11.1 3.1.26.-] | (RefSeq) serine/threonine-protein kinase/endoribonuclease IRE1	Autophagy - animal (ko04140);; Protein processing in endoplasmic reticulum (ko04141)	[T]	Signal transduction mechanisms	Protein kinase domain	T	Signal transduction mechanisms	ENSG00000178607	ERN1	endoplasmic reticulum to nucleus signaling 1 [Source:HGNC Symbol;Acc:HGNC:3449]	RPHI1A043975		FBpp0112160	Ire1	Inositol-requiring enzyme-1	2.06363	4.23179	31.1951	2.33355e-08	0.000185986
RPHI1A021666		Serine-arginine protein 55 OS=Drosophila melanogaster OX=7227 GN=B52 PE=1 SV=4	serine-arginine protein 55-like [Mercenaria mercenaria]	RPHI1A021666	[J]	Translation, ribosomal structure and biogenesis	Molecular Function: RNA binding (GO:0003723);; Cellular Component: nucleus (GO:0005634);;			[A]	RNA processing and modification	RNA recognition motif. (a.k.a. RRM, RBD, or RNP domain)	A	RNA processing and modification	RPHI1A021666	RPHI1A021666		K12893	SRSF4_5_6, SFRS4_5_6; serine/arginine-rich splicing factor 4/5/6	RPHI1A021666	RPHI1A021666		-1.94179	4.38571	14.2321	0.00016159	0.0351449
RPHI1A045942		Serine-arginine protein 55 OS=Drosophila melanogaster OX=7227 GN=B52 PE=1 SV=4	serine-arginine protein 55-like [Mercenaria mercenaria]	RPHI1A045942	[J]	Translation, ribosomal structure and biogenesis	Molecular Function: RNA binding (GO:0003723);; Cellular Component: nucleus (GO:0005634);;	K12893|2.4e-57|mde:101896719|K12893 splicing factor, arginine/serine-rich 4/5/6 | (RefSeq) serine-arginine protein 55 isoform X1	Spliceosome (ko03040)	[A]	RNA processing and modification	RNA recognition motif. (a.k.a. RRM, RBD, or RNP domain)	A	RNA processing and modification	RPHI1A045942	RPHI1A045942		K12893	SRSF4_5_6, SFRS4_5_6; serine/arginine-rich splicing factor 4/5/6	RPHI1A045942	RPHI1A045942		-1.16377	6.03826	14.7878	0.000120314	0.029532
RPHI1A041077		Mitogen-activated protein kinase kinase kinase A OS=Dictyostelium discoideum OX=44689 GN=mkkA PE=1 SV=2	serine-rich adhesin for platelets-like [Mercenaria mercenaria]	Q56UN5;Q56UN5	[T]	Signal transduction mechanisms	Biological Process: regulation of protein phosphorylation (GO:0001932);; Biological Process: positive regulation of protein phosphorylation (GO:0001934);; Molecular Function: molecular_function (GO:0003674);; Molecular Function: catalytic activity (GO:0003824);; Molecular Function: protein kinase activity (GO:0004672);; Molecular Function: protein serine/threonine kinase activity (GO:0004674);; M…			[T]	Signal transduction mechanisms	Protein kinase domain	T	Signal transduction mechanisms	ENSG00000176601	MAP3K19	mitogen-activated protein kinase kinase kinase 19 [Source:HGNC Symbol;Acc:HGNC:26249]	RPHI1A041077		RPHI1A041077	RPHI1A041077		1.08522	2.97758	12.2807	0.000457664	0.0553548
RPHI1A036302			short-chain collagen C4-like [Mercenaria mercenaria]	RPHI1A036302			Cellular Component: collagen trimer (GO:0005581);;								RPHI1A036302	RPHI1A036302		RPHI1A036302		RPHI1A036302	RPHI1A036302		-4.16088	-0.293595	13.048	0.000303615	0.0449717
RPHI1A042887			sialate O-acetylesterase-like [Mercenaria mercenaria]	RPHI1A042887	[V]	Defense mechanisms	Cellular Component: lytic vacuole (GO:0000323);; Molecular Function: sialate O-acetylesterase activity (GO:0001681);; Biological Process: regulation of immune system process (GO:0002682);; Molecular Function: molecular_function (GO:0003674);; Molecular Function: catalytic activity (GO:0003824);; Cellular Component: cellular_component (GO:0005575);; Cellular Component: extracellular region (GO:000…	K05970|4.4e-126|pcan:112565814|K05970 sialate O-acetylesterase [EC:3.1.1.53] | (RefSeq) sialate O-acetylesterase-like				Carbohydrate esterase, sialic acid-specific acetylesterase	S	Function unknown	RPHI1A042887	RPHI1A042887		RPHI1A042887		RPHI1A042887	RPHI1A042887		-1.22723	7.95433	15.8876	6.72189e-05	0.0226462
RPHI1A035396			sialic acid binding lectin 7 [Ruditapes philippinarum]	Q86Z23;Q86Z23			Molecular Function: carbohydrate binding (GO:0030246);;					C1q domain			ENSG00000186897	C1QL4	complement C1q like 4 [Source:HGNC Symbol;Acc:HGNC:31416]	RPHI1A035396		RPHI1A035396	RPHI1A035396		-0.983229	8.67369	15.2862	9.23913e-05	0.0272261
RPHI1A017627			SLAIN motif-containing protein 2-like isoform X4 [Mercenaria mercenaria]	Q8CI08				K16580|4.2e-64|crg:105339135|K16580 SLAIN motif-containing protein 1/2 | (RefSeq) SLAIN motif-containing protein 2 isoform X1				SLAIN motif-containing family			ENSG00000109171	SLAIN2	SLAIN motif family member 2 [Source:HGNC Symbol;Acc:HGNC:29282]	RPHI1A017627		RPHI1A017627	RPHI1A017627		1.13908	2.80642	10.2132	0.00139443	0.0946856
RPHI1A015884		Protein roadkill OS=Drosophila melanogaster OX=7227 GN=rdx PE=1 SV=2	speckle-type POZ protein-like [Mercenaria mercenaria]	Q9VFP2			Biological Process: negative regulation of transcription by RNA polymerase II (GO:0000122);; Cellular Component: ubiquitin ligase complex (GO:0000151);; Biological Process: protein polyubiquitination (GO:0000209);; Molecular Function: RNA polymerase II transcription factor binding (GO:0001085);; Biological Process: eye development (GO:0001654);; Biological Process: establishment of planar polarit…	K10523|1.5e-197|obi:106881780|K10523 speckle-type POZ protein | (RefSeq) speckle-type POZ protein-like		[DR]	Cell cycle control, cell division, chromosome partitioning;; General function prediction only	BTB/POZ domain	D	Cell cycle control, cell division, chromosome partitioning	ENSG00000121067	SPOP	speckle type BTB/POZ protein [Source:HGNC Symbol;Acc:HGNC:11254]	K10523		FBpp0290847	rdx	roadkill	0.805409	3.70418	10.1871	0.00141426	0.0946856
RPHI1A042107			speriolin-like isoform X2 [Mercenaria mercenaria]	Q148B6;Q76KD6			Cellular Component: cellular_component (GO:0005575);; Cellular Component: intracellular (GO:0005622);; Cellular Component: obsolete cell (GO:0005623);; Cellular Component: centrosome (GO:0005813);; Cellular Component: microtubule organizing center (GO:0005815);; Cellular Component: cytoskeleton (GO:0005856);; Cellular Component: microtubule cytoskeleton (GO:0015630);; Cellular Component: organell…					Speriolin C-terminus	S	Function unknown	ENSG00000186583	SPATC1	spermatogenesis and centriole associated 1 [Source:HGNC Symbol;Acc:HGNC:30510]	RPHI1A042107		RPHI1A042107	RPHI1A042107		-3.40401	3.27646	10.3476	0.0012964	0.0908634
RPHI1A032802	Branchpoint-bridging protein	Branchpoint-bridging protein OS=Dictyostelium discoideum OX=44689 GN=sf1 PE=3 SV=1	splicing factor 1-like isoform X3 [Mercenaria mercenaria]	Q15637			Biological Process: mRNA splicing, via spliceosome (GO:0000398);; Cellular Component: spliceosomal complex (GO:0005681);; Molecular Function: zinc ion binding (GO:0008270);; Molecular Function: pre-mRNA branch point binding (GO:0045131);;	K13095|1.4e-103|pcan:112563512|K13095 splicing factor 1 | (RefSeq) splicing factor 1-like		[A]	RNA processing and modification	KH domain	A	RNA processing and modification	ENSG00000168066	SF1	splicing factor 1 [Source:HGNC Symbol;Acc:HGNC:12950]	RPHI1A032802		FBpp0082897	SF1	Splicing factor 1	-0.847353	7.405	11.9018	0.000560812	0.061375
RPHI1A007523			suppressor of cytokine signalling-2 [Ruditapes philippinarum]	Q861R0			Biological Process: negative regulation of signal transduction (GO:0009968);; Biological Process: intracellular signal transduction (GO:0035556);;	K04695|1.7e-48|crg:105334011|K04695 suppressor of cytokine signaling 2 | (RefSeq) suppressor of cytokine signaling 2		[T]	Signal transduction mechanisms	SH2 domain	T	Signal transduction mechanisms	ENSG00000120833	SOCS2	suppressor of cytokine signaling 2 [Source:HGNC Symbol;Acc:HGNC:19382]	RPHI1A007523		RPHI1A007523	RPHI1A007523		-1.2308	4.50722	12.2542	0.0004642	0.0553548
RPHI1A041272			survival of motor neuron-related-splicing factor 30-like [Mercenaria mercenaria]	Q7ZV80			Molecular Function: RNA binding (GO:0003723);; Cellular Component: nucleus (GO:0005634);; Cellular Component: cytoplasm (GO:0005737);; Biological Process: mRNA processing (GO:0006397);;	K12839|4.7e-65|crg:105347375|K12839 survival of motor neuron-related-splicing factor 30 | (RefSeq) survival of motor neuron-related-splicing factor 30	Spliceosome (ko03040)	[A]	RNA processing and modification	Survival motor neuron protein (SMN)	A	RNA processing and modification	ENSG00000119953	SMNDC1	survival motor neuron domain containing 1 [Source:HGNC Symbol;Acc:HGNC:16900]	K12839		FBpp0289146	Spf30	Splicing factor 30	-1.19565	5.01411	13.3243	0.000261995	0.0428724
RPHI1A030240		Talin OS=Oscarella pearsei OX=1940113 GN=TLN PE=1 SV=1	talin-1-like isoform X7 [Mercenaria mercenaria]	P54939			Cellular Component: ruffle (GO:0001726);; Molecular Function: structural constituent of cytoskeleton (GO:0005200);; Cellular Component: cytoplasm (GO:0005737);; Cellular Component: cytoskeleton (GO:0005856);; Cellular Component: focal adhesion (GO:0005925);; Biological Process: cell adhesion (GO:0007155);; Molecular Function: actin filament binding (GO:0051015);;	K06271|0.0e+00|lgi:LOTGIDRAFT_218488|K06271 talin | (RefSeq) hypothetical protein		[Z]	Cytoskeleton	I/LWEQ domain	Z	Cytoskeleton	ENSG00000171914	TLN2	talin 2 [Source:HGNC Symbol;Acc:HGNC:15447]	K06271		FBpp0305320	rhea	rhea	0.902238	4.09322	12.9288	0.000323572	0.0459826
RPHI1A027654		Temptin OS=Aplysia californica OX=6500 PE=1 SV=1	temptin-like [Mercenaria mercenaria]	RPHI1A027654											RPHI1A027654	RPHI1A027654		RPHI1A027654		RPHI1A027654	RPHI1A027654		-1.56918	6.66734	11.3136	0.000769418	0.0703199
RPHI1A005022			thioredoxin domain-containing protein 16-like [Pecten maximus]	Q9P2K2			Cellular Component: cellular_component (GO:0005575);; Cellular Component: intracellular (GO:0005622);; Cellular Component: obsolete cell (GO:0005623);; Cellular Component: cytoplasm (GO:0005737);; Cellular Component: endoplasmic reticulum (GO:0005783);; Cellular Component: endoplasmic reticulum lumen (GO:0005788);; Cellular Component: endomembrane system (GO:0012505);; Cellular Component: membran…			[O]	Posttranslational modification, protein turnover, chaperones	Thioredoxin-like domain	O	Posttranslational modification, protein turnover, chaperones	ENSG00000087301	TXNDC16	thioredoxin domain containing 16 [Source:HGNC Symbol;Acc:HGNC:19965]	RPHI1A005022		RPHI1A005022	RPHI1A005022		2.3621	1.26084	12.7733	0.000351599	0.0485706
RPHI1A033614		Transcription factor btd OS=Drosophila melanogaster OX=7227 GN=btd PE=2 SV=1	transcription factor Sp5-like isoform X1 [Mercenaria mercenaria]	Q9JHX2			Biological Process: negative regulation of transcription by RNA polymerase II (GO:0000122);; Molecular Function: transcription regulatory region sequence-specific DNA binding (GO:0000976);; Molecular Function: RNA polymerase II transcription regulatory region sequence-specific DNA binding (GO:0000977);; Molecular Function: DNA-binding transcription factor activity, RNA polymerase II-specific (GO:…	K09195|1.7e-37|myi:110451455|K09195 transcription factor Sp5 | (RefSeq) transcription factor Sp5-like isoform X1		[R]	General function prediction only	Zinc finger, C2H2 type	K	Transcription	ENSG00000204335	SP5	Sp5 transcription factor [Source:HGNC Symbol;Acc:HGNC:14529]	K09195		RPHI1A033614	RPHI1A033614		4.39936	0.637345	10.11	0.00147467	0.0959766
RPHI1A039778			transforming growth factor-beta-induced protein ig-h3-like [Mercenaria mercenaria]	RPHI1A039778	[R]	General function prediction only				[MW]	Cell wall/membrane/envelope biogenesis;; Extracellular structures	Fasciclin domain			RPHI1A039778	RPHI1A039778		RPHI1A039778		RPHI1A039778	RPHI1A039778		-1.03755	10.6289	10.534	0.00117196	0.0867958
RPHI1A014899			translocation protein SEC62-like [Mercenaria mercenaria]	Q5F3A1			Biological Process: protein transport (GO:0015031);; Cellular Component: integral component of endoplasmic reticulum membrane (GO:0030176);;	K12275|1.0e-65|lgi:LOTGIDRAFT_182505|K12275 translocation protein SEC62 | (RefSeq) hypothetical protein	Protein export (ko03060);; Protein processing in endoplasmic reticulum (ko04141)	[U]	Intracellular trafficking, secretion, and vesicular transport	Translocation protein Sec62	U	Intracellular trafficking, secretion, and vesicular transport	ENSG00000008952	SEC62	SEC62 homolog, preprotein translocation factor [Source:HGNC Symbol;Acc:HGNC:11846]	RPHI1A014899		FBpp0310307	Trp1	Translocation protein 1	1.18136	2.82217	13.139	0.000289207	0.0448308
RPHI1A030826			transmembrane emp24 domain-containing protein 6-like isoform X4 [Mercenaria mercenaria]	Q8WW62			Cellular Component: integral component of membrane (GO:0016021);;	K20351|5.2e-61|myi:110452434|K20351 p24 family protein gamma-5 | (RefSeq) transmembrane emp24 domain-containing protein 6-like isoform X1				emp24/gp25L/p24 family/GOLD	U	Intracellular trafficking, secretion, and vesicular transport	ENSG00000157315	TMED6	transmembrane p24 trafficking protein 6 [Source:HGNC Symbol;Acc:HGNC:28331]	RPHI1A030826		FBpp0290661	loj	logjam	-1.21641	2.79091	23.8124	1.06196e-06	0.00260665
RPHI1A016578		RING finger protein nhl-1 OS=Caenorhabditis elegans OX=6239 GN=nhl-1 PE=1 SV=2	tripartite motif-containing protein 45-like [Mercenaria mercenaria]	RPHI1A016578			Molecular Function: zinc ion binding (GO:0008270);; Cellular Component: integral component of membrane (GO:0016021);;			[O]	Posttranslational modification, protein turnover, chaperones	RING-type zinc-finger	O	Posttranslational modification, protein turnover, chaperones	RPHI1A016578	RPHI1A016578		RPHI1A016578		RPHI1A016578	RPHI1A016578		2.46992	1.52464	10.0494	0.001524	0.0965372
RPHI1A032106		Trypsin-1 OS=Astacus astacus OX=6715 PE=1 SV=1	trypsin alpha-3-like [Mercenaria mercenaria]	RPHI1A032106	[O]	Posttranslational modification, protein turnover, chaperones	Molecular Function: serine-type endopeptidase activity (GO:0004252);; Biological Process: proteolysis (GO:0006508);;	K09640|5.8e-50|cqu:CpipJ_CPIJ004090|K09640 transmembrane protease serine 9 [EC:3.4.21.-] | (RefSeq) trypsin		[E]	Amino acid transport and metabolism	Trypsin	O	Posttranslational modification, protein turnover, chaperones	RPHI1A032106	RPHI1A032106		RPHI1A032106		RPHI1A032106	RPHI1A032106		-1.52519	10.2698	17.7	2.5862e-05	0.0161304
RPHI1A013101	Tyrosinase-like protein 2	Tyrosinase-like protein OS=Pinctada maxima OX=104660 PE=1 SV=1	tyrosinase [Ruditapes philippinarum]	RPHI1A013101			Molecular Function: copper ion binding (GO:0005507);; Molecular Function: oxidoreductase activity, acting on paired donors, with incorporation or reduction of molecular oxygen, another compound as one donor, and incorporation of one atom of oxygen (GO:0016716);; Biological Process: melanin biosynthetic process (GO:0042438);;	K00505|3.2e-129|myi:110440429|K00505 tyrosinase [EC:1.14.18.1] | (RefSeq) putative tyrosinase-like protein tyr-1	Tyrosine metabolism (ko00350)			Common central domain of tyrosinase	O	Posttranslational modification, protein turnover, chaperones	RPHI1A013101	RPHI1A013101		RPHI1A013101		RPHI1A013101	RPHI1A013101		-2.96623	2.32525	10.4336	0.00123742	0.0895193
RPHI1A018203		Ubiquitin hydrolase B OS=Dictyostelium discoideum OX=44689 GN=ubpB PE=1 SV=1	ubiquitin carboxyl-terminal hydrolase 10-like [Mercenaria mercenaria]	Q7ZXR7;Q6DIJ4			Molecular Function: thiol-dependent ubiquitin-specific protease activity (GO:0004843);; Cellular Component: nucleus (GO:0005634);; Cellular Component: cytoplasm (GO:0005737);; Biological Process: DNA repair (GO:0006281);; Biological Process: ubiquitin-dependent protein catabolic process (GO:0006511);; Biological Process: autophagy (GO:0006914);; Biological Process: protein deubiquitination (GO:00…	K11841|2.1e-153|myi:110466769|K11841 ubiquitin carboxyl-terminal hydrolase 10 [EC:3.4.19.12] | (RefSeq) ubiquitin carboxyl-terminal hydrolase 10-like		[O]	Posttranslational modification, protein turnover, chaperones	Ubiquitin carboxyl-terminal hydrolase	O	Posttranslational modification, protein turnover, chaperones	ENSG00000103194	USP10	ubiquitin specific peptidase 10 [Source:HGNC Symbol;Acc:HGNC:12608]	RPHI1A018203		FBpp0072486	Usp10	Ubiquitin specific protease 10	1.31264	2.39837	10.4037	0.00125764	0.0897424
RPHI1A000348		Ubiquitin carboxyl-terminal hydrolase 32 OS=Drosophila melanogaster OX=7227 GN=Usp32 PE=3 SV=1	ubiquitin carboxyl-terminal hydrolase 20-like [Mercenaria mercenaria]	Q28CN3			Molecular Function: thiol-dependent ubiquitin-specific protease activity (GO:0004843);; Cellular Component: microtubule organizing center (GO:0005815);; Biological Process: ubiquitin-dependent protein catabolic process (GO:0006511);; Biological Process: endocytosis (GO:0006897);; Molecular Function: zinc ion binding (GO:0008270);; Biological Process: protein deubiquitination (GO:0016579);; Cellul…	K11848|2.2e-302|myi:110448310|K11848 ubiquitin carboxyl-terminal hydrolase 20/33 [EC:3.4.19.12] | (RefSeq) ubiquitin carboxyl-terminal hydrolase 20-like		[O]	Posttranslational modification, protein turnover, chaperones	Ubiquitin carboxyl-terminal hydrolase	O	Posttranslational modification, protein turnover, chaperones	ENSG00000136878	USP20	ubiquitin specific peptidase 20 [Source:HGNC Symbol;Acc:HGNC:12619]	K11848		FBpp0086664	Usp20-33	Ubiquitin specific protease 20/33	1.77678	1.04173	10.4019	0.00125887	0.0897424
RPHI1A014533	protein O-GlcNAc transferase	UDP-N-acetylglucosamine--peptide N-acetylglucosaminyltransferase OS=Caenorhabditis elegans OX=6239 GN=ogt-1 PE=1 SV=2	UDP-N-acetylglucosamine--peptide N-acetylglucosaminyltransferase 110 kDa subunit-like isoform X2 [Mercenaria mercenaria]	Q8CGY8	[O]	Posttranslational modification, protein turnover, chaperones	Biological Process: protein O-linked glycosylation (GO:0006493);; Molecular Function: transferase activity, transferring glycosyl groups (GO:0016757);;	K09667|5.0e-257|crg:105329715|K09667 protein O-GlcNAc transferase [EC:2.4.1.255] | (RefSeq) UDP-N-acetylglucosamine--peptide N-acetylglucosaminyltransferase 110 kDa subunit isoform X1	Other types of O-glycan biosynthesis (ko00514)	[GOT]	Carbohydrate transport and metabolism;; Posttranslational modification, protein turnover, chaperones;; Signal transduction mechanisms	Glycosyl transferase family 41			ENSG00000147162	OGT	O-linked N-acetylglucosamine (GlcNAc) transferase [Source:HGNC Symbol;Acc:HGNC:8127]	K09667	OGT; protein O-GlcNAc transferase [EC:2.4.1.255]	FBpp0085420	sxc	super sex combs	-1.15861	5.85624	10.0603	0.00151501	0.0965372
RPHI1A000239				Q9UTA8	[H]	Coenzyme transport and metabolism	Molecular Function: molecular_function (GO:0003674);; Molecular Function: catalytic activity (GO:0003824);; Biological Process: carbohydrate metabolic process (GO:0005975);; Biological Process: biological_process (GO:0008150);; Biological Process: metabolic process (GO:0008152);; Molecular Function: methyltransferase activity (GO:0008168);; Molecular Function: S-adenosylmethionine-dependent methy…			[R]	General function prediction only	Methyltransferase domain	Q	Secondary metabolites biosynthesis, transport and catabolism	RPHI1A000239	RPHI1A000239		RPHI1A000239		RPHI1A000239	RPHI1A000239		-1.12402	4.50821	11.9944	0.000533604	0.0603183
RPHI1A037856		Uncharacterized protein C56G2.4 OS=Caenorhabditis elegans OX=6239 GN=C56G2.4 PE=1 SV=2		Q09288								Phosphatidylethanolamine-binding protein			RPHI1A037856	RPHI1A037856		RPHI1A037856		RPHI1A037856	RPHI1A037856		8.00415	2.0565	11.3808	0.000742073	0.0692397
RPHI1A023250				RPHI1A023250								Domain of unknown function (DUF4559)			RPHI1A023250	RPHI1A023250		RPHI1A023250		RPHI1A023250	RPHI1A023250		11.2572	3.06991	11.5528	0.000676474	0.0656677
RPHI1A002475				RPHI1A002475								Domain of unknown function (DUF4211)			RPHI1A002475	RPHI1A002475		RPHI1A002475		RPHI1A002475	RPHI1A002475		1.97807	-0.359883	10.8267	0.00100048	0.0818581
RPHI1A019223				RPHI1A019223											RPHI1A019223	RPHI1A019223		RPHI1A019223		RPHI1A019223	RPHI1A019223		-1.42515	1.57124	12.9119	0.000326497	0.0459826
RPHI1A018452		Uncharacterized protein F13E9.13, mitochondrial OS=Caenorhabditis elegans OX=6239 GN=F13E9.13 PE=3 SV=1		Q1NZ26	[M]	Cell wall/membrane/envelope biogenesis		K06971|2.4e-89|pcan:112577051|K06971 uncharacterized protein | (RefSeq) uncharacterized protein F13E9.13, mitochondrial-like				BtpA family	S	Function unknown	RPHI1A018452	RPHI1A018452		K06971	K06971; uncharacterized protein	FBpp0076548	CG8607		2.51424	2.26642	10.5629	0.00115381	0.0861949
RPHI1A023472		RecQ-like DNA helicase Blm OS=Drosophila melanogaster OX=7227 GN=Blm PE=1 SV=1		RPHI1A023472	[L]	Replication, recombination and repair	Molecular Function: nucleic acid binding (GO:0003676);; Molecular Function: ATP binding (GO:0005524);;	K03654|1.7e-111|crg:109619503|K03654 ATP-dependent DNA helicase RecQ [EC:3.6.4.12] | (RefSeq) uncharacterized protein LOC109619503	RNA degradation (ko03018)	[L]	Replication, recombination and repair	Helicase conserved C-terminal domain	A	RNA processing and modification	RPHI1A023472	RPHI1A023472		RPHI1A023472		RPHI1A023472	RPHI1A023472		-5.67466	0.301493	17.7489	2.52057e-05	0.0161304
RPHI1A012316				RPHI1A012316								Mab-21 protein HhH/H2TH-like domain	T	Signal transduction mechanisms	RPHI1A012316	RPHI1A012316		RPHI1A012316		RPHI1A012316	RPHI1A012316		-1.98746	2.08895	13.399	0.000251753	0.0423779
RPHI1A005580				RPHI1A005580											RPHI1A005580	RPHI1A005580		RPHI1A005580		RPHI1A005580	RPHI1A005580		-1.51433	1.01988	11.9201	0.000555309	0.0612085
RPHI1A033575				RPHI1A033575											RPHI1A033575	RPHI1A033575		RPHI1A033575		RPHI1A033575	RPHI1A033575		3.16142	-0.75459	13.0729	0.000299598	0.0448308
RPHI1A019490				RPHI1A019490											RPHI1A019490	RPHI1A019490		RPHI1A019490		RPHI1A019490	RPHI1A019490		-4.2971	3.74595	12.3232	0.000447352	0.0553548
RPHI1A011167		NAD-dependent protein deacetylase Sirt2 OS=Drosophila melanogaster OX=7227 GN=Sirt2 PE=3 SV=1		RPHI1A011167	[O]	Posttranslational modification, protein turnover, chaperones	Molecular Function: zinc ion binding (GO:0008270);; Molecular Function: transferase activity (GO:0016740);; Molecular Function: NAD-dependent histone deacetylase activity (GO:0017136);; Molecular Function: NAD+ binding (GO:0070403);;	K11412|2.2e-98|lak:106173633|K11412 NAD+-dependent protein deacetylase sirtuin 2 [EC:2.3.1.286] | (RefSeq) NAD-dependent protein deacetylase sirtuin-2-like isoform X1	Nicotinate and nicotinamide metabolism (ko00760)	[BK]	Chromatin structure and dynamics;; Transcription	Sir2 family			RPHI1A011167	RPHI1A011167		RPHI1A011167		RPHI1A011167	RPHI1A011167		-3.03939	0.401131	16.7427	4.28072e-05	0.0179709
RPHI1A029553				RPHI1A029553											RPHI1A029553	RPHI1A029553		RPHI1A029553		RPHI1A029553	RPHI1A029553		5.29308	0.0651794	14.154	0.000168435	0.0352953
RPHI1A007546				RPHI1A007546			Biological Process: eye development (GO:0001654);; Biological Process: eye photoreceptor cell differentiation (GO:0001754);; Biological Process: neural retina development (GO:0003407);; Cellular Component: cellular_component (GO:0005575);; Biological Process: cell adhesion (GO:0007155);; Biological Process: homophilic cell adhesion via plasma membrane adhesion molecules (GO:0007156);; Biological …					Immunoglobulin domain	S	Function unknown	RPHI1A007546	RPHI1A007546		RPHI1A007546		RPHI1A007546	RPHI1A007546		-7.07931	5.18628	14.2907	0.000156638	0.0345044
RPHI1A009547				RPHI1A009547											RPHI1A009547	RPHI1A009547		RPHI1A009547		RPHI1A009547	RPHI1A009547		-2.37549	2.5207	10.4597	0.00122008	0.0892062
RPHI1A013279				RPHI1A013279			Cellular Component: integral component of membrane (GO:0016021);;					EGF-like domain	T	Signal transduction mechanisms	RPHI1A013279	RPHI1A013279		RPHI1A013279		RPHI1A013279	RPHI1A013279		4.58227	0.322673	11.2396	0.000800683	0.0721928
RPHI1A016411				RPHI1A016411			Molecular Function: molecular_function (GO:0003674);; Molecular Function: catalytic activity (GO:0003824);; Molecular Function: protein kinase activity (GO:0004672);; Molecular Function: protein tyrosine kinase activity (GO:0004713);; Cellular Component: cellular_component (GO:0005575);; Biological Process: cellular protein modification process (GO:0006464);; Biological Process: protein phosphory…					Kringle domain	T	Signal transduction mechanisms	RPHI1A016411	RPHI1A016411		RPHI1A016411		RPHI1A016411	RPHI1A016411		1.80717	0.911157	12.2169	0.000473586	0.0553548
RPHI1A041959				RPHI1A041959			Cellular Component: integral component of membrane (GO:0016021);;								RPHI1A041959	RPHI1A041959		RPHI1A041959		RPHI1A041959	RPHI1A041959		1.91603	0.148454	10.0261	0.00154335	0.0967802
RPHI1A000711				RPHI1A000711			Cellular Component: extracellular region (GO:0005576);; Biological Process: chitin metabolic process (GO:0006030);; Molecular Function: chitin binding (GO:0008061);;					Chitin binding Peritrophin-A domain			RPHI1A000711	RPHI1A000711		RPHI1A000711		RPHI1A000711	RPHI1A000711		4.8105	4.45707	11.6021	0.000658777	0.0654283
RPHI1A000090	Glucose-regulated protein 94	Endoplasmin homolog OS=Caenorhabditis elegans OX=6239 GN=enpl-1 PE=3 SV=1		P41148	[O]	Posttranslational modification, protein turnover, chaperones	Molecular Function: calcium ion binding (GO:0005509);; Molecular Function: ATP binding (GO:0005524);; Molecular Function: ATPase activity (GO:0016887);; Molecular Function: unfolded protein binding (GO:0051082);;			[O]	Posttranslational modification, protein turnover, chaperones	Hsp90 protein	O	Posttranslational modification, protein turnover, chaperones	ENSG00000166598	HSP90B1	heat shock protein 90 beta family member 1 [Source:HGNC Symbol;Acc:HGNC:12028]	K09487		FBpp0084623	Gp93	Glycoprotein 93	1.29109	7.92826	13.8964	0.00019317	0.0380635
RPHI1A009067				RPHI1A009067			Molecular Function: protein binding (GO:0005515);;					F-box-like	S	Function unknown	RPHI1A009067	RPHI1A009067		RPHI1A009067		RPHI1A009067	RPHI1A009067		1.3735	2.33008	19.8175	8.51984e-06	0.00861105
RPHI1A038892				RPHI1A038892											RPHI1A038892	RPHI1A038892		RPHI1A038892		RPHI1A038892	RPHI1A038892		-1.53881	4.24738	30.5538	3.24734e-08	0.000185986
RPHI1A044731				RPHI1A044731											RPHI1A044731	RPHI1A044731		RPHI1A044731		RPHI1A044731	RPHI1A044731		-4.71285	0.930904	20.3908	6.31319e-06	0.00712708
RPHI1A041607				RPHI1A041607											RPHI1A041607	RPHI1A041607		RPHI1A041607		RPHI1A041607	RPHI1A041607		3.72438	-0.437785	16.7393	4.28826e-05	0.0179709
RPHI1A003312				RPHI1A003312											RPHI1A003312	RPHI1A003312		RPHI1A003312		RPHI1A003312	RPHI1A003312		-1.31318	7.68415	11.7825	0.000597898	0.0635891
RPHI1A001758				RPHI1A001758			Molecular Function: ubiquitin-protein transferase activity (GO:0004842);; Molecular Function: protein binding (GO:0005515);; Biological Process: signal transduction (GO:0007165);; Molecular Function: metal ion binding (GO:0046872);;					von Willebrand factor type A domain	S	Function unknown	RPHI1A001758	RPHI1A001758		RPHI1A001758		RPHI1A001758	RPHI1A001758		-4.52373	5.06546	19.2101	1.17091e-05	0.0102896
RPHI1A002386				RPHI1A002386											RPHI1A002386	RPHI1A002386		RPHI1A002386		RPHI1A002386	RPHI1A002386		-1.42863	3.17709	13.6507	0.000220162	0.0394161
RPHI1A030068				RPHI1A030068											RPHI1A030068	RPHI1A030068		RPHI1A030068		RPHI1A030068	RPHI1A030068		3.00578	0.93111	17.1867	3.38806e-05	0.0174721
RPHI1A011945				RPHI1A011945								C1q domain			RPHI1A011945	RPHI1A011945		RPHI1A011945		RPHI1A011945	RPHI1A011945		-1.31679	9.76242	17.0931	3.55909e-05	0.0174721
RPHI1A043767				RPHI1A043767								C1q domain			RPHI1A043767	RPHI1A043767		RPHI1A043767		RPHI1A043767	RPHI1A043767		-1.1719	8.38568	24.1619	8.85687e-07	0.00253631
RPHI1A043505				RPHI1A043505	[S]	Function unknown	Biological Process: microtubule cytoskeleton organization (GO:0000226);; Molecular Function: scavenger receptor activity (GO:0005044);; Cellular Component: cellular_component (GO:0005575);; Cellular Component: obsolete cell (GO:0005623);; Cellular Component: plasma membrane (GO:0005886);; Biological Process: organelle organization (GO:0006996);; Biological Process: cytoskeleton organization (GO:0…					IgGFc binding protein	S	Function unknown	RPHI1A043505	RPHI1A043505		RPHI1A043505		RPHI1A043505	RPHI1A043505		-1.18448	7.02555	10.7863	0.00102256	0.0828757
RPHI1A004276				RPHI1A004276								Lectin C-type domain	U	Intracellular trafficking, secretion, and vesicular transport	RPHI1A004276	RPHI1A004276		RPHI1A004276		RPHI1A004276	RPHI1A004276		-1.2417	10.7801	18.3438	1.84419e-05	0.0126747
RPHI1A013812				RPHI1A013812											ENSG00000197353	LYPD2	LY6/PLAUR domain containing 2 [Source:HGNC Symbol;Acc:HGNC:25215]	RPHI1A013812		RPHI1A013812	RPHI1A013812		-1.33668	5.55542	13.6507	0.000220156	0.0394161
RPHI1A004600				RPHI1A004600											RPHI1A004600	RPHI1A004600		RPHI1A004600		RPHI1A004600	RPHI1A004600		-7.15885	0.375199	10.088	0.00149241	0.0964008
RPHI1A014952				RPHI1A014952			Molecular Function: carbohydrate binding (GO:0030246);;						S	Function unknown	RPHI1A014952	RPHI1A014952		RPHI1A014952		RPHI1A014952	RPHI1A014952		1.91859	0.859945	11.7919	0.000594901	0.0635891
RPHI1A029325				RPHI1A029325								Ankyrin repeats (many copies)			RPHI1A029325	RPHI1A029325		RPHI1A029325		RPHI1A029325	RPHI1A029325		2.67133	1.37531	10.158	0.00143678	0.0946856
RPHI1A024135		Transmembrane cell adhesion receptor mua-3 OS=Caenorhabditis elegans OX=6239 GN=mua-3 PE=1 SV=2		RPHI1A024135			Cellular Component: extracellular region (GO:0005576);; Molecular Function: chitin binding (GO:0008061);;			[WV]	Extracellular structures;; Defense mechanisms	von Willebrand factor type A domain	W	Extracellular structures	RPHI1A024135	RPHI1A024135		RPHI1A024135		RPHI1A024135	RPHI1A024135		2.09593	8.08477	10.6399	0.00110671	0.0855212
RPHI1A012323				Q8C0P7;Q8C0P7			Biological Process: negative regulation of transcription by RNA polymerase II (GO:0000122);; Molecular Function: DNA-binding transcription factor activity, RNA polymerase II-specific (GO:0000981);; Molecular Function: molecular_function (GO:0003674);; Molecular Function: DNA-binding transcription factor activity (GO:0003700);; Molecular Function: transcription coregulator activity (GO:0003712);; …			[R]	General function prediction only	PIN like domain	S	Function unknown	ENSG00000112200	ZNF451	zinc finger protein 451 [Source:HGNC Symbol;Acc:HGNC:21091]	RPHI1A012323		RPHI1A012323	RPHI1A012323		-1.97915	4.58812	10.3482	0.00129599	0.0908634
RPHI1A033176		Protein CREBRF homolog OS=Drosophila melanogaster OX=7227 GN=REPTOR PE=1 SV=2		Q9VC61;Q9VC61			Biological Process: reproduction (GO:0000003);; Biological Process: negative regulation of transcription by RNA polymerase II (GO:0000122);; Molecular Function: transcription regulatory region sequence-specific DNA binding (GO:0000976);; Molecular Function: RNA polymerase II transcription regulatory region sequence-specific DNA binding (GO:0000977);; Molecular Function: DNA-binding transcription …	K21554|1.7e-82|myi:110455912|K21554 CREB3 regulatory factor | (RefSeq) uncharacterized protein LOC110455912 isoform X1					S	Function unknown	ENSG00000164463	CREBRF	CREB3 regulatory factor [Source:HGNC Symbol;Acc:HGNC:24050]	RPHI1A033176		FBpp0110092	REPTOR	Repressed by TOR	1.11659	4.44952	11.2257	0.000806717	0.0721928
RPHI1A004564				Q8BGI5			Molecular Function: molecular_function (GO:0003674);; Molecular Function: binding (GO:0005488);; Molecular Function: protein binding (GO:0005515);; Cellular Component: cellular_component (GO:0005575);; Cellular Component: intracellular (GO:0005622);; Cellular Component: obsolete cell (GO:0005623);; Cellular Component: cytoplasm (GO:0005737);; Cellular Component: peroxisome (GO:0005777);; Cellular…	K13340|2.7e-38|myi:110449434|K13340 peroxin-26 | (RefSeq) peroxisome assembly protein 26-like	Peroxisome (ko04146)			Pex26 protein	S	Function unknown	ENSG00000215193	PEX26	peroxisomal biogenesis factor 26 [Source:HGNC Symbol;Acc:HGNC:22965]	RPHI1A004564		RPHI1A004564	RPHI1A004564		1.40725	2.77743	11.4338	0.000721209	0.0689978
RPHI1A046025				RPHI1A046025											RPHI1A046025	RPHI1A046025		RPHI1A046025		RPHI1A046025	RPHI1A046025		-1.83125	5.12741	17.554	2.79269e-05	0.0165462
RPHI1A012100				RPHI1A012100											RPHI1A012100	RPHI1A012100		RPHI1A012100		RPHI1A012100	RPHI1A012100		2.93505	2.49983	10.3171	0.00131804	0.091317
RPHI1A044821				RPHI1A044821	[S]	Function unknown						Bacterial protein of unknown function (DUF885)	S	Function unknown	RPHI1A044821	RPHI1A044821		RPHI1A044821		RPHI1A044821	RPHI1A044821		2.18564	2.53627	16.657	4.47854e-05	0.0180733
RPHI1A045893				RPHI1A045893								DZIP3/ hRUL138-like HEPN			RPHI1A045893	RPHI1A045893		RPHI1A045893		RPHI1A045893	RPHI1A045893		11.0747	4.80039	10.2856	0.00134069	0.091813
RPHI1A021299				RPHI1A021299											RPHI1A021299	RPHI1A021299		RPHI1A021299		RPHI1A021299	RPHI1A021299		5.74783	2.53133	13.3623	0.000256734	0.0424154
RPHI1A013240				RPHI1A013240			Biological Process: regulation of apoptotic process (GO:0042981);;					Death effector domain			RPHI1A013240	RPHI1A013240		RPHI1A013240		RPHI1A013240	RPHI1A013240		-5.74099	2.52931	11.1707	0.000831001	0.0739806
RPHI1A030247				RPHI1A030247											RPHI1A030247	RPHI1A030247		RPHI1A030247		RPHI1A030247	RPHI1A030247		4.59881	0.589294	13.9551	0.000187226	0.037846
RPHI1A015846				RPHI1A015846											RPHI1A015846	RPHI1A015846		RPHI1A015846		RPHI1A015846	RPHI1A015846		-1.2669	7.90198	19.1465	1.2106e-05	0.0102896
RPHI1A015166				RPHI1A015166											RPHI1A015166	RPHI1A015166		RPHI1A015166		RPHI1A015166	RPHI1A015166		-3.69159	0.0512533	11.0763	0.000874395	0.0748526
RPHI1A030312				RPHI1A030312			Cellular Component: integral component of membrane (GO:0016021);;								RPHI1A030312	RPHI1A030312		RPHI1A030312		RPHI1A030312	RPHI1A030312		2.3832	4.70847	13.1249	0.000291389	0.0448308
RPHI1A030495				RPHI1A030495											RPHI1A030495	RPHI1A030495		RPHI1A030495		RPHI1A030495	RPHI1A030495		1.39727	1.87598	12.1808	0.00048284	0.0560551
RPHI1A023334				RPHI1A023334											RPHI1A023334	RPHI1A023334		RPHI1A023334		RPHI1A023334	RPHI1A023334		-2.18313	2.56619	10.0552	0.00151916	0.0965372
RPHI1A019707				RPHI1A019707											RPHI1A019707	RPHI1A019707		RPHI1A019707		RPHI1A019707	RPHI1A019707		-2.06468	3.52986	15.462	8.41789e-05	0.0262975
RPHI1A014422				RPHI1A014422								von Willebrand factor type A domain	W	Extracellular structures	RPHI1A014422	RPHI1A014422		RPHI1A014422		RPHI1A014422	RPHI1A014422		-2.1002	6.97465	17.6691	2.62863e-05	0.0161304
RPHI1A026819				RPHI1A026819	[DI]	Cell cycle control, cell division, chromosome partitioning;; Lipid transport and metabolism						Periplasmic copper-binding protein (NosD)			RPHI1A026819	RPHI1A026819		RPHI1A026819		RPHI1A026819	RPHI1A026819		-1.42035	6.65379	15.4835	8.32294e-05	0.0262975
RPHI1A045438				RPHI1A045438								Mitochondria-eating protein			RPHI1A045438	RPHI1A045438		RPHI1A045438		RPHI1A045438	RPHI1A045438		-3.1244	2.24371	17.1	3.54618e-05	0.0174721
RPHI1A044516				RPHI1A044516											RPHI1A044516	RPHI1A044516		RPHI1A044516		RPHI1A044516	RPHI1A044516		-1.09723	7.24607	12.4181	0.000425196	0.0543293
RPHI1A036495				RPHI1A036495			Molecular Function: protein binding (GO:0005515);;					BTB/POZ domain	S	Function unknown	RPHI1A036495	RPHI1A036495		RPHI1A036495		RPHI1A036495	RPHI1A036495		-3.341	3.33685	11.7444	0.000610258	0.0635891
RPHI1A025841				RPHI1A025841								PMP-22/EMP/MP20/Claudin family			RPHI1A025841	RPHI1A025841		RPHI1A025841		RPHI1A025841	RPHI1A025841		-3.35875	5.79885	16.8971	3.94616e-05	0.0179709
RPHI1A016622		GTPase-activating protein CdGAPr OS=Drosophila melanogaster OX=7227 GN=CdGAPr PE=1 SV=2		Q811P8			Biological Process: cell morphogenesis (GO:0000902);; Biological Process: cell morphogenesis involved in differentiation (GO:0000904);; Molecular Function: molecular_function (GO:0003674);; Molecular Function: GTPase activator activity (GO:0005096);; Molecular Function: binding (GO:0005488);; Molecular Function: protein binding (GO:0005515);; Biological Process: movement of cell or subcellular co…	K20647|6.6e-237|crg:105334355|K20647 Rho GTPase-activating protein 32 | (RefSeq) uncharacterized protein LOC105334355 isoform X1		[T]	Signal transduction mechanisms	RhoGAP domain	T	Signal transduction mechanisms	ENSG00000134909	ARHGAP32	Rho GTPase activating protein 32 [Source:HGNC Symbol;Acc:HGNC:17399]	RPHI1A016622		FBpp0290189	CdGAPr	Cd GTPase activating protein-related	0.843074	3.48774	10.9227	0.000949955	0.0796201
RPHI1A027565				RPHI1A027565											RPHI1A027565	RPHI1A027565		RPHI1A027565		RPHI1A027565	RPHI1A027565		-1.34023	7.83669	13.2194	0.000277071	0.0448308
RPHI1A011964				RPHI1A011964											RPHI1A011964	RPHI1A011964		RPHI1A011964		RPHI1A011964	RPHI1A011964		-1.21284	6.3002	11.8627	0.000572696	0.0622789
RPHI1A011271		Protein winged eye OS=Drosophila melanogaster OX=7227 GN=wge PE=1 SV=1		Q3UHR0			Cellular Component: chromatin (GO:0000785);; Molecular Function: transcription regulatory region sequence-specific DNA binding (GO:0000976);; Molecular Function: regulatory region nucleic acid binding (GO:0001067);; Biological Process: morphogenesis of an epithelium (GO:0002009);; Biological Process: instar larval or pupal development (GO:0002165);; Molecular Function: molecular_function (GO:0003…			[K]	Transcription	BAH domain	K	Transcription	RPHI1A011271	RPHI1A011271		RPHI1A011271		FBpp0110132	wge	winged eye	1.07371	2.78297	11.4091	0.000730858	0.0689978
RPHI1A031891				RPHI1A031891											RPHI1A031891	RPHI1A031891		RPHI1A031891		RPHI1A031891	RPHI1A031891		-0.941829	7.36946	13.4915	0.000239647	0.0407685
RPHI1A001582				RPHI1A001582								Mitochondria-eating protein			RPHI1A001582	RPHI1A001582		RPHI1A001582		RPHI1A001582	RPHI1A001582		-1.63558	3.49225	12.764	0.000353354	0.0485706
RPHI1A015486				RPHI1A015486			Cellular Component: integral component of membrane (GO:0016021);;								RPHI1A015486	RPHI1A015486		RPHI1A015486		RPHI1A015486	RPHI1A015486		-2.21046	1.66664	13.0864	0.000297442	0.0448308
RPHI1A043924		Ecdysone-inducible protein E75 OS=Choristoneura fumiferana OX=7141 GN=E75 PE=2 SV=1		RPHI1A043924			Biological Process: reproduction (GO:0000003);; Biological Process: negative regulation of transcription by RNA polymerase II (GO:0000122);; Molecular Function: transcription regulatory region sequence-specific DNA binding (GO:0000976);; Molecular Function: RNA polymerase II transcription regulatory region sequence-specific DNA binding (GO:0000977);; Molecular Function: RNA polymerase II cis-regu…			[T]	Signal transduction mechanisms	Zinc finger, C4 type (two domains)	K	Transcription	RPHI1A043924	RPHI1A043924		RPHI1A043924		RPHI1A043924	RPHI1A043924		3.17036	-0.242933	15.0528	0.000104546	0.0276356
RPHI1A016704			universal stress protein PHOS34-like [Mercenaria mercenaria]	RPHI1A016704	[T]	Signal transduction mechanisms						Universal stress protein family	T	Signal transduction mechanisms	RPHI1A016704	RPHI1A016704		RPHI1A016704		RPHI1A016704	RPHI1A016704		6.70302	1.34547	11.1032	0.000861785	0.074408
RPHI1A040799	Vasculin		vasculin-like protein 1 isoform X1 [Mercenaria mercenaria]	Q9HC44			Molecular Function: DNA binding (GO:0003677);; Molecular Function: DNA-binding transcription factor activity (GO:0003700);; Molecular Function: RNA binding (GO:0003723);; Cellular Component: nucleus (GO:0005634);; Biological Process: transcription, DNA-templated (GO:0006351);; Biological Process: positive regulation of transcription, DNA-templated (GO:0045893);;					Vascular protein family Vasculin-like 1			ENSG00000159592	GPBP1L1	GC-rich promoter binding protein 1 like 1 [Source:HGNC Symbol;Acc:HGNC:28843]	RPHI1A040799		RPHI1A040799	RPHI1A040799		1.06081	3.43675	11.7242	0.000616918	0.0635891
RPHI1A023603			vesicle-trafficking protein SEC22a-like [Mercenaria mercenaria]	Q8BH47			Molecular Function: SNARE binding (GO:0000149);; Molecular Function: molecular_function (GO:0003674);; Molecular Function: transporter activity (GO:0005215);; Molecular Function: SNAP receptor activity (GO:0005484);; Molecular Function: binding (GO:0005488);; Molecular Function: protein binding (GO:0005515);; Cellular Component: cellular_component (GO:0005575);; Cellular Component: intracellular …	K08520|1.8e-82|crg:105342040|K08520 SEC22 vesicle trafficking protein A/C | (RefSeq) vesicle-trafficking protein SEC22a		[U]	Intracellular trafficking, secretion, and vesicular transport	Regulated-SNARE-like domain	U	Intracellular trafficking, secretion, and vesicular transport	ENSG00000121542	SEC22A	SEC22 homolog A, vesicle trafficking protein [Source:HGNC Symbol;Acc:HGNC:20260]	RPHI1A023603		RPHI1A023603	RPHI1A023603		3.11459	0.0779553	20.2952	6.63678e-06	0.00712708
RPHI1A012911		Xanthine dehydrogenase OS=Drosophila melanogaster OX=7227 GN=ry PE=2 SV=2	xanthine dehydrogenase/oxidase-like isoform X1 [Mercenaria mercenaria]	RPHI1A012911	[F]	Nucleotide transport and metabolism	Molecular Function: nucleotide binding (GO:0000166);; Molecular Function: molecular_function (GO:0003674);; Molecular Function: catalytic activity (GO:0003824);; Molecular Function: xanthine dehydrogenase activity (GO:0004854);; Molecular Function: binding (GO:0005488);; Molecular Function: iron ion binding (GO:0005506);; Cellular Component: cellular_component (GO:0005575);; Cellular Component: i…	K00106|8.4e-301|lak:106168247|K00106 xanthine dehydrogenase/oxidase [EC:1.17.1.4 1.17.3.2] | (RefSeq) xanthine dehydrogenase/oxidase	Purine metabolism (ko00230);; Caffeine metabolism (ko00232);; Drug metabolism - other enzymes (ko00983);; Peroxisome (ko04146)	[F]	Nucleotide transport and metabolism	Molybdopterin cofactor-binding domain	F	Nucleotide transport and metabolism	RPHI1A012911	RPHI1A012911		K00106	XDH; xanthine dehydrogenase/oxidase [EC:1.17.1.4 1.17.3.2]	RPHI1A012911	RPHI1A012911		2.30003	1.85676	13.4997	0.000238598	0.0407685
RPHI1A012445		Zinc finger E-box-binding homeobox protein zag-1 OS=Caenorhabditis elegans OX=6239 GN=zag-1 PE=2 SV=1	zinc finger protein 8-like [Mercenaria mercenaria]	RPHI1A012445			Molecular Function: DNA-binding transcription factor activity, RNA polymerase II-specific (GO:0000981);; Biological Process: cellular glucose homeostasis (GO:0001678);; Molecular Function: molecular_function (GO:0003674);; Molecular Function: nucleic acid binding (GO:0003676);; Molecular Function: DNA-binding transcription factor activity (GO:0003700);; Biological Process: regulation of transcrip…			[K]	Transcription	Zinc finger, C2H2 type	S	Function unknown	RPHI1A012445	RPHI1A012445		RPHI1A012445		RPHI1A012445	RPHI1A012445		3.01522	1.65909	10.583	0.00114132	0.0856338
RPHI1A006282				RPHI1A006282											RPHI1A006282	RPHI1A006282		RPHI1A006282		RPHI1A006282	RPHI1A006282		-1.94118	3.0171	15.2638	9.34897e-05	0.0272261
RPHI1A024902				RPHI1A024902											RPHI1A024902	RPHI1A024902		RPHI1A024902		RPHI1A024902	RPHI1A024902		-1.80532	3.84509	20.9759	4.65107e-06	0.00635246
RPHI1A032920				RPHI1A032920											RPHI1A032920	RPHI1A032920		RPHI1A032920		RPHI1A032920	RPHI1A032920		2.93801	0.305799	10.2071	0.00139904	0.0946856
RPHI1A043338				RPHI1A043338											RPHI1A043338	RPHI1A043338		RPHI1A043338		RPHI1A043338	RPHI1A043338		5.71611	1.07547	14.3126	0.000154828	0.0345044
RPHI1A042885				RPHI1A042885											RPHI1A042885	RPHI1A042885		RPHI1A042885		RPHI1A042885	RPHI1A042885		7.28673	4.70648	14.927	0.000111752	0.0286307

## Sheet: DHW_H
Geneid	Protein definition from annotation	Swiss-Prot_annotation	NR_annotation	SwissID	COG_class	COG_class_annotation	GO_annotation	KEGG_annotation	KEGG_pathway_annotation	KOG_class	KOG_class_annotation	Pfam_annotation	eggNOG_class	eggNOG_class_annotation	Hsa_target	Hsa_name	Hsa_description	KOids	KO_description	Dme_Fly.ID	Dme_name	Dme_description	logFC	logCPM	LR	PValue	FDR
RPHI1A001913		Coadhesin (Fragment) OS=Acropora millepora OX=45264 PE=1 SV=1	A disintegrin and metalloproteinase with thrombospondin motifs adt-1-like [Mercenaria mercenaria]	RPHI1A001913			Biological Process: system process (GO:0003008);; Biological Process: muscle system process (GO:0003012);; Cellular Component: cellular_component (GO:0005575);; Cellular Component: extracellular region (GO:0005576);; Cellular Component: basement membrane (GO:0005604);; Cellular Component: intracellular (GO:0005622);; Cellular Component: obsolete cell (GO:0005623);; Cellular Component: cytoplasm (…			[RP]	General function prediction only;; Inorganic ion transport and metabolism	Thrombospondin type 1 domain	T	Signal transduction mechanisms	RPHI1A001913	RPHI1A001913		RPHI1A001913		RPHI1A001913	RPHI1A001913		0.865196	4.50989	17.2834	3.21993e-05	0.036411
RPHI1A034326			cerebellin-3-like [Mercenaria mercenaria]	RPHI1A034326			Molecular Function: molecular_function (GO:0003674);; Molecular Function: structural molecule activity (GO:0005198);; Molecular Function: extracellular matrix structural constituent (GO:0005201);; Cellular Component: cellular_component (GO:0005575);; Cellular Component: extracellular region (GO:0005576);; Molecular Function: extracellular matrix constituent conferring elasticity (GO:0030023);; Mo…					C1q domain	S	Function unknown	RPHI1A034326	RPHI1A034326		RPHI1A034326		RPHI1A034326	RPHI1A034326		-0.790708	5.14177	18.4195	1.77238e-05	0.0273301
RPHI1A023199			complement C1q tumor necrosis factor-related protein 6-like [Mercenaria mercenaria]	RPHI1A023199			Biological Process: regulation of protein phosphorylation (GO:0001932);; Biological Process: negative regulation of protein phosphorylation (GO:0001933);; Molecular Function: molecular_function (GO:0003674);; Molecular Function: binding (GO:0005488);; Molecular Function: protein binding (GO:0005515);; Cellular Component: cellular_component (GO:0005575);; Cellular Component: extracellular region (…					C1q domain	S	Function unknown	RPHI1A023199	RPHI1A023199		RPHI1A023199		RPHI1A023199	RPHI1A023199		-2.77329	2.54509	16.5495	4.73974e-05	0.0381076
RPHI1A041818		Deoxynucleoside triphosphate triphosphohydrolase SAMHD1 homolog OS=Dictyostelium discoideum OX=44689 GN=DDB_G0272484 PE=3 SV=1	deoxynucleoside triphosphate triphosphohydrolase SAMHD1-like [Mercenaria mercenaria]	RPHI1A041818			Molecular Function: nucleotide binding (GO:0000166);; Biological Process: immune effector process (GO:0002252);; Biological Process: immune system process (GO:0002376);; Biological Process: regulation of immune system process (GO:0002682);; Molecular Function: molecular_function (GO:0003674);; Molecular Function: nucleic acid binding (GO:0003676);; Molecular Function: RNA binding (GO:0003723);; M…	K22544|4.3e-49|epa:110241541|K22544 deoxynucleoside triphosphate triphosphohydrolase SAMHD1 [EC:3.1.5.-] | (RefSeq) deoxynucleoside triphosphate triphosphohydrolase SAMHD1		[S]	Function unknown		S	Function unknown	RPHI1A041818	RPHI1A041818		RPHI1A041818		RPHI1A041818	RPHI1A041818		-3.23421	2.09276	18.8176	1.43837e-05	0.0273301
RPHI1A044410		Dynein axonemal assembly factor 3 homolog OS=Drosophila melanogaster OX=7227 GN=CG17669 PE=2 SV=1	dynein axonemal assembly factor 3-like [Mercenaria mercenaria]	Q32NQ7			Biological Process: axonemal dynein complex assembly (GO:0070286);;	K19752|2.8e-165|myi:110453725|K19752 dynein assembly factor 3, axonemal | (RefSeq) dynein assembly factor 3, axonemal-like				Domain of unknown function (DUF4471)	S	Function unknown	ENSG00000167646	DNAAF3	dynein axonemal assembly factor 3 [Source:HGNC Symbol;Acc:HGNC:30492]	RPHI1A044410		FBpp0085901	Dnaaf3	Dynein axonemal assembly factor 3	1.3334	3.32657	13.3277	0.000261516	0.0902891
RPHI1A039572			fibrillin-2-like [Mercenaria mercenaria]	RPHI1A039572								EB module			RPHI1A039572	RPHI1A039572		RPHI1A039572		RPHI1A039572	RPHI1A039572		5.5442	2.6422	14.1928	0.000165004	0.0767599
RPHI1A007777			heat shock 70 kDa protein 12A-like [Mercenaria mercenaria]	RPHI1A007777	[O]	Posttranslational modification, protein turnover, chaperones				[O]	Posttranslational modification, protein turnover, chaperones	Hsp70 protein	O	Posttranslational modification, protein turnover, chaperones	RPHI1A007777	RPHI1A007777		RPHI1A007777		RPHI1A007777	RPHI1A007777		-2.7257	1.26806	14.5715	0.000134937	0.0715248
RPHI1A040637			Hypothetical predicted protein [Mytilus galloprovincialis]	RPHI1A040637			Cellular Component: integral component of membrane (GO:0016021);;								RPHI1A040637	RPHI1A040637		RPHI1A040637		RPHI1A040637	RPHI1A040637		-8.66613	6.0721	16.9351	3.868e-05	0.0381076
RPHI1A027428			Hypothetical predicted protein [Mytilus galloprovincialis]	RPHI1A027428			Cellular Component: integral component of membrane (GO:0016021);;								RPHI1A027428	RPHI1A027428		RPHI1A027428		RPHI1A027428	RPHI1A027428		-8.14733	6.38318	13.6371	0.000221765	0.0857965
RPHI1A039702			Hypothetical predicted protein [Mytilus galloprovincialis]	RPHI1A039702			Cellular Component: integral component of membrane (GO:0016021);;								RPHI1A039702	RPHI1A039702		RPHI1A039702		RPHI1A039702	RPHI1A039702		-5.8185	4.11577	14.8971	0.000113536	0.0664069
RPHI1A020513			hypothetical protein BaRGS_020780 [Batillaria attramentaria]	RPHI1A020513											RPHI1A020513	RPHI1A020513		RPHI1A020513		RPHI1A020513	RPHI1A020513		-1.75118	1.53915	14.6679	0.000128213	0.0701533
RPHI1A035474			hypothetical protein DPMN_074153 [Dreissena polymorpha]	RPHI1A035474	[V]	Defense mechanisms	Molecular Function: nucleic acid binding (GO:0003676);; Molecular Function: RNA-directed DNA polymerase activity (GO:0003964);; Molecular Function: aspartic-type endopeptidase activity (GO:0004190);; Biological Process: proteolysis (GO:0006508);; Molecular Function: zinc ion binding (GO:0008270);; Biological Process: DNA integration (GO:0015074);;					Integrase zinc binding domain	E	Amino acid transport and metabolism	RPHI1A035474	RPHI1A035474		RPHI1A035474		RPHI1A035474	RPHI1A035474		-3.82301	-0.572578	29.2407	6.39235e-08	0.000361423
RPHI1A030853			hypothetical protein DPMN_097580 [Dreissena polymorpha]	Q9RAH6	[C]	Energy production and conversion	Molecular Function: catalytic activity (GO:0003824);;					Methyltransferase domain			RPHI1A030853	RPHI1A030853		RPHI1A030853		RPHI1A030853	RPHI1A030853		-0.768595	1.34215	14.3675	0.000150376	0.0739687
RPHI1A012545		Glycoprotein 3-alpha-L-fucosyltransferase A OS=Drosophila melanogaster OX=7227 GN=FucTA PE=1 SV=2	hypothetical protein DPMN_132385 [Dreissena polymorpha]	RPHI1A012545			Cellular Component: Golgi membrane (GO:0000139);; Molecular Function: molecular_function (GO:0003674);; Molecular Function: catalytic activity (GO:0003824);; Molecular Function: hydrolase activity, hydrolyzing O-glycosyl compounds (GO:0004553);; Molecular Function: alpha-L-fucosidase activity (GO:0004560);; Cellular Component: cellular_component (GO:0005575);; Cellular Component: intracellular (G…	K00753|3.7e-102|crg:105319931|K00753 glycoprotein 3-alpha-L-fucosyltransferase [EC:2.4.1.214] | (RefSeq) glycoprotein 3-alpha-L-fucosyltransferase A isoform X1	Various types of N-glycan biosynthesis (ko00513)	[GE]	Carbohydrate transport and metabolism;; Amino acid transport and metabolism	Glycosyltransferase family 10 (fucosyltransferase) C-term	G	Carbohydrate transport and metabolism	RPHI1A012545	RPHI1A012545		K00753	E2.4.1.214; glycoprotein 3-alpha-L-fucosyltransferase [EC:2.4.1.214]	RPHI1A012545	RPHI1A012545		-1.15801	4.9913	17.9958	2.21398e-05	0.0312947
RPHI1A031081		Uncharacterized shell protein 26 (Fragment) OS=Lottia gigantea OX=225164 PE=1 SV=1	hypothetical protein DPMN_188609 [Dreissena polymorpha]	RPHI1A031081			Cellular Component: extracellular region (GO:0005576);; Biological Process: chitin metabolic process (GO:0006030);; Molecular Function: chitin binding (GO:0008061);;			[W]	Extracellular structures	von Willebrand factor type A domain	O	Posttranslational modification, protein turnover, chaperones	RPHI1A031081	RPHI1A031081		RPHI1A031081		RPHI1A031081	RPHI1A031081		2.18516	0.0610804	16.7429	4.28021e-05	0.0381076
RPHI1A003607			interferon-induced very large GTPase 1-like isoform X2 [Mercenaria mercenaria]	RPHI1A003607			Molecular Function: RNA binding (GO:0003723);; Molecular Function: NAD+ ADP-ribosyltransferase activity (GO:0003950);;					Occluded RNA-recognition motif			RPHI1A003607	RPHI1A003607		RPHI1A003607		RPHI1A003607	RPHI1A003607		-3.10406	0.593722	15.6309	7.69872e-05	0.0502253
RPHI1A006195		LIM/homeobox protein lim-6 OS=Caenorhabditis elegans OX=6239 GN=lim-6 PE=1 SV=4	LIM homeobox transcription factor 1-beta.1-like isoform X1 [Mercenaria mercenaria]	Q8UVR3			Molecular Function: DNA-binding transcription factor activity, RNA polymerase II-specific (GO:0000981);; Molecular Function: DNA binding (GO:0003677);; Cellular Component: nucleus (GO:0005634);; Molecular Function: metal ion binding (GO:0046872);;	K09371|1.3e-93|lak:106177065|K09371 LIM homeobox transcription factor 1 | (RefSeq) LIM homeobox transcription factor 1-alpha isoform X1		[R]	General function prediction only	LIM domain	K	Transcription	ENSG00000136944	LMX1B	LIM homeobox transcription factor 1 beta [Source:HGNC Symbol;Acc:HGNC:6654]	K09371		FBpp0305971	Lmx1a	LIM homeobox transcription factor 1 alpha	-3.17694	0.972277	13.5882	0.000227617	0.0857965
RPHI1A036776		Probable DNA-directed RNA polymerases I, II, and III subunit RPABC3 OS=Caenorhabditis briggsae OX=6238 GN=rpb-8 PE=3 SV=1	LOW QUALITY PROTEIN: DNA-directed RNA polymerases I, II, and III subunit RPABC3-like [Mercenaria mercenaria]	P52434			Cellular Component: RNA polymerase II, core complex (GO:0005665);; Cellular Component: RNA polymerase III complex (GO:0005666);; Cellular Component: RNA polymerase I complex (GO:0005736);; Biological Process: transcription, DNA-templated (GO:0006351);;	K03016|2.1e-40|crg:105330854|K03016 DNA-directed RNA polymerases I, II, and III subunit RPABC3 | (RefSeq) DNA-directed RNA polymerases I, II, and III subunit RPABC3	RNA polymerase (ko03020)	[K]	Transcription	RNA polymerase Rpb8	K	Transcription	ENSG00000163882	POLR2H	RNA polymerase II, I and III subunit H [Source:HGNC Symbol;Acc:HGNC:9195]	K03016		FBpp0078086	Polr2H	RNA polymerase II, I and III subunit H	-1.75637	6.17858	15.8555	6.83673e-05	0.0463858
RPHI1A037454	Transporter	Sodium- and chloride-dependent GABA transporter ine OS=Drosophila melanogaster OX=7227 GN=ine PE=1 SV=1	LOW QUALITY PROTEIN: sodium- and chloride-dependent GABA transporter ine-like [Mercenaria mercenaria]	Q9VR07	[R]	General function prediction only	Molecular Function: symporter activity (GO:0015293);; Cellular Component: integral component of membrane (GO:0016021);;	K05039|1.8e-238|crg:105344109|K05039 solute carrier family 6 (neurotransmitter transporter, taurine) member 6 | (RefSeq) sodium- and chloride-dependent GABA transporter ine		[T]	Signal transduction mechanisms	Sodium:neurotransmitter symporter family	T	Signal transduction mechanisms	RPHI1A037454	RPHI1A037454		K05039	SLC6A6, TAUT; solute carrier family 6 (neurotransmitter transporter, taurine) member 6	FBpp0077137	ine	inebriated	2.15116	2.38733	18.4422	1.7514e-05	0.0273301
RPHI1A008758			macrophage-expressed gene 1 protein-like [Mercenaria mercenaria]	RPHI1A008758			Cellular Component: integral component of membrane (GO:0016021);; Cellular Component: cytoplasmic vesicle (GO:0031410);;					MAC/Perforin domain	S	Function unknown	RPHI1A008758	RPHI1A008758		K26547	MPEG1; macrophage-expressed gene 1 protein	RPHI1A008758	RPHI1A008758		-0.686921	2.54214	13.8063	0.000202654	0.0831689
RPHI1A036349			myosin-4-like [Mercenaria mercenaria]	RPHI1A036349			Cellular Component: mitochondrial outer membrane (GO:0005741);; Biological Process: mitochondrial protein catabolic process (GO:0035694);;					Mitochondria-eating protein			RPHI1A036349	RPHI1A036349		RPHI1A036349		RPHI1A036349	RPHI1A036349		-3.28225	0.607409	13.5071	0.000237664	0.0876359
RPHI1A039232			sarcoplasmic calcium-binding protein-like [Mercenaria mercenaria]	RPHI1A039232			Molecular Function: calcium ion binding (GO:0005509);;								RPHI1A039232	RPHI1A039232		RPHI1A039232		RPHI1A039232	RPHI1A039232		1.99053	4.99337	16.7355	4.29703e-05	0.0381076
RPHI1A023329			sodium-dependent phosphate transport protein 2B-like [Mercenaria mercenaria]	Q27960	[P]	Inorganic ion transport and metabolism	Molecular Function: sodium:phosphate symporter activity (GO:0005436);; Cellular Component: plasma membrane (GO:0005886);; Cellular Component: integral component of membrane (GO:0016021);; Biological Process: sodium-dependent phosphate transport (GO:0044341);;	K14683|1.9e-155|sko:100371652|K14683 solute carrier family 34 (sodium-dependent phosphate cotransporter) | (RefSeq) sodium-dependent phosphate transport protein 2B-like				Na+/Pi-cotransporter	P	Inorganic ion transport and metabolism	ENSG00000157765	SLC34A2	solute carrier family 34 member 2 [Source:HGNC Symbol;Acc:HGNC:11020]	K14683		RPHI1A023329	RPHI1A023329		1.87858	4.0006	15.0144	0.000106695	0.064634
RPHI1A026955			T-cell-specific guanine nucleotide triphosphate-binding protein 2-like [Mercenaria mercenaria]	RPHI1A026955			Molecular Function: GTP binding (GO:0005525);; Cellular Component: membrane (GO:0016020);; Cellular Component: integral component of membrane (GO:0016021);;					Interferon-inducible GTPase (IIGP)	S	Function unknown	RPHI1A026955	RPHI1A026955		RPHI1A026955		RPHI1A026955	RPHI1A026955		7.72078	4.04146	124.343	7.08639e-29	1.20199e-24
RPHI1A038836		Transient receptor potential cation channel subfamily A member 1 OS=Drosophila melanogaster OX=7227 GN=TrpA1 PE=2 SV=4	transient receptor potential cation channel subfamily A member 1-like isoform X3 [Mercenaria mercenaria]	Q7Z020;Q7Z020	[T]	Signal transduction mechanisms	Molecular Function: ion channel activity (GO:0005216);; Cellular Component: integral component of membrane (GO:0016021);;	K04984|1.5e-286|myi:110457885|K04984 transient receptor potential cation channel subfamily A member 1 | (RefSeq) transient receptor potential cation channel subfamily A member 1-like isoform X1		[R]	General function prediction only	Ankyrin repeats (3 copies)	S	Function unknown	ENSG00000104321	TRPA1	transient receptor potential cation channel subfamily A member 1 [Source:HGNC Symbol;Acc:HGNC:497]	RPHI1A038836		FBpp0304207	TrpA1	Transient receptor potential cation channel A1	1.15103	3.96764	13.9287	0.000189875	0.0810592
RPHI1A012082	Tubulin beta chain	Tubulin beta chain OS=Paracentrotus lividus OX=7656 PE=2 SV=1	tubulin beta-4B chain-like isoform X1 [Acanthaster planci]	RPHI1A012082	[Z]	Cytoskeleton	Molecular Function: GTPase activity (GO:0003924);; Molecular Function: structural constituent of cytoskeleton (GO:0005200);; Molecular Function: GTP binding (GO:0005525);; Cellular Component: microtubule (GO:0005874);; Biological Process: microtubule-based process (GO:0007017);;	K07375|4.3e-258|aplc:110974747|K07375 tubulin beta | (RefSeq) tubulin beta-4B chain-like isoform X1	Phagosome (ko04145)	[Z]	Cytoskeleton	Tubulin/FtsZ family, GTPase domain	Z	Cytoskeleton	RPHI1A012082	RPHI1A012082		K07375	TUBB; tubulin beta	RPHI1A012082	RPHI1A012082		1.51615	2.11914	18.4556	1.73911e-05	0.0273301
RPHI1A008757				RPHI1A008757	[L]	Replication, recombination and repair	Biological Process: telomere maintenance (GO:0000723);; Molecular Function: DNA helicase activity (GO:0003678);; Molecular Function: ATP binding (GO:0005524);; Biological Process: DNA repair (GO:0006281);; Biological Process: DNA recombination (GO:0006310);; Molecular Function: hydrolase activity (GO:0016787);;			[D]	Cell cycle control, cell division, chromosome partitioning	Helitron helicase-like domain at N-terminus	L	Replication, recombination and repair	RPHI1A008757	RPHI1A008757		RPHI1A008757		RPHI1A008757	RPHI1A008757		2.55131	-0.559116	19.007	1.30243e-05	0.0273301
RPHI1A034481				RPHI1A034481			Cellular Component: integral component of membrane (GO:0016021);;					Sushi repeat (SCR repeat)			RPHI1A034481	RPHI1A034481		RPHI1A034481		RPHI1A034481	RPHI1A034481		-2.82775	0.363756	17.4025	3.02434e-05	0.036411
RPHI1A041418				RPHI1A041418								CUB domain			RPHI1A041418	RPHI1A041418		RPHI1A041418		RPHI1A041418	RPHI1A041418		1.51728	2.45961	13.4458	0.000245559	0.0886207
RPHI1A008209				RPHI1A008209								C-terminal domain of apextrin	S	Function unknown	RPHI1A008209	RPHI1A008209		RPHI1A008209		RPHI1A008209	RPHI1A008209		2.74394	1.41796	14.685	0.000127053	0.0701533
RPHI1A043447				RPHI1A043447	[R]	General function prediction only									RPHI1A043447	RPHI1A043447		RPHI1A043447		RPHI1A043447	RPHI1A043447		-2.8965	1.94139	15.0983	0.000102053	0.0641118
RPHI1A038471				RPHI1A038471											RPHI1A038471	RPHI1A038471		RPHI1A038471		RPHI1A038471	RPHI1A038471		1.83121	2.25745	22.8614	1.74111e-06	0.00669819
RPHI1A001219				RPHI1A001219									S	Function unknown	RPHI1A001219	RPHI1A001219		RPHI1A001219		RPHI1A001219	RPHI1A001219		-2.40296	-1.03327	13.9161	0.000191155	0.0810592
RPHI1A018754				RPHI1A018754											RPHI1A018754	RPHI1A018754		RPHI1A018754		RPHI1A018754	RPHI1A018754		-7.75031	7.32526	14.3671	0.000150409	0.0739687
RPHI1A009820				RPHI1A009820											RPHI1A009820	RPHI1A009820		RPHI1A009820		RPHI1A009820	RPHI1A009820		-7.72489	5.61995	16.4789	4.91947e-05	0.0381076
RPHI1A000758		Signal transducer and transcription activator OS=Anopheles gambiae OX=7165 GN=Stat PE=2 SV=1		RPHI1A000758			Biological Process: reproduction (GO:0000003);; Biological Process: cell morphogenesis (GO:0000902);; Biological Process: cell morphogenesis involved in differentiation (GO:0000904);; Molecular Function: DNA-binding transcription factor activity, RNA polymerase II-specific (GO:0000981);; Molecular Function: DNA-binding transcription factor activity, RNA polymerase II-specific (GO:0000982);; Molec…			[KT]	Transcription;; Signal transduction mechanisms		K	Transcription	RPHI1A000758	RPHI1A000758		RPHI1A000758		RPHI1A000758	RPHI1A000758		-1.37979	2.34846	13.615	0.000224391	0.0857965
RPHI1A019335				RPHI1A019335			Molecular Function: tumor necrosis factor receptor binding (GO:0005164);; Biological Process: immune response (GO:0006955);; Cellular Component: membrane (GO:0016020);;					TNF(Tumour Necrosis Factor) family			RPHI1A019335	RPHI1A019335		RPHI1A019335		RPHI1A019335	RPHI1A019335		1.47918	2.73768	16.3857	5.16728e-05	0.0381076
RPHI1A024374				RPHI1A024374			Biological Process: reproduction (GO:0000003);; Biological Process: establishment of mitotic spindle orientation (GO:0000132);; Biological Process: microtubule cytoskeleton organization (GO:0000226);; Biological Process: mitotic cell cycle (GO:0000278);; Biological Process: regulation of neurotransmitter levels (GO:0001505);; Biological Process: eye development (GO:0001654);; Biological Process: …					Immunoglobulin domain	U	Intracellular trafficking, secretion, and vesicular transport	RPHI1A024374	RPHI1A024374		RPHI1A024374		RPHI1A024374	RPHI1A024374		3.72454	0.617193	16.4515	4.99105e-05	0.0381076
RPHI1A008258		Luciferin 2-monooxygenase OS=Vargula hilgendorfii OX=6674 PE=1 SV=1		RPHI1A008258			Molecular Function: calcium ion binding (GO:0005509);;			[WV]	Extracellular structures;; Defense mechanisms	EGF domain			RPHI1A008258	RPHI1A008258		RPHI1A008258		RPHI1A008258	RPHI1A008258		-2.63284	2.59733	16.7275	4.31499e-05	0.0381076
RPHI1A045552				RPHI1A045552											RPHI1A045552	RPHI1A045552		RPHI1A045552		RPHI1A045552	RPHI1A045552		-1.3371	11.7235	18.6679	1.5558e-05	0.0273301
RPHI1A016382				RPHI1A016382											RPHI1A016382	RPHI1A016382		RPHI1A016382		RPHI1A016382	RPHI1A016382		2.70767	1.769	14.3395	0.00015263	0.0739687
RPHI1A020556			unnamed protein product [Adineta steineri]	RPHI1A020556			Molecular Function: GTP binding (GO:0005525);; Cellular Component: integral component of membrane (GO:0016021);;					Interferon-inducible GTPase (IIGP)	S	Function unknown	RPHI1A020556	RPHI1A020556		RPHI1A020556		RPHI1A020556	RPHI1A020556		2.90428	-0.0586681	22.6197	1.97447e-06	0.00669819
RPHI1A039325				RPHI1A039325											RPHI1A039325	RPHI1A039325		RPHI1A039325		RPHI1A039325	RPHI1A039325		-6.12701	-0.251831	14.1652	0.00016744	0.0767599
RPHI1A006282				RPHI1A006282											RPHI1A006282	RPHI1A006282		RPHI1A006282		RPHI1A006282	RPHI1A006282		1.53241	2.07136	14.0617	0.000176909	0.0789668
RPHI1A022692				RPHI1A022692											RPHI1A022692	RPHI1A022692		RPHI1A022692		RPHI1A022692	RPHI1A022692		4.97867	1.32738	36.8114	1.30124e-09	1.10358e-05
RPHI1A044295				RPHI1A044295											RPHI1A044295	RPHI1A044295		RPHI1A044295		RPHI1A044295	RPHI1A044295		5.02171	1.66097	17.3609	3.09117e-05	0.036411

## Sheet: DHW_K
Geneid	Protein definition from annotation	Swiss-Prot_annotation	NR_annotation	SwissID	COG_class	COG_class_annotation	GO_annotation	KEGG_annotation	KEGG_pathway_annotation	KOG_class	KOG_class_annotation	Pfam_annotation	eggNOG_class	eggNOG_class_annotation	Hsa_target	Hsa_name	Hsa_description	KOids	KO_description	Dme_Fly.ID	Dme_name	Dme_description	logFC	logCPM	LR	PValue	FDR
RPHI1A001913		Coadhesin (Fragment) OS=Acropora millepora OX=45264 PE=1 SV=1	A disintegrin and metalloproteinase with thrombospondin motifs adt-1-like [Mercenaria mercenaria]	RPHI1A001913			Biological Process: system process (GO:0003008);; Biological Process: muscle system process (GO:0003012);; Cellular Component: cellular_component (GO:0005575);; Cellular Component: extracellular region (GO:0005576);; Cellular Component: basement membrane (GO:0005604);; Cellular Component: intracellular (GO:0005622);; Cellular Component: obsolete cell (GO:0005623);; Cellular Component: cytoplasm (…			[RP]	General function prediction only;; Inorganic ion transport and metabolism	Thrombospondin type 1 domain	T	Signal transduction mechanisms	RPHI1A001913	RPHI1A001913		RPHI1A001913		RPHI1A001913	RPHI1A001913		1.07733	4.50989	17.3501	3.10877e-05	0.037665
RPHI1A045688	ADP-ribosylation factor 3	ADP-ribosylation factor OS=Dugesia japonica OX=6161 PE=2 SV=3	ADP-ribosylation factor-like isoform X1 [Mercenaria mercenaria]	RPHI1A045688	[R]	General function prediction only	Molecular Function: GTPase activity (GO:0003924);; Molecular Function: GTP binding (GO:0005525);;	K07937|6.0e-76|crg:105338306|K07937 ADP-ribosylation factor 1/2 | (RefSeq) uncharacterized protein LOC105338306	Endocytosis (ko04144)	[U]	Intracellular trafficking, secretion, and vesicular transport	ADP-ribosylation factor family	U	Intracellular trafficking, secretion, and vesicular transport	RPHI1A045688	RPHI1A045688		K07939	ARF4; ADP-ribosylation factor 4	RPHI1A045688	RPHI1A045688		-3.24905	4.06233	13.409	0.000250422	0.0987826
RPHI1A003918	ADP-ribosylation factor 3	ADP-ribosylation factor 1 OS=Drosophila melanogaster OX=7227 GN=Arf79F PE=1 SV=2	ADP-ribosylation factor-like isoform X1 [Mercenaria mercenaria]	RPHI1A003918	[R]	General function prediction only	Molecular Function: GTPase activity (GO:0003924);; Molecular Function: GTP binding (GO:0005525);;	K07937|3.6e-73|crg:105338306|K07937 ADP-ribosylation factor 1/2 | (RefSeq) uncharacterized protein LOC105338306	Endocytosis (ko04144)	[U]	Intracellular trafficking, secretion, and vesicular transport	ADP-ribosylation factor family	U	Intracellular trafficking, secretion, and vesicular transport	RPHI1A003918	RPHI1A003918		K07939	ARF4; ADP-ribosylation factor 4	RPHI1A003918	RPHI1A003918		-3.02742	4.6339	15.4732	8.36832e-05	0.0575623
RPHI1A004123	Armadillo repeat-containing protein 8		armadillo repeat-containing protein 8-like isoform X1 [Mercenaria mercenaria]	Q05AL1			Cellular Component: nucleus (GO:0005634);; Cellular Component: cytoplasm (GO:0005737);;	K23336|2.0e-253|myi:110453482|K23336 armadillo repeat-containing protein 8 | (RefSeq) armadillo repeat-containing protein 8-like		[R]	General function prediction only	Armadillo/beta-catenin-like repeat	S	Function unknown	ENSG00000114098	ARMC8	armadillo repeat containing 8 [Source:HGNC Symbol;Acc:HGNC:24999]	RPHI1A004123		RPHI1A004123	RPHI1A004123		1.48199	1.93386	14.9136	0.00011255	0.0673184
RPHI1A005192	Arrestin C-terminal-like domain-containing protein	Beta-arrestin arr-1 OS=Caenorhabditis elegans OX=6239 GN=arr-1 PE=1 SV=2	beta-arrestin-1-like isoform X2 [Mercenaria mercenaria]	P29066			Biological Process: signal transduction (GO:0007165);;	K04439|8.4e-211|pcan:112555961|K04439 beta-arrestin | (RefSeq) beta-arrestin-1-like isoform X1	Endocytosis (ko04144)	[T]	Signal transduction mechanisms	Arrestin (or S-antigen), N-terminal domain	T	Signal transduction mechanisms	ENSG00000137486	ARRB1	arrestin beta 1 [Source:HGNC Symbol;Acc:HGNC:711]	K04439		FBpp0293792	krz	kurtz	1.37951	0.811208	13.737	0.000210272	0.0906841
RPHI1A045728			big defensin [Ruditapes philippinarum]	RPHI1A045728			Cellular Component: integral component of membrane (GO:0016021);; Biological Process: defense response to Gram-negative bacterium (GO:0050829);; Biological Process: defense response to Gram-positive bacterium (GO:0050830);;								RPHI1A045728	RPHI1A045728		RPHI1A045728		RPHI1A045728	RPHI1A045728		5.03603	0.238065	18.5864	1.62373e-05	0.0351235
RPHI1A034326			cerebellin-3-like [Mercenaria mercenaria]	RPHI1A034326			Molecular Function: molecular_function (GO:0003674);; Molecular Function: structural molecule activity (GO:0005198);; Molecular Function: extracellular matrix structural constituent (GO:0005201);; Cellular Component: cellular_component (GO:0005575);; Cellular Component: extracellular region (GO:0005576);; Molecular Function: extracellular matrix constituent conferring elasticity (GO:0030023);; Mo…					C1q domain	S	Function unknown	RPHI1A034326	RPHI1A034326		RPHI1A034326		RPHI1A034326	RPHI1A034326		1.0785	5.14177	18.5482	1.65657e-05	0.0351235
RPHI1A014628		Guanylate kinase-associated protein mars OS=Drosophila melanogaster OX=7227 GN=mars PE=1 SV=1	dentin sialophosphoprotein-like [Mercenaria mercenaria]	Q7ZYZ6;Q7ZYZ6			Biological Process: signaling (GO:0023052);;			[T]	Signal transduction mechanisms	Guanylate-kinase-associated protein (GKAP) protein	T	Signal transduction mechanisms	ENSG00000080845	DLGAP4	DLG associated protein 4 [Source:HGNC Symbol;Acc:HGNC:24476]	RPHI1A014628		FBpp0085376	vlc	vulcan	1.6773	4.75041	15.6149	7.76405e-05	0.0575623
RPHI1A039572			fibrillin-2-like [Mercenaria mercenaria]	RPHI1A039572								EB module			RPHI1A039572	RPHI1A039572		RPHI1A039572		RPHI1A039572	RPHI1A039572		5.34291	2.6422	13.6014	0.00022602	0.0935061
RPHI1A012367			heat shock 70 kDa protein 12B-like [Mercenaria mercenaria]	RPHI1A012367	[O]	Posttranslational modification, protein turnover, chaperones	Molecular Function: ATP binding (GO:0005524);;			[O]	Posttranslational modification, protein turnover, chaperones	Hsp70 protein	O	Posttranslational modification, protein turnover, chaperones	RPHI1A012367	RPHI1A012367		RPHI1A012367		RPHI1A012367	RPHI1A012367		1.54148	2.39249	14.3738	0.000149876	0.0726343
RPHI1A039393	Heat shock protein 22 isoform 2	Major egg antigen OS=Schistosoma mansoni OX=6183 PE=2 SV=1	heat shock protein 22 isoform 2 [Ruditapes philippinarum]	RPHI1A039393			Molecular Function: molecular_function (GO:0003674);; Molecular Function: binding (GO:0005488);; Molecular Function: protein binding (GO:0005515);; Cellular Component: cellular_component (GO:0005575);; Cellular Component: intracellular (GO:0005622);; Cellular Component: obsolete cell (GO:0005623);; Cellular Component: cytoplasm (GO:0005737);; Biological Process: protein folding (GO:0006457);; Bio…	K04455|2.0e-31|crg:105343216|K04455 heat shock protein beta-1 | (RefSeq) heat shock protein 27		[O]	Posttranslational modification, protein turnover, chaperones	Hsp20/alpha crystallin family	O	Posttranslational modification, protein turnover, chaperones	RPHI1A039393	RPHI1A039393		RPHI1A039393		RPHI1A039393	RPHI1A039393		-1.6131	10.0398	14.9156	0.00011243	0.0673184
RPHI1A044306		Histone H2A OS=Sepia officinalis OX=6610 PE=1 SV=2	histone H2A-like [Mercenaria mercenaria]	RPHI1A044306			Cellular Component: nucleosome (GO:0000786);; Molecular Function: DNA binding (GO:0003677);; Cellular Component: nucleus (GO:0005634);; Molecular Function: structural constituent of chromatin (GO:0030527);; Molecular Function: protein heterodimerization activity (GO:0046982);;	K11251|4.5e-54|myi:110465677|K11251 histone H2A | (RefSeq) histone H2A		[B]	Chromatin structure and dynamics	C-terminus of histone H2A	B	Chromatin structure and dynamics	RPHI1A044306	RPHI1A044306		K11251	H2A; histone H2A	RPHI1A044306	RPHI1A044306		-3.74342	0.884027	18.739	1.49888e-05	0.0351235
RPHI1A016816	10-formyltetrahydrofolate dehydrogenase	Aldehyde dehydrogenase OS=Enchytraeus buchholzi OX=34589 GN=ALDH PE=2 SV=1	hypothetical protein DPMN_000340 [Dreissena polymorpha]	Q6GNL7;Q6GNL7	[I]	Lipid transport and metabolism	Cellular Component: cytoplasm (GO:0005737);; Biological Process: one-carbon metabolic process (GO:0006730);; Biological Process: biosynthetic process (GO:0009058);; Biological Process: 10-formyltetrahydrofolate catabolic process (GO:0009258);; Molecular Function: formyltetrahydrofolate dehydrogenase activity (GO:0016155);; Molecular Function: oxidoreductase activity, acting on the aldehyde or oxo…	K00289|0.0e+00|crg:105347685|K00289 formyltetrahydrofolate dehydrogenase [EC:1.5.1.6] | (RefSeq) cytosolic 10-formyltetrahydrofolate dehydrogenase-like	One carbon pool by folate (ko00670)	[F]	Nucleotide transport and metabolism	Aldehyde dehydrogenase family	F	Nucleotide transport and metabolism	ENSG00000136010	ALDH1L2	aldehyde dehydrogenase 1 family member L2 [Source:HGNC Symbol;Acc:HGNC:26777]	K00289		FBpp0081045	CG8665		1.32587	4.97622	13.8603	0.000196916	0.0878973
RPHI1A027067			hypothetical protein DPMN_036865 [Dreissena polymorpha]	Q6J6I9			Biological Process: cell cycle checkpoint (GO:0000075);; Biological Process: DNA damage checkpoint (GO:0000077);; Cellular Component: ubiquitin ligase complex (GO:0000151);; Cellular Component: nuclear ubiquitin ligase complex (GO:0000152);; Biological Process: protein polyubiquitination (GO:0000209);; Biological Process: microtubule cytoskeleton organization (GO:0000226);; Cellular Component: nu…	K10605|6.1e-48|myi:110448507|K10605 breast cancer type 1 susceptibility protein [EC:2.3.2.27] | (RefSeq) breast cancer type 1 susceptibility protein homolog	Homologous recombination (ko03440);; Fanconi anemia pathway (ko03460);; Ubiquitin mediated proteolysis (ko04120)	[LK]	Replication, recombination and repair;; Transcription	BRCT domain, a BRCA1 C-terminus domain	L	Replication, recombination and repair	ENSG00000012048	BRCA1	BRCA1 DNA repair associated [Source:HGNC Symbol;Acc:HGNC:1100]	RPHI1A027067		RPHI1A027067	RPHI1A027067		2.16119	0.786325	17.7557	2.51163e-05	0.0355019
RPHI1A035474			hypothetical protein DPMN_074153 [Dreissena polymorpha]	RPHI1A035474	[V]	Defense mechanisms	Molecular Function: nucleic acid binding (GO:0003676);; Molecular Function: RNA-directed DNA polymerase activity (GO:0003964);; Molecular Function: aspartic-type endopeptidase activity (GO:0004190);; Biological Process: proteolysis (GO:0006508);; Molecular Function: zinc ion binding (GO:0008270);; Biological Process: DNA integration (GO:0015074);;					Integrase zinc binding domain	E	Amino acid transport and metabolism	RPHI1A035474	RPHI1A035474		RPHI1A035474		RPHI1A035474	RPHI1A035474		-2.10225	-0.572578	19.4792	1.017e-05	0.0351235
RPHI1A012545		Glycoprotein 3-alpha-L-fucosyltransferase A OS=Drosophila melanogaster OX=7227 GN=FucTA PE=1 SV=2	hypothetical protein DPMN_132385 [Dreissena polymorpha]	RPHI1A012545			Cellular Component: Golgi membrane (GO:0000139);; Molecular Function: molecular_function (GO:0003674);; Molecular Function: catalytic activity (GO:0003824);; Molecular Function: hydrolase activity, hydrolyzing O-glycosyl compounds (GO:0004553);; Molecular Function: alpha-L-fucosidase activity (GO:0004560);; Cellular Component: cellular_component (GO:0005575);; Cellular Component: intracellular (G…	K00753|3.7e-102|crg:105319931|K00753 glycoprotein 3-alpha-L-fucosyltransferase [EC:2.4.1.214] | (RefSeq) glycoprotein 3-alpha-L-fucosyltransferase A isoform X1	Various types of N-glycan biosynthesis (ko00513)	[GE]	Carbohydrate transport and metabolism;; Amino acid transport and metabolism	Glycosyltransferase family 10 (fucosyltransferase) C-term	G	Carbohydrate transport and metabolism	RPHI1A012545	RPHI1A012545		K00753	E2.4.1.214; glycoprotein 3-alpha-L-fucosyltransferase [EC:2.4.1.214]	RPHI1A012545	RPHI1A012545		-1.15001	4.9913	17.9736	2.23988e-05	0.0355019
RPHI1A007517	Ecotropic viral integration site 5 ortholog-like isoform X3	Ecotropic viral integration site 5 ortholog OS=Drosophila melanogaster OX=7227 GN=Evi5 PE=1 SV=3	hypothetical protein DPMN_154041 [Dreissena polymorpha]	Q9VYY9			Molecular Function: GTPase activator activity (GO:0005096);; Biological Process: regulation of GTPase activity (GO:0043087);;	K20242|1.6e-228|myi:110459654|K20242 ecotropic viral integration site 5 protein | (RefSeq) ecotropic viral integration site 5 ortholog-like isoform X1		[R]	General function prediction only	Rab-GTPase-TBC domain	S	Function unknown	ENSG00000067208	EVI5	ecotropic viral integration site 5 [Source:HGNC Symbol;Acc:HGNC:3501]	RPHI1A007517		FBpp0073392	Evi5	Ecotropic viral integration site 5	2.70739	3.86771	15.7688	7.15737e-05	0.0575623
RPHI1A012603			lachesin-like [Mercenaria mercenaria]	RPHI1A012603			Biological Process: reproduction (GO:0000003);; Biological Process: syncytium formation by plasma membrane fusion (GO:0000768);; Biological Process: eye development (GO:0001654);; Biological Process: urogenital system development (GO:0001655);; Biological Process: embryonic development via the syncytial blastoderm (GO:0001700);; Biological Process: establishment of planar polarity (GO:0001736);; …					Immunoglobulin domain	T	Signal transduction mechanisms	RPHI1A012603	RPHI1A012603		RPHI1A012603		RPHI1A012603	RPHI1A012603		2.11119	6.55097	14.7615	0.000122003	0.0689802
RPHI1A038704	Phosphotransferase	Hexokinase type 2 OS=Drosophila melanogaster OX=7227 GN=Hex-t2 PE=2 SV=4	LOW QUALITY PROTEIN: hexokinase-1-like [Mercenaria mercenaria]	P52789;Q9NFT7	[G]	Carbohydrate transport and metabolism	Biological Process: cellular glucose homeostasis (GO:0001678);; Molecular Function: hexokinase activity (GO:0004396);; Molecular Function: ATP binding (GO:0005524);; Molecular Function: glucose binding (GO:0005536);; Biological Process: glycolytic process (GO:0006096);; Biological Process: hexose metabolic process (GO:0019318);;	K00844|2.2e-205|crg:105346675|K00844 hexokinase [EC:2.7.1.1] | (RefSeq) hexokinase-2-like	Glycolysis / Gluconeogenesis (ko00010);; Fructose and mannose metabolism (ko00051);; Galactose metabolism (ko00052);; Starch and sucrose metabolism (ko00500);; Amino sugar and nucleotide sugar metabolism (ko00520);; Carbon metabolism (ko01200)	[G]	Carbohydrate transport and metabolism	Hexokinase	G	Carbohydrate transport and metabolism	ENSG00000159399	HK2	hexokinase 2 [Source:HGNC Symbol;Acc:HGNC:4923]	RPHI1A038704		FBpp0071296	Hex-A	Hexokinase A	-1.21576	6.64311	16.0443	6.18761e-05	0.055239
RPHI1A030345			LOW QUALITY PROTEIN: uncharacterized protein LOC123561343 [Mercenaria mercenaria]	RPHI1A030345			Biological Process: fatty acid biosynthetic process (GO:0006633);; Molecular Function: thiolester hydrolase activity (GO:0016790);;					Acyl-ACP thioesterase	S	Function unknown	RPHI1A030345	RPHI1A030345		RPHI1A030345		RPHI1A030345	RPHI1A030345		2.81105	0.119901	19.3185	1.10629e-05	0.0351235
RPHI1A008758			macrophage-expressed gene 1 protein-like [Mercenaria mercenaria]	RPHI1A008758			Cellular Component: integral component of membrane (GO:0016021);; Cellular Component: cytoplasmic vesicle (GO:0031410);;					MAC/Perforin domain	S	Function unknown	RPHI1A008758	RPHI1A008758		K26547	MPEG1; macrophage-expressed gene 1 protein	RPHI1A008758	RPHI1A008758		-2.91979	2.54214	16.3178	5.3559e-05	0.0504704
RPHI1A041311		Nuclear hormone receptor E75 OS=Metapenaeus ensis OX=32278 GN=E75 PE=2 SV=1	peroxisome proliferator-activated receptor delta-like [Mercenaria mercenaria]	RPHI1A041311			Molecular Function: DNA-binding transcription factor activity (GO:0003700);; Cellular Component: nucleus (GO:0005634);; Molecular Function: zinc ion binding (GO:0008270);; Molecular Function: sequence-specific DNA binding (GO:0043565);;			[T]	Signal transduction mechanisms	Zinc finger, C4 type (two domains)	K	Transcription	RPHI1A041311	RPHI1A041311		RPHI1A041311		RPHI1A041311	RPHI1A041311		4.43091	0.808424	18.0627	2.13743e-05	0.0355019
RPHI1A002761			protein FAM81A-like [Mercenaria mercenaria]	RPHI1A002761											RPHI1A002761	RPHI1A002761		RPHI1A002761		RPHI1A002761	RPHI1A002761		-2.44768	0.222374	16.6196	4.56768e-05	0.0455747
RPHI1A003449	RNA helicase	ATP-dependent RNA helicase me31b OS=Drosophila melanogaster OX=7227 GN=me31B PE=1 SV=3	RNA helicase p47 [Spisula solidissima]	P23128	[L]	Replication, recombination and repair	Molecular Function: nucleic acid binding (GO:0003676);; Molecular Function: RNA helicase activity (GO:0003724);; Molecular Function: ATP binding (GO:0005524);; Molecular Function: hydrolase activity (GO:0016787);;	K12614|3.1e-224|myi:110453555|K12614 ATP-dependent RNA helicase DDX6/DHH1 [EC:3.6.4.13] | (RefSeq) ATP-dependent RNA helicase cgh-1-like	RNA degradation (ko03018)	[A]	RNA processing and modification	DEAD/DEAH box helicase	A	RNA processing and modification	ENSG00000110367	DDX6	DEAD-box helicase 6 [Source:HGNC Symbol;Acc:HGNC:2747]	K12614		FBpp0079565	me31B	maternal expression at 31B	1.26731	6.77971	14.6717	0.00012795	0.0697535
RPHI1A023329			sodium-dependent phosphate transport protein 2B-like [Mercenaria mercenaria]	Q27960	[P]	Inorganic ion transport and metabolism	Molecular Function: sodium:phosphate symporter activity (GO:0005436);; Cellular Component: plasma membrane (GO:0005886);; Cellular Component: integral component of membrane (GO:0016021);; Biological Process: sodium-dependent phosphate transport (GO:0044341);;	K14683|1.9e-155|sko:100371652|K14683 solute carrier family 34 (sodium-dependent phosphate cotransporter) | (RefSeq) sodium-dependent phosphate transport protein 2B-like				Na+/Pi-cotransporter	P	Inorganic ion transport and metabolism	ENSG00000157765	SLC34A2	solute carrier family 34 member 2 [Source:HGNC Symbol;Acc:HGNC:11020]	K14683		RPHI1A023329	RPHI1A023329		1.84532	4.0006	14.58	0.000134335	0.0697535
RPHI1A028615			solute carrier family 49 member 4 homolog isoform X1 [Mercenaria mercenaria]	Q501I9			Molecular Function: molecular_function (GO:0003674);; Molecular Function: transporter activity (GO:0005215);; Molecular Function: ion channel activity (GO:0005216);; Molecular Function: voltage-gated ion channel activity (GO:0005244);; Molecular Function: voltage-gated potassium channel activity (GO:0005249);; Molecular Function: delayed rectifier potassium channel activity (GO:0005251);; Molecul…	K15381|4.1e-119|myi:110449514|K15381 MFS transporter, FLVCR family, disrupted in renal carcinoma protein 2 | (RefSeq) disrupted in renal carcinoma protein 2-like				Major Facilitator Superfamily	P	Inorganic ion transport and metabolism	ENSG00000138463	SLC49A4	solute carrier family 49 member 4 [Source:HGNC Symbol;Acc:HGNC:16628]	RPHI1A028615		RPHI1A028615	RPHI1A028615		2.76326	4.29286	21.9517	2.79593e-06	0.0237123
RPHI1A031646			sushi, von Willebrand factor type A, EGF and pentraxin domain-containing protein 1-like [Mercenaria mercenaria]	RPHI1A031646			Molecular Function: protein binding (GO:0005515);; Cellular Component: extracellular region (GO:0005576);; Molecular Function: peptidase inhibitor activity (GO:0030414);;			[TV]	Signal transduction mechanisms;; Defense mechanisms	Sushi repeat (SCR repeat)			RPHI1A031646	RPHI1A031646		RPHI1A031646		RPHI1A031646	RPHI1A031646		2.62781	4.05635	13.7053	0.000213852	0.0906841
RPHI1A044720			translin-like [Mercenaria mercenaria]	Q08DM8	[R]	General function prediction only	Molecular Function: single-stranded DNA binding (GO:0003697);; Molecular Function: RNA binding (GO:0003723);; Cellular Component: nucleus (GO:0005634);; Biological Process: RNA metabolic process (GO:0016070);; Molecular Function: sequence-specific DNA binding (GO:0043565);;			[R]	General function prediction only	Translin family	S	Function unknown	ENSG00000211460	TSN	translin [Source:HGNC Symbol;Acc:HGNC:12379]	RPHI1A044720		FBpp0087398	trsn	translin	1.36545	3.19849	16.852	4.041e-05	0.0428396
RPHI1A035559		ATP-dependent DNA helicase PIF6 OS=Trypanosoma brucei brucei (strain 927/4 GUTat10.1) OX=185431 GN=PIF6 PE=3 SV=1		RPHI1A035559	[L]	Replication, recombination and repair	Biological Process: telomere maintenance (GO:0000723);; Molecular Function: DNA helicase activity (GO:0003678);; Molecular Function: ATP binding (GO:0005524);; Biological Process: DNA repair (GO:0006281);; Biological Process: DNA recombination (GO:0006310);; Molecular Function: hydrolase activity (GO:0016787);;			[D]	Cell cycle control, cell division, chromosome partitioning	PIF1-like helicase	L	Replication, recombination and repair	RPHI1A035559	RPHI1A035559		RPHI1A035559		RPHI1A035559	RPHI1A035559		-4.09135	0.891718	24.6613	6.83415e-07	0.0115921
RPHI1A035274				RPHI1A035274			Molecular Function: protein kinase activity (GO:0004672);; Molecular Function: guanyl-nucleotide exchange factor activity (GO:0005085);; Molecular Function: ATP binding (GO:0005524);; Biological Process: protein phosphorylation (GO:0006468);;			[Z]	Cytoskeleton	Immunoglobulin I-set domain	T	Signal transduction mechanisms	RPHI1A035274	RPHI1A035274		RPHI1A035274		RPHI1A035274	RPHI1A035274		0.581623	2.28372	14.8714	0.000115095	0.0673184
RPHI1A019200				RPHI1A019200											RPHI1A019200	RPHI1A019200		RPHI1A019200		RPHI1A019200	RPHI1A019200		1.77808	3.77365	13.3481	0.000258685	0.0997036
RPHI1A034640				RPHI1A034640			Biological Process: skeletal system development (GO:0001501);; Cellular Component: cellular_component (GO:0005575);; Cellular Component: extracellular region (GO:0005576);; Cellular Component: collagen trimer (GO:0005581);; Cellular Component: intracellular (GO:0005622);; Cellular Component: obsolete cell (GO:0005623);; Cellular Component: cytoplasm (GO:0005737);; Cellular Component: endoplasmic …					C1q domain	W	Extracellular structures	RPHI1A034640	RPHI1A034640		RPHI1A034640		RPHI1A034640	RPHI1A034640		11.5273	5.13714	15.4846	8.31816e-05	0.0575623
RPHI1A040248				RPHI1A040248											RPHI1A040248	RPHI1A040248		RPHI1A040248		RPHI1A040248	RPHI1A040248		-2.70821	3.89282	15.4473	8.48401e-05	0.0575623
RPHI1A018221		Probable serine/threonine-protein kinase pats1 OS=Dictyostelium discoideum OX=44689 GN=pats1 PE=3 SV=1		RPHI1A018221			Molecular Function: nucleotide binding (GO:0000166);; Molecular Function: calcium ion binding (GO:0005509);; Molecular Function: protein binding (GO:0005515);; Biological Process: signal transduction (GO:0007165);; Molecular Function: kinase activity (GO:0016301);; Biological Process: phosphorylation (GO:0016310);;					C-terminal of Roc, COR, domain			RPHI1A018221	RPHI1A018221		RPHI1A018221		RPHI1A018221	RPHI1A018221		3.90396	2.70038	14.0997	0.000173374	0.0794801
RPHI1A005942				RPHI1A005942								MYND finger			RPHI1A005942	RPHI1A005942		RPHI1A005942		RPHI1A005942	RPHI1A005942		-4.99569	1.46318	16.9792	3.7792e-05	0.0427352
RPHI1A035241				RPHI1A035241								PAN domain			RPHI1A035241	RPHI1A035241		RPHI1A035241		RPHI1A035241	RPHI1A035241		2.90779	1.64649	15.5211	8.15895e-05	0.0575623
RPHI1A019335				RPHI1A019335			Molecular Function: tumor necrosis factor receptor binding (GO:0005164);; Biological Process: immune response (GO:0006955);; Cellular Component: membrane (GO:0016020);;					TNF(Tumour Necrosis Factor) family			RPHI1A019335	RPHI1A019335		RPHI1A019335		RPHI1A019335	RPHI1A019335		2.9795	2.73768	17.5563	2.78932e-05	0.0363942
RPHI1A014619		Protocadherin-like wing polarity protein stan OS=Drosophila melanogaster OX=7227 GN=stan PE=1 SV=4		RPHI1A014619	[M]	Cell wall/membrane/envelope biogenesis	Molecular Function: calcium ion binding (GO:0005509);; Biological Process: cell-matrix adhesion (GO:0007160);;			[W]	Extracellular structures	Calcium-binding EGF domain	T	Signal transduction mechanisms	RPHI1A014619	RPHI1A014619		RPHI1A014619		RPHI1A014619	RPHI1A014619		1.32578	5.76158	13.3063	0.000264513	0.0997036
RPHI1A008488				RPHI1A008488									I	Lipid transport and metabolism	RPHI1A008488	RPHI1A008488		RPHI1A008488		RPHI1A008488	RPHI1A008488		-2.30097	0.936148	17.8228	2.42457e-05	0.0355019
RPHI1A024374				RPHI1A024374			Biological Process: reproduction (GO:0000003);; Biological Process: establishment of mitotic spindle orientation (GO:0000132);; Biological Process: microtubule cytoskeleton organization (GO:0000226);; Biological Process: mitotic cell cycle (GO:0000278);; Biological Process: regulation of neurotransmitter levels (GO:0001505);; Biological Process: eye development (GO:0001654);; Biological Process: …					Immunoglobulin domain	U	Intracellular trafficking, secretion, and vesicular transport	RPHI1A024374	RPHI1A024374		RPHI1A024374		RPHI1A024374	RPHI1A024374		3.30749	0.617193	13.4971	0.000238933	0.0964947
RPHI1A018563				RPHI1A018563								Sushi repeat (SCR repeat)			RPHI1A018563	RPHI1A018563		RPHI1A018563		RPHI1A018563	RPHI1A018563		1.29053	1.77261	14.1604	0.000167866	0.0790927
RPHI1A011069				RPHI1A011069											RPHI1A011069	RPHI1A011069		RPHI1A011069		RPHI1A011069	RPHI1A011069		0.693077	4.90011	14.5046	0.000139819	0.0697535
RPHI1A030570			unnamed protein product [Mytilus coruscus]	RPHI1A030570			Cellular Component: integral component of membrane (GO:0016021);;								RPHI1A030570	RPHI1A030570		RPHI1A030570		RPHI1A030570	RPHI1A030570		-2.43296	9.15429	18.6866	1.54064e-05	0.0351235
RPHI1A004278			UPF0394 inner membrane protein YeeE-like isoform X3 [Mercenaria mercenaria]	G0GAP6	[R]	General function prediction only						Sulphur transport	S	Function unknown	RPHI1A004278	RPHI1A004278		RPHI1A004278		RPHI1A004278	RPHI1A004278		1.4262	1.6566	15.0191	0.000106426	0.0673184
RPHI1A032875				RPHI1A032875											RPHI1A032875	RPHI1A032875		RPHI1A032875		RPHI1A032875	RPHI1A032875		6.18239	0.598795	14.5241	0.000138378	0.0697535
	RPHI1A043924
				RPHI1A035559
				RPHI1A035274
				RPHI1A034640
				RPHI1A018563

## Sheet: DHW_M
Geneid	Protein definition from annotation	Swiss-Prot_annotation	NR_annotation	SwissID	COG_class	COG_class_annotation	GO_annotation	KEGG_annotation	KEGG_pathway_annotation	KOG_class	KOG_class_annotation	Pfam_annotation	eggNOG_class	eggNOG_class_annotation	Hsa_target	Hsa_name	Hsa_description	KOids	KO_description	Dme_Fly.ID	Dme_name	Dme_description	logFC	logCPM	LR	PValue	FDR
RPHI1A030718			4-hydroxy-2-oxoglutarate aldolase, mitochondrial-like [Mercenaria mercenaria]	Q0P5I5	[EM]	Amino acid transport and metabolism;; Cell wall/membrane/envelope biogenesis	Molecular Function: molecular_function (GO:0003674);; Molecular Function: catalytic activity (GO:0003824);; Molecular Function: binding (GO:0005488);; Molecular Function: protein binding (GO:0005515);; Cellular Component: cellular_component (GO:0005575);; Cellular Component: intracellular (GO:0005622);; Cellular Component: obsolete cell (GO:0005623);; Cellular Component: cytoplasm (GO:0005737);; …	K18123|4.9e-113|myi:110455405|K18123 4-hydroxy-2-oxoglutarate aldolase [EC:4.1.3.16] | (RefSeq) 4-hydroxy-2-oxoglutarate aldolase, mitochondrial-like isoform X1	Arginine and proline metabolism (ko00330);; Glyoxylate and dicarboxylate metabolism (ko00630)			Dihydrodipicolinate synthetase family	E	Amino acid transport and metabolism	ENSG00000241935	HOGA1	4-hydroxy-2-oxoglutarate aldolase 1 [Source:HGNC Symbol;Acc:HGNC:25155]	K18123		RPHI1A030718	RPHI1A030718		-1.37533	2.60587	16.6979	4.38291e-05	0.0218656
RPHI1A001913		Coadhesin (Fragment) OS=Acropora millepora OX=45264 PE=1 SV=1	A disintegrin and metalloproteinase with thrombospondin motifs adt-1-like [Mercenaria mercenaria]	RPHI1A001913			Biological Process: system process (GO:0003008);; Biological Process: muscle system process (GO:0003012);; Cellular Component: cellular_component (GO:0005575);; Cellular Component: extracellular region (GO:0005576);; Cellular Component: basement membrane (GO:0005604);; Cellular Component: intracellular (GO:0005622);; Cellular Component: obsolete cell (GO:0005623);; Cellular Component: cytoplasm (…			[RP]	General function prediction only;; Inorganic ion transport and metabolism	Thrombospondin type 1 domain	T	Signal transduction mechanisms	RPHI1A001913	RPHI1A001913		RPHI1A001913		RPHI1A001913	RPHI1A001913		-1.67962	4.50989	18.013	2.19402e-05	0.014886
RPHI1A045688	ADP-ribosylation factor 3	ADP-ribosylation factor OS=Dugesia japonica OX=6161 PE=2 SV=3	ADP-ribosylation factor-like isoform X1 [Mercenaria mercenaria]	RPHI1A045688	[R]	General function prediction only	Molecular Function: GTPase activity (GO:0003924);; Molecular Function: GTP binding (GO:0005525);;	K07937|6.0e-76|crg:105338306|K07937 ADP-ribosylation factor 1/2 | (RefSeq) uncharacterized protein LOC105338306	Endocytosis (ko04144)	[U]	Intracellular trafficking, secretion, and vesicular transport	ADP-ribosylation factor family	U	Intracellular trafficking, secretion, and vesicular transport	RPHI1A045688	RPHI1A045688		K07939	ARF4; ADP-ribosylation factor 4	RPHI1A045688	RPHI1A045688		-4.01226	4.06233	19.4474	1.03411e-05	0.00877027
RPHI1A003918	ADP-ribosylation factor 3	ADP-ribosylation factor 1 OS=Drosophila melanogaster OX=7227 GN=Arf79F PE=1 SV=2	ADP-ribosylation factor-like isoform X1 [Mercenaria mercenaria]	RPHI1A003918	[R]	General function prediction only	Molecular Function: GTPase activity (GO:0003924);; Molecular Function: GTP binding (GO:0005525);;	K07937|3.6e-73|crg:105338306|K07937 ADP-ribosylation factor 1/2 | (RefSeq) uncharacterized protein LOC105338306	Endocytosis (ko04144)	[U]	Intracellular trafficking, secretion, and vesicular transport	ADP-ribosylation factor family	U	Intracellular trafficking, secretion, and vesicular transport	RPHI1A003918	RPHI1A003918		K07939	ARF4; ADP-ribosylation factor 4	RPHI1A003918	RPHI1A003918		-3.58262	4.6339	22.3408	2.28304e-06	0.00322707
RPHI1A035956		Fibrinogen-like protein A OS=Apostichopus parvimensis OX=1902835 PE=2 SV=1	angiopoietin-2-like [Mercenaria mercenaria]	RPHI1A035956			Molecular Function: molecular_function (GO:0003674);; Molecular Function: binding (GO:0005488);; Cellular Component: cellular_component (GO:0005575);; Molecular Function: chitin binding (GO:0008061);; Molecular Function: drug binding (GO:0008144);; Cellular Component: membrane (GO:0016020);; Molecular Function: carbohydrate derivative binding (GO:0097367);;			[R]	General function prediction only	Fibrinogen beta and gamma chains, C-terminal globular domain	D	Cell cycle control, cell division, chromosome partitioning	RPHI1A035956	RPHI1A035956		RPHI1A035956		RPHI1A035956	RPHI1A035956		-8.51479	5.24617	31.1393	2.40159e-08	0.00011385
RPHI1A004123	Armadillo repeat-containing protein 8		armadillo repeat-containing protein 8-like isoform X1 [Mercenaria mercenaria]	Q05AL1			Cellular Component: nucleus (GO:0005634);; Cellular Component: cytoplasm (GO:0005737);;	K23336|2.0e-253|myi:110453482|K23336 armadillo repeat-containing protein 8 | (RefSeq) armadillo repeat-containing protein 8-like		[R]	General function prediction only	Armadillo/beta-catenin-like repeat	S	Function unknown	ENSG00000114098	ARMC8	armadillo repeat containing 8 [Source:HGNC Symbol;Acc:HGNC:24999]	RPHI1A004123		RPHI1A004123	RPHI1A004123		1.39565	1.93386	13.2153	0.000277672	0.0724597
RPHI1A041278		Arylsulfatase OS=Strongylocentrotus purpuratus OX=7668 PE=2 SV=1	arylsulfatase B-like [Mercenaria mercenaria]	RPHI1A041278	[P]	Inorganic ion transport and metabolism	Molecular Function: sulfuric ester hydrolase activity (GO:0008484);;	K01135|9.5e-165|myi:110447887|K01135 arylsulfatase B [EC:3.1.6.12] | (RefSeq) arylsulfatase B-like	Glycosaminoglycan degradation (ko00531);; Lysosome (ko04142)	[R]	General function prediction only	Sulfatase	P	Inorganic ion transport and metabolism	RPHI1A041278	RPHI1A041278		RPHI1A041278		RPHI1A041278	RPHI1A041278		3.38785	2.7625	14.5879	0.000133773	0.0487637
RPHI1A040962		Autocrine proliferation repressor protein A OS=Dictyostelium discoideum OX=44689 GN=aprA PE=1 SV=1	autocrine proliferation repressor protein A-like [Mercenaria mercenaria]	Q5XM24	[R]	General function prediction only						PhoPQ-activated pathogenicity-related protein	S	Function unknown	RPHI1A040962	RPHI1A040962		RPHI1A040962		RPHI1A040962	RPHI1A040962		1.21904	7.94017	14.5052	0.000139771	0.0493917
RPHI1A015680		Cadherin-related tumor suppressor OS=Drosophila melanogaster OX=7227 GN=ft PE=1 SV=3	cadherin-87A-like [Mercenaria mercenaria]	Q9VGG5	[R]	General function prediction only	Molecular Function: molecular_function (GO:0003674);; Molecular Function: binding (GO:0005488);; Molecular Function: calcium ion binding (GO:0005509);; Cellular Component: cellular_component (GO:0005575);; Cellular Component: obsolete cell (GO:0005623);; Cellular Component: plasma membrane (GO:0005886);; Cellular Component: integral component of plasma membrane (GO:0005887);; Biological Process: …	K06813|2.9e-279|crg:105335506|K06813 cadherin 23 | (RefSeq) cadherin-87A isoform X1		[S]	Function unknown	Cadherin domain	S	Function unknown	RPHI1A015680	RPHI1A015680		RPHI1A015680		FBpp0081987	Cad87A	Cadherin 87A	-3.96458	1.94644	12.314	0.000449568	0.0953196
RPHI1A044854		Carotenoid isomerooxygenase OS=Galleria mellonella OX=7137 GN=ninaB PE=1 SV=1	carotenoid isomerooxygenase-like [Mercenaria mercenaria]	RPHI1A044854	[Q]	Secondary metabolites biosynthesis, transport and catabolism	Molecular Function: monooxygenase activity (GO:0004497);; Molecular Function: oxidoreductase activity, acting on single donors with incorporation of molecular oxygen, incorporation of two atoms of oxygen (GO:0016702);; Molecular Function: metal ion binding (GO:0046872);;			[Q]	Secondary metabolites biosynthesis, transport and catabolism	Retinal pigment epithelial membrane protein	Q	Secondary metabolites biosynthesis, transport and catabolism	RPHI1A044854	RPHI1A044854		RPHI1A044854		RPHI1A044854	RPHI1A044854		2.55829	4.12396	24.2617	8.40959e-07	0.00158493
RPHI1A034326			cerebellin-3-like [Mercenaria mercenaria]	RPHI1A034326			Molecular Function: molecular_function (GO:0003674);; Molecular Function: structural molecule activity (GO:0005198);; Molecular Function: extracellular matrix structural constituent (GO:0005201);; Cellular Component: cellular_component (GO:0005575);; Cellular Component: extracellular region (GO:0005576);; Molecular Function: extracellular matrix constituent conferring elasticity (GO:0030023);; Mo…					C1q domain	S	Function unknown	RPHI1A034326	RPHI1A034326		RPHI1A034326		RPHI1A034326	RPHI1A034326		1.87203	5.14177	20.2118	6.93228e-06	0.00618871
RPHI1A019264	Chitinase	Putative chitinase 1 OS=Margaritifera margaritifera OX=102329 PE=1 SV=1	chitotriosidase-1-like isoform X2 [Mercenaria mercenaria]	H2A0L4	[G]	Carbohydrate transport and metabolism	Molecular Function: hydrolase activity, hydrolyzing O-glycosyl compounds (GO:0004553);; Biological Process: carbohydrate metabolic process (GO:0005975);; Molecular Function: chitin binding (GO:0008061);;	K01183|2.4e-89|lgi:LOTGIDRAFT_195779|K01183 chitinase [EC:3.2.1.14] | (RefSeq) hypothetical protein	Amino sugar and nucleotide sugar metabolism (ko00520)	[G]	Carbohydrate transport and metabolism	Glycosyl hydrolases family 18	G	Carbohydrate transport and metabolism	RPHI1A019264	RPHI1A019264		K01183	E3.2.1.14; chitinase [EC:3.2.1.14]	RPHI1A019264	RPHI1A019264		2.36918	3.82191	12.1452	0.000492144	0.098494
RPHI1A032359			cobalamin binding intrinsic factor-like [Mercenaria mercenaria]	RPHI1A032359											RPHI1A032359	RPHI1A032359		RPHI1A032359		RPHI1A032359	RPHI1A032359		2.14405	3.4131	12.5963	0.000386512	0.0840516
RPHI1A024715		Farnesoate epoxidase OS=Bombyx mori OX=7091 GN=CYP15C1 PE=1 SV=2	cytochrome P450 1A1-like [Mercenaria mercenaria]	RPHI1A024715	[QV]	Secondary metabolites biosynthesis, transport and catabolism;; Defense mechanisms	Molecular Function: steroid 17-alpha-monooxygenase activity (GO:0004508);; Molecular Function: iron ion binding (GO:0005506);; Cellular Component: integral component of membrane (GO:0016021);; Molecular Function: oxidoreductase activity, acting on paired donors, with incorporation or reduction of molecular oxygen (GO:0016705);; Molecular Function: heme binding (GO:0020037);; Biological Process: o…	K00512|1.1e-118|myi:110455330|K00512 steroid 17alpha-monooxygenase / 17alpha-hydroxyprogesterone deacetylase [EC:1.14.14.19 1.14.14.32] | (RefSeq) steroid 17-alpha-hydroxylase/17,20 lyase-like		[Q]	Secondary metabolites biosynthesis, transport and catabolism	Cytochrome P450	Q	Secondary metabolites biosynthesis, transport and catabolism	RPHI1A024715	RPHI1A024715		RPHI1A024715		RPHI1A024715	RPHI1A024715		-1.13423	1.21902	14.2055	0.000163895	0.0506374
RPHI1A042460			dermonecrotic toxin LruSicTox-alphaIC1d-like [Mercenaria mercenaria]	RPHI1A042460											RPHI1A042460	RPHI1A042460		RPHI1A042460		RPHI1A042460	RPHI1A042460		10.0363	5.93864	18.6684	1.55543e-05	0.0114709
RPHI1A005288		Transcription factor ets-4 OS=Caenorhabditis elegans OX=6239 GN=ets-4 PE=1 SV=1	ecdysone-induced protein 74EF-like [Mercenaria mercenaria]	RPHI1A005288			Molecular Function: DNA-binding transcription factor activity (GO:0003700);; Cellular Component: nucleus (GO:0005634);; Biological Process: regulation of transcription, DNA-templated (GO:0006355);; Biological Process: regulation of transcription by RNA polymerase II (GO:0006357);; Molecular Function: sequence-specific DNA binding (GO:0043565);;	K09429|4.4e-31|pki:111858895|K09429 E74-like factor 3 | (RefSeq) elf3; ETS-related transcription factor Elf-3		[K]	Transcription	Ets-domain	K	Transcription	RPHI1A005288	RPHI1A005288		RPHI1A005288		RPHI1A005288	RPHI1A005288		1.61655	1.98064	15.8853	6.72981e-05	0.0300397
RPHI1A003629	Anion exchange protein (Fragment)		electrogenic sodium bicarbonate cotransporter 1-like isoform X1 [Mercenaria mercenaria]	RPHI1A003629			Molecular Function: inorganic anion exchanger activity (GO:0005452);; Cellular Component: integral component of membrane (GO:0016021);;	K13861|8.4e-290|myi:110453486|K13861 solute carrier family 4 (sodium bicarbonate transporter), member 10 | (RefSeq) electrogenic sodium bicarbonate cotransporter 1-like		[P]	Inorganic ion transport and metabolism	HCO3- transporter family	P	Inorganic ion transport and metabolism	RPHI1A003629	RPHI1A003629		RPHI1A003629		RPHI1A003629	RPHI1A003629		-1.77163	2.06014	12.6077	0.000384163	0.0840516
RPHI1A039572			fibrillin-2-like [Mercenaria mercenaria]	RPHI1A039572								EB module			RPHI1A039572	RPHI1A039572		RPHI1A039572		RPHI1A039572	RPHI1A039572		5.43916	2.6422	12.7147	0.000362795	0.0831657
RPHI1A035357		Twitchin OS=Caenorhabditis elegans OX=6239 GN=unc-22 PE=1 SV=3	fibronectin type-III domain-containing protein 3A-like isoform X3 [Mercenaria mercenaria]	Q8BX90;Q8BX90	[X]	Mobilome: prophages, transposons	Cellular Component: integral component of membrane (GO:0016021);;					Fibronectin type III domain	S	Function unknown	ENSG00000102531	FNDC3A	fibronectin type III domain containing 3A [Source:HGNC Symbol;Acc:HGNC:20296]	RPHI1A035357		FBpp0289281	mtgo	miles to go	1.41687	1.8527	13.889	0.000193929	0.0561799
RPHI1A028667			ganglioside GM2 activator-like [Mercenaria mercenaria]	RPHI1A028667			Biological Process: ganglioside catabolic process (GO:0006689);; Molecular Function: enzyme activator activity (GO:0008047);;	K12383|2.4e-43|crg:105346653|K12383 ganglioside GM2 activator | (RefSeq) ganglioside GM2 activator	Lysosome (ko04142)			ML domain	S	Function unknown	RPHI1A028667	RPHI1A028667		RPHI1A028667		RPHI1A028667	RPHI1A028667		2.11	5.79705	13.0005	0.00031141	0.0743963
RPHI1A034620		Gelsolin-like protein 2 OS=Lumbricus terrestris OX=6398 GN=gelsolin PE=1 SV=1	gelsolin-like protein 2 [Mercenaria mercenaria]	Q8MPM1			Molecular Function: actin filament binding (GO:0051015);;	K05768|4.0e-145|crg:105335623|K05768 gelsolin | (RefSeq) gelsolin-like protein 2		[Z]	Cytoskeleton	Gelsolin repeat	Z	Cytoskeleton	RPHI1A034620	RPHI1A034620		RPHI1A034620		RPHI1A034620	RPHI1A034620		-1.25443	3.74669	13.2284	0.000275743	0.0724597
RPHI1A022407		Glutathione peroxidase OS=Procambarus clarkii OX=6728 GN=GPx PE=2 SV=1	glutathione peroxidase-like isoform X1 [Mercenaria mercenaria]	Q64625	[VI]	Defense mechanisms;; Lipid transport and metabolism	Molecular Function: glutathione peroxidase activity (GO:0004602);; Biological Process: response to oxidative stress (GO:0006979);;	K00432|1.2e-41|myi:110446661|K00432 glutathione peroxidase [EC:1.11.1.9] | (RefSeq) glutathione peroxidase-like	Glutathione metabolism (ko00480);; Arachidonic acid metabolism (ko00590)	[O]	Posttranslational modification, protein turnover, chaperones	Glutathione peroxidase	O	Posttranslational modification, protein turnover, chaperones	ENSG00000211445	GPX3	glutathione peroxidase 3 [Source:HGNC Symbol;Acc:HGNC:4555]	RPHI1A022407		RPHI1A022407	RPHI1A022407		1.31025	8.44042	21.318	3.89068e-06	0.00507644
RPHI1A006657			guanylate-binding protein 1-like isoform X1 [Mercenaria mercenaria]	RPHI1A006657			Molecular Function: GTPase activity (GO:0003924);; Molecular Function: GTP binding (GO:0005525);; Biological Process: response to stimulus (GO:0050896);;	K20908|8.4e-64|mdo:100027604|K20908 guanylate-binding protein 6 | (RefSeq) guanylate-binding protein 6-like		[R]	General function prediction only	Guanylate-binding protein, N-terminal domain			RPHI1A006657	RPHI1A006657		RPHI1A006657		RPHI1A006657	RPHI1A006657		-1.77649	5.40642	13.138	0.000289365	0.0732569
RPHI1A007777			heat shock 70 kDa protein 12A-like [Mercenaria mercenaria]	RPHI1A007777	[O]	Posttranslational modification, protein turnover, chaperones				[O]	Posttranslational modification, protein turnover, chaperones	Hsp70 protein	O	Posttranslational modification, protein turnover, chaperones	RPHI1A007777	RPHI1A007777		RPHI1A007777		RPHI1A007777	RPHI1A007777		-2.47574	1.26806	13.1458	0.00028816	0.0732569
RPHI1A012367			heat shock 70 kDa protein 12B-like [Mercenaria mercenaria]	RPHI1A012367	[O]	Posttranslational modification, protein turnover, chaperones	Molecular Function: ATP binding (GO:0005524);;			[O]	Posttranslational modification, protein turnover, chaperones	Hsp70 protein	O	Posttranslational modification, protein turnover, chaperones	RPHI1A012367	RPHI1A012367		RPHI1A012367		RPHI1A012367	RPHI1A012367		-2.7408	2.39249	16.0749	6.08847e-05	0.0286868
RPHI1A044306		Histone H2A OS=Sepia officinalis OX=6610 PE=1 SV=2	histone H2A-like [Mercenaria mercenaria]	RPHI1A044306			Cellular Component: nucleosome (GO:0000786);; Molecular Function: DNA binding (GO:0003677);; Cellular Component: nucleus (GO:0005634);; Molecular Function: structural constituent of chromatin (GO:0030527);; Molecular Function: protein heterodimerization activity (GO:0046982);;	K11251|4.5e-54|myi:110465677|K11251 histone H2A | (RefSeq) histone H2A		[B]	Chromatin structure and dynamics	C-terminus of histone H2A	B	Chromatin structure and dynamics	RPHI1A044306	RPHI1A044306		K11251	H2A; histone H2A	RPHI1A044306	RPHI1A044306		-3.00282	0.884027	14.4383	0.000144829	0.049663
RPHI1A045801			hypothetical protein CAPTEDRAFT_226990 [Capitella teleta]	RPHI1A045801			Biological Process: reproduction (GO:0000003);; Biological Process: system process (GO:0003008);; Cellular Component: cellular_component (GO:0005575);; Cellular Component: intracellular (GO:0005622);; Cellular Component: obsolete cell (GO:0005623);; Cellular Component: cytoplasm (GO:0005737);; Cellular Component: plasma membrane (GO:0005886);; Biological Process: cell communication (GO:0007154);;…					MYCBP-associated protein family	S	Function unknown	RPHI1A045801	RPHI1A045801		RPHI1A045801		RPHI1A045801	RPHI1A045801		-2.37185	1.18042	13.5956	0.000226719	0.0630428
RPHI1A016816	10-formyltetrahydrofolate dehydrogenase	Aldehyde dehydrogenase OS=Enchytraeus buchholzi OX=34589 GN=ALDH PE=2 SV=1	hypothetical protein DPMN_000340 [Dreissena polymorpha]	Q6GNL7;Q6GNL7	[I]	Lipid transport and metabolism	Cellular Component: cytoplasm (GO:0005737);; Biological Process: one-carbon metabolic process (GO:0006730);; Biological Process: biosynthetic process (GO:0009058);; Biological Process: 10-formyltetrahydrofolate catabolic process (GO:0009258);; Molecular Function: formyltetrahydrofolate dehydrogenase activity (GO:0016155);; Molecular Function: oxidoreductase activity, acting on the aldehyde or oxo…	K00289|0.0e+00|crg:105347685|K00289 formyltetrahydrofolate dehydrogenase [EC:1.5.1.6] | (RefSeq) cytosolic 10-formyltetrahydrofolate dehydrogenase-like	One carbon pool by folate (ko00670)	[F]	Nucleotide transport and metabolism	Aldehyde dehydrogenase family	F	Nucleotide transport and metabolism	ENSG00000136010	ALDH1L2	aldehyde dehydrogenase 1 family member L2 [Source:HGNC Symbol;Acc:HGNC:26777]	K00289		FBpp0081045	CG8665		1.60737	4.97622	20.9314	4.76038e-06	0.0055416
RPHI1A021235		Probable serine/threonine-protein kinase pats1 OS=Dictyostelium discoideum OX=44689 GN=pats1 PE=3 SV=1	hypothetical protein DPMN_036202 [Dreissena polymorpha]	RPHI1A021235	[K]	Transcription	Molecular Function: nucleotide binding (GO:0000166);; Molecular Function: calcium ion binding (GO:0005509);; Biological Process: signal transduction (GO:0007165);; Molecular Function: kinase activity (GO:0016301);; Biological Process: phosphorylation (GO:0016310);;					C-terminal of Roc, COR, domain	S	Function unknown	RPHI1A021235	RPHI1A021235		RPHI1A021235		RPHI1A021235	RPHI1A021235		1.95587	2.66958	12.6631	0.00037294	0.0840516
RPHI1A035474			hypothetical protein DPMN_074153 [Dreissena polymorpha]	RPHI1A035474	[V]	Defense mechanisms	Molecular Function: nucleic acid binding (GO:0003676);; Molecular Function: RNA-directed DNA polymerase activity (GO:0003964);; Molecular Function: aspartic-type endopeptidase activity (GO:0004190);; Biological Process: proteolysis (GO:0006508);; Molecular Function: zinc ion binding (GO:0008270);; Biological Process: DNA integration (GO:0015074);;					Integrase zinc binding domain	E	Amino acid transport and metabolism	RPHI1A035474	RPHI1A035474		RPHI1A035474		RPHI1A035474	RPHI1A035474		-3.6398	-0.572578	25.4571	4.52331e-07	0.000959054
RPHI1A001133			inositol phosphoceramide mannosyltransferase 2-like [Mercenaria mercenaria]	RPHI1A001133	[M]	Cell wall/membrane/envelope biogenesis	Molecular Function: mannosyltransferase activity (GO:0000030);; Cellular Component: Golgi membrane (GO:0000139);; Molecular Function: molecular_function (GO:0003674);; Molecular Function: catalytic activity (GO:0003824);; Molecular Function: binding (GO:0005488);; Molecular Function: mannose binding (GO:0005537);; Cellular Component: cellular_component (GO:0005575);; Cellular Component: intracell…	K22721|1.7e-42|pcan:112554310|K22721 inositol phosphorylceramide mannosyltransferase catalytic subunit [EC:2.4.1.370] | (RefSeq) LOW QUALITY PROTEIN: inositol phosphoceramide mannosyltransferase 2-like				Glycosyltransferase sugar-binding region containing DXD motif	M	Cell wall/membrane/envelope biogenesis	RPHI1A001133	RPHI1A001133		RPHI1A001133		RPHI1A001133	RPHI1A001133		-5.61974	0.334477	13.739	0.000210052	0.0593818
RPHI1A003607			interferon-induced very large GTPase 1-like isoform X2 [Mercenaria mercenaria]	RPHI1A003607			Molecular Function: RNA binding (GO:0003723);; Molecular Function: NAD+ ADP-ribosyltransferase activity (GO:0003950);;					Occluded RNA-recognition motif			RPHI1A003607	RPHI1A003607		RPHI1A003607		RPHI1A003607	RPHI1A003607		0.689608	0.593722	13.0551	0.000302467	0.0743963
RPHI1A012493			interferon-inducible GTPase 1-like [Mercenaria mercenaria]	RPHI1A012493			Molecular Function: GTP binding (GO:0005525);; Cellular Component: membrane (GO:0016020);; Cellular Component: integral component of membrane (GO:0016021);;					Interferon-inducible GTPase (IIGP)	S	Function unknown	RPHI1A012493	RPHI1A012493		RPHI1A012493		RPHI1A012493	RPHI1A012493		-7.21493	0.185454	17.4783	2.9061e-05	0.0173919
RPHI1A002796	UDENN domain-containing protein		LOW QUALITY PROTEIN: DENN domain-containing protein 1A-like [Mercenaria mercenaria]	Q8TEH3			Biological Process: cytokine production (GO:0001816);; Biological Process: adaptive immune response (GO:0002250);; Biological Process: immune effector process (GO:0002252);; Biological Process: activation of immune response (GO:0002253);; Biological Process: cytokine production involved in immune response (GO:0002367);; Biological Process: T cell cytokine production (GO:0002369);; Biological Proc…	K20160|3.2e-216|myi:110449078|K20160 DENN domain-containing protein 1 | (RefSeq) DENN domain-containing protein 1A-like isoform X1		[T]	Signal transduction mechanisms	DENN (AEX-3) domain	T	Signal transduction mechanisms	ENSG00000119522	DENND1A	DENN domain containing 1A [Source:HGNC Symbol;Acc:HGNC:29324]	RPHI1A002796		FBpp0291660	CG18659		1.27896	2.95755	12.2403	0.000467691	0.0967436
RPHI1A040155		Aminopeptidase N OS=Haemonchus contortus OX=6289 PE=2 SV=2	LOW QUALITY PROTEIN: glutamyl aminopeptidase-like [Mercenaria mercenaria]	Q32LQ0	[E]	Amino acid transport and metabolism	Molecular Function: aminopeptidase activity (GO:0004177);; Biological Process: proteolysis (GO:0006508);; Molecular Function: metallopeptidase activity (GO:0008237);; Molecular Function: zinc ion binding (GO:0008270);; Cellular Component: integral component of membrane (GO:0016021);;	K11141|0.0e+00|crg:105334982|K11141 glutamyl aminopeptidase [EC:3.4.11.7] | (RefSeq) glutamyl aminopeptidase		[EO]	Amino acid transport and metabolism;; Posttranslational modification, protein turnover, chaperones	ERAP1-like C-terminal domain			ENSG00000138792	ENPEP	glutamyl aminopeptidase [Source:HGNC Symbol;Acc:HGNC:3355]	K11141		FBpp0288476	CG8773		-3.59293	2.40254	12.7145	0.000362826	0.0831657
RPHI1A003279	Spectrin beta chain	Spectrin beta chain OS=Drosophila melanogaster OX=7227 GN=beta-Spec PE=1 SV=2	LOW QUALITY PROTEIN: spectrin alpha chain, non-erythrocytic 1-like [Mercenaria mercenaria]	Q9NRC6			Molecular Function: actin binding (GO:0003779);; Molecular Function: guanyl-nucleotide exchange factor activity (GO:0005085);; Molecular Function: phospholipid binding (GO:0005543);; Cellular Component: cytoplasm (GO:0005737);; Cellular Component: microtubule (GO:0005874);; Biological Process: actin filament capping (GO:0051693);;	K06115|0.0e+00|myi:110446470|K06115 spectrin beta | (RefSeq) spectrin beta chain, non-erythrocytic 5-like isoform X1		[Z]	Cytoskeleton	Spectrin repeat	Z	Cytoskeleton	ENSG00000137877	SPTBN5	spectrin beta, non-erythrocytic 5 [Source:HGNC Symbol;Acc:HGNC:15680]	RPHI1A003279		FBpp0072934	kst	karst	-1.58708	2.41421	12.0981	0.000504744	0.098494
RPHI1A030345			LOW QUALITY PROTEIN: uncharacterized protein LOC123561343 [Mercenaria mercenaria]	RPHI1A030345			Biological Process: fatty acid biosynthetic process (GO:0006633);; Molecular Function: thiolester hydrolase activity (GO:0016790);;					Acyl-ACP thioesterase	S	Function unknown	RPHI1A030345	RPHI1A030345		RPHI1A030345		RPHI1A030345	RPHI1A030345		1.79529	0.119901	17.7131	2.56852e-05	0.0167133
RPHI1A008758			macrophage-expressed gene 1 protein-like [Mercenaria mercenaria]	RPHI1A008758			Cellular Component: integral component of membrane (GO:0016021);; Cellular Component: cytoplasmic vesicle (GO:0031410);;					MAC/Perforin domain	S	Function unknown	RPHI1A008758	RPHI1A008758		K26547	MPEG1; macrophage-expressed gene 1 protein	RPHI1A008758	RPHI1A008758		-1.17774	2.54214	14.202	0.000164194	0.0506374
RPHI1A042302			medium-chain acyl-CoA ligase ACSF2, mitochondrial-like [Mercenaria mercenaria]	RPHI1A042302	[I]	Lipid transport and metabolism	Molecular Function: catalytic activity (GO:0003824);;			[I]	Lipid transport and metabolism	AMP-binding enzyme	I	Lipid transport and metabolism	RPHI1A042302	RPHI1A042302		RPHI1A042302		RPHI1A042302	RPHI1A042302		1.63807	5.79223	22.9303	1.67981e-06	0.0028493
RPHI1A000308			neurocan core protein-like [Mercenaria mercenaria]	RPHI1A000308	[Q]	Secondary metabolites biosynthesis, transport and catabolism	Cellular Component: integral component of membrane (GO:0016021);;	K06560|2.7e-31|lak:106152234|K06560 mannose receptor, C type | (RefSeq) macrophage mannose receptor 1-like	Phagosome (ko04145)	[TV]	Signal transduction mechanisms;; Defense mechanisms	Lectin C-type domain			RPHI1A000308	RPHI1A000308		RPHI1A000308		RPHI1A000308	RPHI1A000308		1.31691	4.78897	16.1506	5.85015e-05	0.0283515
RPHI1A032559			neurogenic locus notch homolog protein 2-like isoform X4 [Mercenaria mercenaria]	RPHI1A032559											RPHI1A032559	RPHI1A032559		RPHI1A032559		RPHI1A032559	RPHI1A032559		-5.79874	3.0164	12.8526	0.000337012	0.0793945
RPHI1A019997		Mitotic apparatus protein p62 OS=Lytechinus pictus OX=7653 PE=2 SV=1	nucleoplasmin-like protein ANO39 isoform X2 [Mercenaria mercenaria]	Q9NLA3				K11276|1.2e-41|myi:110453969|K11276 nucleophosmin 1 | (RefSeq) nucleoplasmin-like protein ANO39 isoform X1				Nucleoplasmin/nucleophosmin domain	K	Transcription	ENSG00000181163	NPM1	nucleophosmin 1 [Source:HGNC Symbol;Acc:HGNC:7910]	RPHI1A019997		FBpp0306756	Nlp	Nucleoplasmin	-3.00728	3.87389	13.9937	0.000183422	0.0545826
RPHI1A028967			peroxisomal 2,4-dienoyl-CoA reductase [(3E)-enoyl-CoA-producing]-like [Mercenaria mercenaria]	Q6NV34	[I]	Lipid transport and metabolism	Molecular Function: 2,4-dienoyl-CoA reductase (NADPH) activity (GO:0008670);; Biological Process: fatty acid catabolic process (GO:0009062);;	K13237|3.9e-111|crg:105342001|K13237 2,4-dienoyl-CoA reductase [(3E)-enoyl-CoA-producing], peroxisomal [EC:1.3.1.124] | (RefSeq) peroxisomal 2,4-dienoyl-CoA reductase-like	Peroxisome (ko04146)	[R]	General function prediction only	Enoyl-(Acyl carrier protein) reductase	Q	Secondary metabolites biosynthesis, transport and catabolism	RPHI1A028967	RPHI1A028967		K13237	DECR2, SPS19; 2,4-dienoyl-CoA reductase [(3E)-enoyl-CoA-producing], peroxisomal [EC:1.3.1.124]	RPHI1A028967	RPHI1A028967		0.991564	6.86462	20.6115	5.62581e-06	0.00561324
RPHI1A041311		Nuclear hormone receptor E75 OS=Metapenaeus ensis OX=32278 GN=E75 PE=2 SV=1	peroxisome proliferator-activated receptor delta-like [Mercenaria mercenaria]	RPHI1A041311			Molecular Function: DNA-binding transcription factor activity (GO:0003700);; Cellular Component: nucleus (GO:0005634);; Molecular Function: zinc ion binding (GO:0008270);; Molecular Function: sequence-specific DNA binding (GO:0043565);;			[T]	Signal transduction mechanisms	Zinc finger, C4 type (two domains)	K	Transcription	RPHI1A041311	RPHI1A041311		RPHI1A041311		RPHI1A041311	RPHI1A041311		5.58936	0.808424	26.8049	2.25068e-07	0.000636266
RPHI1A027924		Plexin-2 OS=Caenorhabditis briggsae OX=6238 GN=plx-2 PE=3 SV=1	plexin-B-like isoform X1 [Mercenaria mercenaria]	RPHI1A027924			Cellular Component: plasma membrane (GO:0005886);; Biological Process: nervous system development (GO:0007399);; Cellular Component: integral component of membrane (GO:0016021);; Molecular Function: semaphorin receptor activity (GO:0017154);;			[T]	Signal transduction mechanisms	IPT/TIG domain	T	Signal transduction mechanisms	RPHI1A027924	RPHI1A027924		RPHI1A027924		RPHI1A027924	RPHI1A027924		-4.87443	-0.55093	17.3703	3.07603e-05	0.0173919
RPHI1A043231		Polycomb group protein Psc OS=Drosophila melanogaster OX=7227 GN=Psc PE=1 SV=2	polycomb group RING finger protein 1-like [Mercenaria mercenaria]	Q9BSM1			Molecular Function: metal ion binding (GO:0046872);;	K11487|5.3e-77|obi:106876132|K11487 polycomb group RING finger protein 1 | (RefSeq) polycomb group RING finger protein 1-like		[S]	Function unknown	Zinc finger, C3HC4 type (RING finger)	O	Posttranslational modification, protein turnover, chaperones	ENSG00000115289	PCGF1	polycomb group ring finger 1 [Source:HGNC Symbol;Acc:HGNC:17615]	RPHI1A043231		RPHI1A043231	RPHI1A043231		-1.7988	2.98112	13.0448	0.000304132	0.0743963
RPHI1A020365	Cathepsin L	Cathepsin L OS=Sarcophaga peregrina OX=7386 PE=1 SV=1	procathepsin L-like isoform X3 [Mercenaria mercenaria]	RPHI1A020365	[O]	Posttranslational modification, protein turnover, chaperones	Biological Process: proteolysis (GO:0006508);; Molecular Function: cysteine-type peptidase activity (GO:0008234);;	K01365|5.7e-130|crg:105331753|K01365 cathepsin L [EC:3.4.22.15] | (RefSeq) cathepsin L	Autophagy - animal (ko04140);; Lysosome (ko04142);; Phagosome (ko04145)	[O]	Posttranslational modification, protein turnover, chaperones	Papain family cysteine protease	O	Posttranslational modification, protein turnover, chaperones	RPHI1A020365	RPHI1A020365		K01365	CTSL; cathepsin L [EC:3.4.22.15]	RPHI1A020365	RPHI1A020365		1.3646	13.1246	25.6783	4.03339e-07	0.000959054
RPHI1A017586	ADP-ribosylarginine hydrolase	ADP-ribosylhydrolase ARH1 OS=Dictyostelium discoideum OX=44689 GN=adprh PE=3 SV=1	protein ADP-ribosylarginine hydrolase-like [Mercenaria mercenaria]	RPHI1A017586	[O]	Posttranslational modification, protein turnover, chaperones	Molecular Function: magnesium ion binding (GO:0000287);; Molecular Function: ADP-ribosylarginine hydrolase activity (GO:0003875);; Biological Process: protein de-ADP-ribosylation (GO:0051725);;	K01245|1.5e-120|sko:100373408|K01245 ADP-ribosylarginine hydrolase [EC:3.2.2.19] | (RefSeq) Protein ADP-ribosylarginine hydrolase-like				ADP-ribosylglycohydrolase	S	Function unknown	ENSG00000144843	ADPRH	ADP-ribosylarginine hydrolase [Source:HGNC Symbol;Acc:HGNC:269]	K01245	ADPRH; ADP-ribosylarginine hydrolase [EC:3.2.2.19]	RPHI1A017586	RPHI1A017586		-8.8042	1.68813	18.7735	1.47197e-05	0.0113489
RPHI1A002761			protein FAM81A-like [Mercenaria mercenaria]	RPHI1A002761											RPHI1A002761	RPHI1A002761		RPHI1A002761		RPHI1A002761	RPHI1A002761		-2.08333	0.222374	14.569	0.000135119	0.0487637
RPHI1A002678			sacsin-like isoform X1 [Mercenaria mercenaria]	RPHI1A002678	[V]	Defense mechanisms	Molecular Function: molecular_function (GO:0003674);; Molecular Function: signaling receptor binding (GO:0005102);; Molecular Function: binding (GO:0005488);; Molecular Function: protein binding (GO:0005515);; Cellular Component: cellular_component (GO:0005575);; Cellular Component: intracellular (GO:0005622);; Cellular Component: obsolete cell (GO:0005623);; Cellular Component: nucleus (GO:00056…					HEPN domain	S	Function unknown	RPHI1A002678	RPHI1A002678		RPHI1A002678		RPHI1A002678	RPHI1A002678		-3.28272	1.69135	14.3929	0.000148359	0.049663
RPHI1A043305			serine-aspartate repeat-containing protein F-like isoform X1 [Mercenaria mercenaria]	RPHI1A043305			Cellular Component: integral component of membrane (GO:0016021);;								RPHI1A043305	RPHI1A043305		RPHI1A043305		FBpp0300999	hlk	hulk	-6.59584	2.19481	13.3883	0.000253205	0.069272
RPHI1A007566		Sodium-dependent dopamine transporter OS=Drosophila melanogaster OX=7227 GN=DAT PE=1 SV=1	sodium- and chloride-dependent GABA transporter 1-like [Mercenaria mercenaria]	RPHI1A007566	[R]	General function prediction only	Molecular Function: symporter activity (GO:0015293);; Cellular Component: integral component of membrane (GO:0016021);;	K05041|4.7e-191|myi:110459050|K05041 solute carrier family 6 (neurotransmitter transporter, creatine) member 8 | (RefSeq) sodium- and chloride-dependent creatine transporter 1-like isoform X1		[T]	Signal transduction mechanisms	Sodium:neurotransmitter symporter family	T	Signal transduction mechanisms	RPHI1A007566	RPHI1A007566		K05045	SLC6A12, BGT1; solute carrier family 6 (neurotransmitter transporter, betaine/GABA) member 12	RPHI1A007566	RPHI1A007566		-3.91002	0.524546	19.0876	1.2485e-05	0.0100843
RPHI1A023329			sodium-dependent phosphate transport protein 2B-like [Mercenaria mercenaria]	Q27960	[P]	Inorganic ion transport and metabolism	Molecular Function: sodium:phosphate symporter activity (GO:0005436);; Cellular Component: plasma membrane (GO:0005886);; Cellular Component: integral component of membrane (GO:0016021);; Biological Process: sodium-dependent phosphate transport (GO:0044341);;	K14683|1.9e-155|sko:100371652|K14683 solute carrier family 34 (sodium-dependent phosphate cotransporter) | (RefSeq) sodium-dependent phosphate transport protein 2B-like				Na+/Pi-cotransporter	P	Inorganic ion transport and metabolism	ENSG00000157765	SLC34A2	solute carrier family 34 member 2 [Source:HGNC Symbol;Acc:HGNC:11020]	K14683		RPHI1A023329	RPHI1A023329		2.3019	4.0006	22.4311	2.17816e-06	0.00322707
RPHI1A026955			T-cell-specific guanine nucleotide triphosphate-binding protein 2-like [Mercenaria mercenaria]	RPHI1A026955			Molecular Function: GTP binding (GO:0005525);; Cellular Component: membrane (GO:0016020);; Cellular Component: integral component of membrane (GO:0016021);;					Interferon-inducible GTPase (IIGP)	S	Function unknown	RPHI1A026955	RPHI1A026955		RPHI1A026955		RPHI1A026955	RPHI1A026955		9.57321	4.04146	162.252	3.64355e-37	6.1802e-33
RPHI1A035559		ATP-dependent DNA helicase PIF6 OS=Trypanosoma brucei brucei (strain 927/4 GUTat10.1) OX=185431 GN=PIF6 PE=3 SV=1		RPHI1A035559	[L]	Replication, recombination and repair	Biological Process: telomere maintenance (GO:0000723);; Molecular Function: DNA helicase activity (GO:0003678);; Molecular Function: ATP binding (GO:0005524);; Biological Process: DNA repair (GO:0006281);; Biological Process: DNA recombination (GO:0006310);; Molecular Function: hydrolase activity (GO:0016787);;			[D]	Cell cycle control, cell division, chromosome partitioning	PIF1-like helicase	L	Replication, recombination and repair	RPHI1A035559	RPHI1A035559		RPHI1A035559		RPHI1A035559	RPHI1A035559		-7.78912	0.891718	30.2857	3.72869e-08	0.000126492
RPHI1A035274				RPHI1A035274			Molecular Function: protein kinase activity (GO:0004672);; Molecular Function: guanyl-nucleotide exchange factor activity (GO:0005085);; Molecular Function: ATP binding (GO:0005524);; Biological Process: protein phosphorylation (GO:0006468);;			[Z]	Cytoskeleton	Immunoglobulin I-set domain	T	Signal transduction mechanisms	RPHI1A035274	RPHI1A035274		RPHI1A035274		RPHI1A035274	RPHI1A035274		-1.01962	2.28372	15.1014	0.000101888	0.0411481
RPHI1A034640				RPHI1A034640			Biological Process: skeletal system development (GO:0001501);; Cellular Component: cellular_component (GO:0005575);; Cellular Component: extracellular region (GO:0005576);; Cellular Component: collagen trimer (GO:0005581);; Cellular Component: intracellular (GO:0005622);; Cellular Component: obsolete cell (GO:0005623);; Cellular Component: cytoplasm (GO:0005737);; Cellular Component: endoplasmic …					C1q domain	W	Extracellular structures	RPHI1A034640	RPHI1A034640		RPHI1A034640		RPHI1A034640	RPHI1A034640		10.4858	5.13714	15.2889	9.22568e-05	0.0397681
RPHI1A014821				RPHI1A014821											RPHI1A014821	RPHI1A014821		RPHI1A014821		RPHI1A014821	RPHI1A014821		3.21031	1.10437	12.6395	0.000377676	0.0840516
RPHI1A030970				Q99MX7			Cellular Component: integral component of membrane (GO:0016021);;					CECR6/TMEM121 family	S	Function unknown	ENSG00000183307	TMEM121B	transmembrane protein 121B [Source:HGNC Symbol;Acc:HGNC:1844]	RPHI1A030970		RPHI1A030970	RPHI1A030970		-2.33645	-0.517506	12.2473	0.000465937	0.0967436
RPHI1A020091				RPHI1A020091											RPHI1A020091	RPHI1A020091		RPHI1A020091		RPHI1A020091	RPHI1A020091		0.875296	0.509323	12.1982	0.000478361	0.0977586
RPHI1A013589				RPHI1A013589											RPHI1A013589	RPHI1A013589		RPHI1A013589		RPHI1A013589	RPHI1A013589		-7.0327	2.28402	17.1342	3.48289e-05	0.019057
RPHI1A025959				RPHI1A025959											RPHI1A025959	RPHI1A025959		RPHI1A025959		RPHI1A025959	RPHI1A025959		-6.93995	2.12069	14.6813	0.000127302	0.0487637
RPHI1A024595				RPHI1A024595											RPHI1A024595	RPHI1A024595		RPHI1A024595		RPHI1A024595	RPHI1A024595		-7.00533	1.71277	15.2579	9.37816e-05	0.0397681
RPHI1A006609				RPHI1A006609			Molecular Function: protein binding (GO:0005515);; Biological Process: signal transduction (GO:0007165);;					Fibronectin type III domain			RPHI1A006609	RPHI1A006609		RPHI1A006609		RPHI1A006609	RPHI1A006609		-8.88147	2.18972	14.713	0.000125179	0.0487637
RPHI1A037241				RPHI1A037241								Ankyrin repeats (3 copies)			RPHI1A037241	RPHI1A037241		RPHI1A037241		RPHI1A037241	RPHI1A037241		1.52806	-0.301723	14.3807	0.000149323	0.049663
RPHI1A046013				RPHI1A046013											RPHI1A046013	RPHI1A046013		RPHI1A046013		RPHI1A046013	RPHI1A046013		-7.04799	0.644307	20.7876	5.13142e-06	0.0055416
RPHI1A034489				RPHI1A034489											RPHI1A034489	RPHI1A034489		RPHI1A034489		RPHI1A034489	RPHI1A034489		-6.42593	-0.582107	16.96	3.81748e-05	0.020235
RPHI1A019705				RPHI1A019705											RPHI1A019705	RPHI1A019705		RPHI1A019705		RPHI1A019705	RPHI1A019705		-7.99835	4.31785	14.3057	0.000155391	0.0506374
RPHI1A043793		Retrovirus-related Pol polyprotein from transposon 297 OS=Drosophila melanogaster OX=7227 GN=pol PE=4 SV=1		RPHI1A043793			Molecular Function: nucleic acid binding (GO:0003676);; Biological Process: DNA integration (GO:0015074);;					RNase H-like domain found in reverse transcriptase	L	Replication, recombination and repair	RPHI1A043793	RPHI1A043793		RPHI1A043793		RPHI1A043793	RPHI1A043793		3.03319	3.81912	17.6462	2.66041e-05	0.0167133
RPHI1A027006				RPHI1A027006			Molecular Function: zinc ion binding (GO:0008270);;	K12026|1.3e-18|crg:105320353|K12026 tripartite motif-containing protein 56 [EC:2.3.2.27] | (RefSeq) E3 ubiquitin-protein ligase TRIM71				B-box zinc finger	O	Posttranslational modification, protein turnover, chaperones	RPHI1A027006	RPHI1A027006		RPHI1A027006		RPHI1A027006	RPHI1A027006		-1.95137	2.52672	14.6143	0.000131911	0.0487637
RPHI1A001424				RPHI1A001424											RPHI1A001424	RPHI1A001424		RPHI1A001424		RPHI1A001424	RPHI1A001424		-2.28074	4.3338	13.8747	0.000195414	0.0561799
RPHI1A020577				RPHI1A020577								Zona pellucida-like domain			RPHI1A020577	RPHI1A020577		RPHI1A020577		RPHI1A020577	RPHI1A020577		-9.51745	2.99032	20.7521	5.22731e-06	0.0055416
RPHI1A019335				RPHI1A019335			Molecular Function: tumor necrosis factor receptor binding (GO:0005164);; Biological Process: immune response (GO:0006955);; Cellular Component: membrane (GO:0016020);;					TNF(Tumour Necrosis Factor) family			RPHI1A019335	RPHI1A019335		RPHI1A019335		RPHI1A019335	RPHI1A019335		2.06896	2.73768	16.7212	4.32944e-05	0.0218656
RPHI1A010990				RPHI1A010990			Molecular Function: RNA binding (GO:0003723);; Molecular Function: RNA helicase activity (GO:0003724);; Molecular Function: ATP binding (GO:0005524);; Cellular Component: cytoplasm (GO:0005737);; Molecular Function: hydrolase activity (GO:0016787);; Biological Process: innate immune response (GO:0045087);; Molecular Function: metal ion binding (GO:0046872);; Biological Process: defense response t…	K12646|6.9e-16|myi:110460504|K12646 ATP-dependent RNA helicase DDX58 [EC:3.6.4.13] | (RefSeq) probable ATP-dependent RNA helicase DDX58				Caspase recruitment domain	L	Replication, recombination and repair	RPHI1A010990	RPHI1A010990		RPHI1A010990		RPHI1A010990	RPHI1A010990		1.1979	0.414891	13.0064	0.000310431	0.0743963
RPHI1A026312				RPHI1A026312			Molecular Function: protein binding (GO:0005515);; Molecular Function: GTP binding (GO:0005525);; Molecular Function: zinc ion binding (GO:0008270);;					Fibronectin type III domain			RPHI1A026312	RPHI1A026312		RPHI1A026312		RPHI1A026312	RPHI1A026312		-2.96442	1.66379	15.164	9.85657e-05	0.0407773
RPHI1A015115				RPHI1A015115			Molecular Function: molecular_function (GO:0003674);; Molecular Function: structural molecule activity (GO:0005198);; Molecular Function: extracellular matrix structural constituent (GO:0005201);; Cellular Component: cellular_component (GO:0005575);; Cellular Component: extracellular region (GO:0005576);; Molecular Function: extracellular matrix constituent conferring elasticity (GO:0030023);; Mo…	K23284|4.3e-09|amex:103021785|K23284 C1q-related factor | (RefSeq) C1q-related factor-like				C1q domain	S	Function unknown	RPHI1A015115	RPHI1A015115		RPHI1A015115		RPHI1A015115	RPHI1A015115		2.64503	4.40521	12.4345	0.000421466	0.0904925
RPHI1A039913				Q3MHT3			Biological Process: regulation of transcription, DNA-templated (GO:0006355);; Biological Process: spermatogenesis (GO:0007283);; Molecular Function: protein dimerization activity (GO:0046983);; Biological Process: oogenesis (GO:0048477);;					Helix-loop-helix DNA-binding domain	K	Transcription	ENSG00000120669	SOHLH2	spermatogenesis and oogenesis specific basic helix-loop-helix 2 [Source:HGNC Symbol;Acc:HGNC:26026]	RPHI1A039913		RPHI1A039913	RPHI1A039913		-4.6807	0.601974	18.4521	1.74227e-05	0.0123135
RPHI1A012186				RPHI1A012186								EF-hand domain pair			RPHI1A012186	RPHI1A012186		RPHI1A012186		RPHI1A012186	RPHI1A012186		-5.11466	3.45962	20.2364	6.84376e-06	0.00618871
RPHI1A018563				RPHI1A018563								Sushi repeat (SCR repeat)			RPHI1A018563	RPHI1A018563		RPHI1A018563		RPHI1A018563	RPHI1A018563		2.59773	1.77261	17.4335	2.97537e-05	0.0173919
RPHI1A005542				RPHI1A005542											RPHI1A005542	RPHI1A005542		RPHI1A005542		RPHI1A005542	RPHI1A005542		-6.56335	-0.145278	15.9724	6.42722e-05	0.0294644
RPHI1A020556			unnamed protein product [Adineta steineri]	RPHI1A020556			Molecular Function: GTP binding (GO:0005525);; Cellular Component: integral component of membrane (GO:0016021);;					Interferon-inducible GTPase (IIGP)	S	Function unknown	RPHI1A020556	RPHI1A020556		RPHI1A020556		RPHI1A020556	RPHI1A020556		4.23099	-0.0586681	30.9229	2.68482e-08	0.00011385
RPHI1A025775		Glycosyltransferase-like protein LARGE OS=Caenorhabditis elegans OX=6239 GN=lge-1 PE=3 SV=3	xyloside xylosyltransferase 1-like [Mercenaria mercenaria]	Q8NBI6			Cellular Component: integral component of endoplasmic reticulum membrane (GO:0030176);; Molecular Function: UDP-xylosyltransferase activity (GO:0035252);;	K23800|1.6e-112|myi:110458899|K23800 xylosyl alpha-1,3-xylosyltransferase [EC:2.4.2.62] | (RefSeq) xyloside xylosyltransferase 1-like	Other types of O-glycan biosynthesis (ko00514)	[G]	Carbohydrate transport and metabolism	Glycosyl transferase family 8	G	Carbohydrate transport and metabolism	ENSG00000173950	XXYLT1	xyloside xylosyltransferase 1 [Source:HGNC Symbol;Acc:HGNC:26639]	K23800		FBpp0072071	Xxylt	Xyloside xylosyltransferase	-1.15585	2.62106	12.0964	0.000505187	0.098494
RPHI1A014850				RPHI1A014850											RPHI1A014850	RPHI1A014850		RPHI1A014850		RPHI1A014850	RPHI1A014850		-11.9573	4.35472	65.0513	7.29746e-16	6.18897e-12
RPHI1A015099				RPHI1A015099								EB module			RPHI1A015099	RPHI1A015099		RPHI1A015099		RPHI1A015099	RPHI1A015099		7.0202	2.39267	14.2249	0.00016221	0.0506374

## Sheet: EHW_H
Geneid	Protein definition from annotation	Swiss-Prot_annotation	NR_annotation	SwissID	COG_class	COG_class_annotation	GO_annotation	KEGG_annotation	KEGG_pathway_annotation	KOG_class	KOG_class_annotation	Pfam_annotation	eggNOG_class	eggNOG_class_annotation	Hsa_target	Hsa_name	Hsa_description	KOids	KO_description	Dme_Fly.ID	Dme_name	Dme_description	logFC	logCPM	LR	PValue	FDR
RPHI1A002857		Mucin-like protein (Fragment) OS=Acropora millepora OX=45264 PE=1 SV=1	A disintegrin and metalloproteinase with thrombospondin motifs adt-1-like isoform X1 [Actinia tenebrosa]	G5ECS8			Biological Process: integrin-mediated signaling pathway (GO:0007229);; Molecular Function: oxidoreductase activity (GO:0016491);; Biological Process: negative regulation of angiogenesis (GO:0016525);;			[RP]	General function prediction only;; Inorganic ion transport and metabolism	Thrombospondin type 1 domain	U	Intracellular trafficking, secretion, and vesicular transport	RPHI1A002857	RPHI1A002857		RPHI1A002857		RPHI1A002857	RPHI1A002857		2.05069	3.94178	13.1536	0.000286964	0.073954
RPHI1A014878		Actin, cytoplasmic OS=Branchiostoma floridae OX=7739 PE=2 SV=1	actin, cytoplasmic-like [Mercenaria mercenaria]	RPHI1A014878	[Z]	Cytoskeleton				[Z]	Cytoskeleton	Actin	Z	Cytoskeleton	RPHI1A014878	RPHI1A014878		RPHI1A014878		RPHI1A014878	RPHI1A014878		1.45678	0.392632	12.7935	0.000347823	0.073954
RPHI1A012311			adiponectin-like [Mercenaria mercenaria]	RPHI1A012311			Biological Process: regulation of protein phosphorylation (GO:0001932);; Biological Process: negative regulation of protein phosphorylation (GO:0001933);; Molecular Function: molecular_function (GO:0003674);; Molecular Function: binding (GO:0005488);; Molecular Function: protein binding (GO:0005515);; Cellular Component: cellular_component (GO:0005575);; Cellular Component: extracellular region (…					C1q domain	S	Function unknown	RPHI1A012311	RPHI1A012311		RPHI1A012311		RPHI1A012311	RPHI1A012311		-6.28164	5.15578	12.7628	0.000353574	0.073954
RPHI1A031039		Aldehyde dehydrogenase OS=Enchytraeus buchholzi OX=34589 GN=ALDH PE=2 SV=1	aldehyde dehydrogenase 1A1-like [Mercenaria mercenaria]	RPHI1A031039	[I]	Lipid transport and metabolism	Molecular Function: oxidoreductase activity, acting on the aldehyde or oxo group of donors, NAD or NADP as acceptor (GO:0016620);;	K00128|1.0e-196|myi:110458317|K00128 aldehyde dehydrogenase (NAD+) [EC:1.2.1.3] | (RefSeq) retinal dehydrogenase 1-like isoform X1	Glycolysis / Gluconeogenesis (ko00010);; Ascorbate and aldarate metabolism (ko00053);; Fatty acid degradation (ko00071);; Valine, leucine and isoleucine degradation (ko00280);; Lysine degradation (ko00310);; Arginine and proline metabolism (ko00330);; Histidine metabolism (ko00340);; Tryptophan metabolism (ko00380);; beta-Alanine metabolism (ko00410);; Glycerolipid metabolism (ko00561);; Pyruvate…	[C]	Energy production and conversion	Aldehyde dehydrogenase family	C	Energy production and conversion	RPHI1A031039	RPHI1A031039		K07249	ALDH1A; retinal dehydrogenase [EC:1.2.1.36]	RPHI1A031039	RPHI1A031039		1.3791	8.31142	16.3126	5.37064e-05	0.037477
RPHI1A025627		Tyrosine-protein kinase receptor torso OS=Bombyx mori OX=7091 GN=tor PE=1 SV=1	angiopoietin-1 receptor-like isoform X2 [Mercenaria mercenaria]	RPHI1A025627	[T]	Signal transduction mechanisms	Molecular Function: protein kinase activity (GO:0004672);; Molecular Function: protein tyrosine kinase activity (GO:0004713);; Molecular Function: protein binding (GO:0005515);; Molecular Function: ATP binding (GO:0005524);; Biological Process: protein phosphorylation (GO:0006468);; Cellular Component: integral component of membrane (GO:0016021);;			[T]	Signal transduction mechanisms	Protein tyrosine and serine/threonine kinase	T	Signal transduction mechanisms	RPHI1A025627	RPHI1A025627		RPHI1A025627		FBpp0308262	tor	torso	-3.061	1.30163	15.2661	9.33757e-05	0.0457795
[truncated: 96 more rows]

## Sheet: EHW_K
Geneid	Protein definition from annotation	NR_annotation	Swiss-Prot_annotation	SwissID	COG_class	COG_class_annotation	GO_annotation	KEGG_annotation	KEGG_pathway_annotation	KOG_class	KOG_class_annotation	Pfam_annotation	eggNOG_class	eggNOG_class_annotation	Hsa_target	Hsa_name	Hsa_description	KOids	KO_description	Dme_Fly.ID	Dme_name	Dme_description	logFC	logCPM	LR	PValue	FDR
[truncated: 48 more rows]

## Sheet: EHW_M
Geneid	Protein definition from annotation	Swiss-Prot_annotation	NR_annotation	SwissID	COG_class	COG_class_annotation	GO_annotation	KEGG_annotation	KEGG_pathway_annotation	KOG_class	KOG_class_annotation	Pfam_annotation	eggNOG_class	eggNOG_class_annotation	Hsa_target	Hsa_name	Hsa_description	KOids	KO_description	Dme_Fly.ID	Dme_name	Dme_description	logFC	logCPM	LR	PValue	FDR
[truncated: 39 more rows]
