# Supplementary material for: Low‐Dose H2O2 Priming Improves Performance Under Simulated Marine Heatwave Conditions in a Coastal Bivalve
Source: Glob Chall. 2026 Jun 14;10(6):e70123. doi: 10.1002/gch2.70123 (PMC13266081; doi:10.1002/gch2.70123)
Supplement: Supplementary file 4 — Supporting File 4: gch270123‐sup‐0004‐AppendixS3.xlsx. [file GCH2-10-e70123-s002.xlsx]

## Sheet: AP-H
ID	Description	setSize	enrichmentScore	NES	pvalue	p.adjust	qvalue	rank	leading_edge	core_enrichment
GO:0010564	regulation of cell cycle process	415	0.302586	1.31363	0.00962271	0.12004	0.105169	6670	tags=45%, list=39%, signal=28%	RPHI1A011829/RPHI1A010927/RPHI1A006229/RPHI1A029505/RPHI1A016758/RPHI1A043607/RPHI1A027067/RPHI1A026595/RPHI1A025189/RPHI1A027396/RPHI1A037160/RPHI1A036883/RPHI1A041070/RPHI1A041621/RPHI1A045929/RPHI1A010738/RPHI1A024463/RPHI1A038795/RPHI1A020064/RPHI1A008454/RPHI1A033182/RPHI1A028020/RPHI1A005179/RPHI1A041999/RPHI1A002102/RPHI1A043085/RPHI1A009231/RPHI1A006930/RPHI1A005483/RPHI1A000303/RPHI1A012…
GO:0007417	central nervous system development	428	0.30385	1.31888	0.0115634	0.13502	0.118294	5282	tags=35%, list=31%, signal=25%	RPHI1A045558/RPHI1A002090/RPHI1A021010/RPHI1A013141/RPHI1A026490/RPHI1A045689/RPHI1A023163/RPHI1A025198/RPHI1A006229/RPHI1A035558/RPHI1A007093/RPHI1A003461/RPHI1A033674/RPHI1A036037/RPHI1A007368/RPHI1A033236/RPHI1A038615/RPHI1A020319/RPHI1A007188/RPHI1A006832/RPHI1A035428/RPHI1A036856/RPHI1A020923/RPHI1A007850/RPHI1A027680/RPHI1A020714/RPHI1A026619/RPHI1A005514/RPHI1A022698/RPHI1A031946/RPHI1A045…
GO:0061061	muscle structure development	220	0.328977	1.32174	0.0154648	0.161659	0.141633	6354	tags=45%, list=37%, signal=29%	RPHI1A034502/RPHI1A026490/RPHI1A025512/RPHI1A019932/RPHI1A030952/RPHI1A006341/RPHI1A035986/RPHI1A013373/RPHI1A007188/RPHI1A015155/RPHI1A023086/RPHI1A026057/RPHI1A033182/RPHI1A001827/RPHI1A022698/RPHI1A028496/RPHI1A020008/RPHI1A006930/RPHI1A022012/RPHI1A019981/RPHI1A025670/RPHI1A044017/RPHI1A009089/RPHI1A005466/RPHI1A000923/RPHI1A002428/RPHI1A000586/RPHI1A025248/RPHI1A023564/RPHI1A023204/RPHI1A026…
GO:0051276	chromosome organization	387	0.308272	1.32799	0.00762236	0.103804	0.0909448	6699	tags=46%, list=39%, signal=29%	RPHI1A011829/RPHI1A014033/RPHI1A025795/RPHI1A016758/RPHI1A023747/RPHI1A033236/RPHI1A039359/RPHI1A027396/RPHI1A025048/RPHI1A039571/RPHI1A041621/RPHI1A024463/RPHI1A043212/RPHI1A019410/RPHI1A020064/RPHI1A014472/RPHI1A013342/RPHI1A010453/RPHI1A002102/RPHI1A002966/RPHI1A017202/RPHI1A006930/RPHI1A036395/RPHI1A005483/RPHI1A000303/RPHI1A041722/RPHI1A010213/RPHI1A016938/RPHI1A013616/RPHI1A005809/RPHI1A032…
GO:1903047	mitotic cell cycle process	452	0.305272	1.3288	0.00392343	0.0661186	0.057928	5592	tags=36%, list=33%, signal=25%	RPHI1A011829/RPHI1A026490/RPHI1A023031/RPHI1A006229/RPHI1A016758/RPHI1A027067/RPHI1A039359/RPHI1A028350/RPHI1A013373/RPHI1A027396/RPHI1A006214/RPHI1A036883/RPHI1A041070/RPHI1A025048/RPHI1A037512/RPHI1A039571/RPHI1A041621/RPHI1A045929/RPHI1A010738/RPHI1A024463/RPHI1A038795/RPHI1A020064/RPHI1A008207/RPHI1A005179/RPHI1A013342/RPHI1A041999/RPHI1A010453/RPHI1A002102/RPHI1A043085/RPHI1A008874/RPHI1A009…
GO:0007420	brain development	323	0.315004	1.33296	0.0165869	0.167893	0.147095	5282	tags=36%, list=31%, signal=25%	RPHI1A045558/RPHI1A002090/RPHI1A026490/RPHI1A045689/RPHI1A023163/RPHI1A025198/RPHI1A006229/RPHI1A035558/RPHI1A007093/RPHI1A003461/RPHI1A033674/RPHI1A036037/RPHI1A007368/RPHI1A033236/RPHI1A020319/RPHI1A007188/RPHI1A035428/RPHI1A020923/RPHI1A007850/RPHI1A027680/RPHI1A020714/RPHI1A005514/RPHI1A022698/RPHI1A031946/RPHI1A045616/RPHI1A022012/RPHI1A035200/RPHI1A022203/RPHI1A025670/RPHI1A034079/RPHI1A024…
GO:0030162	regulation of proteolysis	281	0.324434	1.34637	0.00682335	0.0966313	0.0846608	5589	tags=37%, list=33%, signal=25%	RPHI1A041121/RPHI1A002090/RPHI1A027381/RPHI1A035352/RPHI1A003132/RPHI1A025198/RPHI1A018597/RPHI1A027372/RPHI1A026595/RPHI1A033563/RPHI1A012887/RPHI1A043671/RPHI1A026805/RPHI1A001378/RPHI1A027680/RPHI1A022087/RPHI1A026619/RPHI1A033182/RPHI1A028423/RPHI1A041999/RPHI1A030681/RPHI1A015231/RPHI1A033723/RPHI1A034079/RPHI1A024845/RPHI1A032823/RPHI1A025698/RPHI1A028838/RPHI1A022536/RPHI1A020544/RPHI1A040…
GO:0016236	macroautophagy	197	0.338985	1.35214	0.0167624	0.169134	0.148182	6598	tags=50%, list=38%, signal=31%	RPHI1A035352/RPHI1A043975/RPHI1A018767/RPHI1A025261/RPHI1A007368/RPHI1A030952/RPHI1A016279/RPHI1A020979/RPHI1A033182/RPHI1A031454/RPHI1A000536/RPHI1A025363/RPHI1A028496/RPHI1A031248/RPHI1A019805/RPHI1A045616/RPHI1A030514/RPHI1A043382/RPHI1A022203/RPHI1A024845/RPHI1A037444/RPHI1A023637/RPHI1A025119/RPHI1A014979/RPHI1A030763/RPHI1A027602/RPHI1A034208/RPHI1A013297/RPHI1A036507/RPHI1A011091/RPHI1A032…
GO:0045596	negative regulation of cell differentiation	210	0.338399	1.35476	0.00948918	0.119306	0.104527	6208	tags=44%, list=36%, signal=29%	RPHI1A001326/RPHI1A000954/RPHI1A030653/RPHI1A026490/RPHI1A026550/RPHI1A023163/RPHI1A008924/RPHI1A033674/RPHI1A031736/RPHI1A015155/RPHI1A012866/RPHI1A043671/RPHI1A020714/RPHI1A020064/RPHI1A033182/RPHI1A001827/RPHI1A022698/RPHI1A007422/RPHI1A025670/RPHI1A018677/RPHI1A005466/RPHI1A040456/RPHI1A032365/RPHI1A022722/RPHI1A000923/RPHI1A010243/RPHI1A018511/RPHI1A026692/RPHI1A032166/RPHI1A035197/RPHI1A017…
GO:0051301	cell division	359	0.317317	1.35596	0.00901125	0.116272	0.101869	6304	tags=45%, list=37%, signal=29%	RPHI1A006229/RPHI1A043607/RPHI1A026595/RPHI1A028350/RPHI1A027396/RPHI1A025048/RPHI1A036856/RPHI1A030379/RPHI1A039571/RPHI1A041621/RPHI1A020714/RPHI1A024463/RPHI1A019410/RPHI1A014578/RPHI1A008454/RPHI1A008207/RPHI1A041999/RPHI1A010453/RPHI1A002102/RPHI1A002966/RPHI1A008874/RPHI1A009231/RPHI1A017202/RPHI1A005483/RPHI1A003292/RPHI1A032834/RPHI1A000126/RPHI1A006287/RPHI1A016938/RPHI1A014097/RPHI1A005…
GO:0010628	positive regulation of gene expression	379	0.315608	1.35789	0.00645676	0.093077	0.0815468	6724	tags=47%, list=39%, signal=29%	RPHI1A007273/RPHI1A038930/RPHI1A034502/RPHI1A000954/RPHI1A020488/RPHI1A043975/RPHI1A025876/RPHI1A008222/RPHI1A027067/RPHI1A036037/RPHI1A046040/RPHI1A025506/RPHI1A011788/RPHI1A013373/RPHI1A020923/RPHI1A013105/RPHI1A043573/RPHI1A004917/RPHI1A030315/RPHI1A033182/RPHI1A028020/RPHI1A043085/RPHI1A015231/RPHI1A013289/RPHI1A045616/RPHI1A000303/RPHI1A025670/RPHI1A024845/RPHI1A044017/RPHI1A032410/RPHI1A017…
GO:0005975	carbohydrate metabolic process	255	0.331283	1.35986	0.0113784	0.134332	0.117691	4314	tags=31%, list=25%, signal=23%	RPHI1A011829/RPHI1A005291/RPHI1A037480/RPHI1A025876/RPHI1A016760/RPHI1A007518/RPHI1A033660/RPHI1A044753/RPHI1A015155/RPHI1A038499/RPHI1A021525/RPHI1A017767/RPHI1A003760/RPHI1A035571/RPHI1A025091/RPHI1A022501/RPHI1A008454/RPHI1A033182/RPHI1A016497/RPHI1A028269/RPHI1A005179/RPHI1A045616/RPHI1A020546/RPHI1A036509/RPHI1A026385/RPHI1A011760/RPHI1A038731/RPHI1A035756/RPHI1A030995/RPHI1A045907/RPHI1A020…
GO:0042327	positive regulation of phosphorylation	261	0.330882	1.3599	0.0108363	0.130087	0.113972	5713	tags=41%, list=33%, signal=28%	RPHI1A007273/RPHI1A038930/RPHI1A034502/RPHI1A016269/RPHI1A019913/RPHI1A043975/RPHI1A008924/RPHI1A014094/RPHI1A027372/RPHI1A041980/RPHI1A028350/RPHI1A004183/RPHI1A007188/RPHI1A006832/RPHI1A021254/RPHI1A027680/RPHI1A033182/RPHI1A028020/RPHI1A016316/RPHI1A026385/RPHI1A024845/RPHI1A032823/RPHI1A000923/RPHI1A015451/RPHI1A020884/RPHI1A023564/RPHI1A032368/RPHI1A015503/RPHI1A013650/RPHI1A033761/RPHI1A009…
GO:0032787	monocarboxylic acid metabolic process	282	0.327818	1.36112	0.00703824	0.099016	0.08675	5102	tags=36%, list=30%, signal=26%	RPHI1A011829/RPHI1A024640/RPHI1A005850/RPHI1A013141/RPHI1A040080/RPHI1A006626/RPHI1A040344/RPHI1A027067/RPHI1A012678/RPHI1A010705/RPHI1A015155/RPHI1A038499/RPHI1A011651/RPHI1A004355/RPHI1A037512/RPHI1A035571/RPHI1A037847/RPHI1A038000/RPHI1A022604/RPHI1A036740/RPHI1A008454/RPHI1A033182/RPHI1A028765/RPHI1A019856/RPHI1A045616/RPHI1A020664/RPHI1A015543/RPHI1A036509/RPHI1A044236/RPHI1A042467/RPHI1A006…
GO:0000122	negative regulation of transcription by RNA polymerase II	314	0.32413	1.36493	0.010016	0.122788	0.107577	4733	tags=32%, list=28%, signal=24%	RPHI1A033614/RPHI1A045558/RPHI1A021812/RPHI1A034502/RPHI1A000954/RPHI1A014417/RPHI1A024455/RPHI1A003461/RPHI1A033674/RPHI1A031736/RPHI1A035473/RPHI1A011788/RPHI1A015155/RPHI1A020714/RPHI1A024437/RPHI1A040501/RPHI1A007253/RPHI1A021443/RPHI1A026057/RPHI1A033182/RPHI1A023417/RPHI1A025435/RPHI1A019981/RPHI1A022203/RPHI1A025670/RPHI1A044017/RPHI1A018677/RPHI1A032823/RPHI1A017445/RPHI1A018669/RPHI1A028…
GO:0019752	carboxylic acid metabolic process	466	0.31268	1.36534	0.00218015	0.0446302	0.0391015	5102	tags=33%, list=30%, signal=24%	RPHI1A011829/RPHI1A034940/RPHI1A024640/RPHI1A005850/RPHI1A013141/RPHI1A005291/RPHI1A040080/RPHI1A006626/RPHI1A016760/RPHI1A040344/RPHI1A027067/RPHI1A012678/RPHI1A010705/RPHI1A042330/RPHI1A003355/RPHI1A000368/RPHI1A012759/RPHI1A015155/RPHI1A038499/RPHI1A010377/RPHI1A011651/RPHI1A004355/RPHI1A037512/RPHI1A035571/RPHI1A037847/RPHI1A038000/RPHI1A022604/RPHI1A036740/RPHI1A026619/RPHI1A008454/RPHI1A033…
GO:1903507	negative regulation of nucleic acid-templated transcription	450	0.314591	1.36767	0.00328701	0.0593054	0.0519588	4733	tags=31%, list=28%, signal=23%	RPHI1A033614/RPHI1A045558/RPHI1A021812/RPHI1A034502/RPHI1A000954/RPHI1A014417/RPHI1A024455/RPHI1A008222/RPHI1A027067/RPHI1A003461/RPHI1A033674/RPHI1A018193/RPHI1A038615/RPHI1A031736/RPHI1A035473/RPHI1A011788/RPHI1A007188/RPHI1A015155/RPHI1A020714/RPHI1A024437/RPHI1A040501/RPHI1A019410/RPHI1A007253/RPHI1A021443/RPHI1A022501/RPHI1A026057/RPHI1A033182/RPHI1A023417/RPHI1A007422/RPHI1A043562/RPHI1A003…
GO:1902679	negative regulation of RNA biosynthetic process	454	0.314215	1.3687	0.00280873	0.0537106	0.047057	5981	tags=40%, list=35%, signal=27%	RPHI1A033614/RPHI1A045558/RPHI1A021812/RPHI1A034502/RPHI1A000954/RPHI1A014417/RPHI1A024455/RPHI1A008222/RPHI1A027067/RPHI1A003461/RPHI1A033674/RPHI1A018193/RPHI1A038615/RPHI1A031736/RPHI1A035473/RPHI1A011788/RPHI1A007188/RPHI1A015155/RPHI1A020714/RPHI1A024437/RPHI1A040501/RPHI1A019410/RPHI1A007253/RPHI1A021443/RPHI1A022501/RPHI1A026057/RPHI1A033182/RPHI1A023417/RPHI1A007422/RPHI1A043562/RPHI1A003…
GO:0007005	mitochondrion organization	282	0.32992	1.36985	0.00636259	0.093077	0.0815468	4898	tags=33%, list=29%, signal=24%	RPHI1A002090/RPHI1A035352/RPHI1A003132/RPHI1A019454/RPHI1A014094/RPHI1A005881/RPHI1A011065/RPHI1A030952/RPHI1A001378/RPHI1A020979/RPHI1A039414/RPHI1A031454/RPHI1A037556/RPHI1A041999/RPHI1A032871/RPHI1A013064/RPHI1A045616/RPHI1A030367/RPHI1A000809/RPHI1A022203/RPHI1A024845/RPHI1A044017/RPHI1A037444/RPHI1A029896/RPHI1A022722/RPHI1A000032/RPHI1A022135/RPHI1A016475/RPHI1A021990/RPHI1A028838/RPHI1A008…
GO:0060322	head development	342	0.323047	1.37241	0.00862635	0.113134	0.0991195	5282	tags=37%, list=31%, signal=26%	RPHI1A045558/RPHI1A002090/RPHI1A026490/RPHI1A045689/RPHI1A023163/RPHI1A025198/RPHI1A006229/RPHI1A035558/RPHI1A007093/RPHI1A003461/RPHI1A033674/RPHI1A036037/RPHI1A007368/RPHI1A033236/RPHI1A020319/RPHI1A007188/RPHI1A012887/RPHI1A035428/RPHI1A020923/RPHI1A007850/RPHI1A027680/RPHI1A020714/RPHI1A005514/RPHI1A022698/RPHI1A031946/RPHI1A045616/RPHI1A022012/RPHI1A035200/RPHI1A022203/RPHI1A025670/RPHI1A034…
GO:0009887	animal organ morphogenesis	371	0.320464	1.37541	0.00376674	0.0646725	0.056661	6214	tags=43%, list=36%, signal=28%	RPHI1A011829/RPHI1A033614/RPHI1A002090/RPHI1A021010/RPHI1A022265/RPHI1A020488/RPHI1A023163/RPHI1A008924/RPHI1A006229/RPHI1A027372/RPHI1A033674/RPHI1A020217/RPHI1A007188/RPHI1A036856/RPHI1A020714/RPHI1A024463/RPHI1A004917/RPHI1A037393/RPHI1A005514/RPHI1A005179/RPHI1A022698/RPHI1A007422/RPHI1A025363/RPHI1A045616/RPHI1A006930/RPHI1A027929/RPHI1A033628/RPHI1A022012/RPHI1A019981/RPHI1A025670/RPHI1A024…
GO:0001934	positive regulation of protein phosphorylation	236	0.337827	1.37597	0.0121274	0.13807	0.120966	5713	tags=42%, list=33%, signal=28%	RPHI1A007273/RPHI1A038930/RPHI1A034502/RPHI1A016269/RPHI1A019913/RPHI1A043975/RPHI1A008924/RPHI1A014094/RPHI1A027372/RPHI1A041980/RPHI1A028350/RPHI1A004183/RPHI1A007188/RPHI1A006832/RPHI1A027680/RPHI1A033182/RPHI1A028020/RPHI1A016316/RPHI1A026385/RPHI1A024845/RPHI1A032823/RPHI1A000923/RPHI1A015451/RPHI1A020884/RPHI1A023564/RPHI1A032368/RPHI1A015503/RPHI1A013650/RPHI1A033761/RPHI1A009723/RPHI1A017…
GO:0045892	negative regulation of DNA-templated transcription	448	0.316528	1.37645	0.00219778	0.0448473	0.0392917	4733	tags=31%, list=28%, signal=23%	RPHI1A033614/RPHI1A045558/RPHI1A021812/RPHI1A034502/RPHI1A000954/RPHI1A014417/RPHI1A024455/RPHI1A008222/RPHI1A027067/RPHI1A003461/RPHI1A033674/RPHI1A018193/RPHI1A038615/RPHI1A031736/RPHI1A035473/RPHI1A011788/RPHI1A007188/RPHI1A015155/RPHI1A020714/RPHI1A024437/RPHI1A040501/RPHI1A019410/RPHI1A007253/RPHI1A021443/RPHI1A022501/RPHI1A026057/RPHI1A033182/RPHI1A023417/RPHI1A007422/RPHI1A043562/RPHI1A003…
GO:0043436	oxoacid metabolic process	473	0.314937	1.37683	0.00166506	0.036296	0.0317997	5102	tags=34%, list=30%, signal=24%	RPHI1A011829/RPHI1A034940/RPHI1A024640/RPHI1A005850/RPHI1A013141/RPHI1A005291/RPHI1A040080/RPHI1A006626/RPHI1A016760/RPHI1A040344/RPHI1A027067/RPHI1A012678/RPHI1A026203/RPHI1A010705/RPHI1A042330/RPHI1A003355/RPHI1A000368/RPHI1A012759/RPHI1A015155/RPHI1A038499/RPHI1A010377/RPHI1A011651/RPHI1A004355/RPHI1A037512/RPHI1A035571/RPHI1A037847/RPHI1A038000/RPHI1A022604/RPHI1A036740/RPHI1A026619/RPHI1A008…
GO:0019637	organophosphate metabolic process	498	0.314556	1.38102	0.00232796	0.0467568	0.0409646	5744	tags=39%, list=33%, signal=27%	RPHI1A001794/RPHI1A027508/RPHI1A032228/RPHI1A028138/RPHI1A021718/RPHI1A022700/RPHI1A003132/RPHI1A002407/RPHI1A040080/RPHI1A006626/RPHI1A010890/RPHI1A024448/RPHI1A004538/RPHI1A035558/RPHI1A012678/RPHI1A033660/RPHI1A023033/RPHI1A001610/RPHI1A022772/RPHI1A042330/RPHI1A000368/RPHI1A006832/RPHI1A020923/RPHI1A001027/RPHI1A043671/RPHI1A016279/RPHI1A037512/RPHI1A022245/RPHI1A030715/RPHI1A022501/RPHI1A039…
GO:0006082	organic acid metabolic process	474	0.316271	1.38297	0.00110923	0.0277957	0.0243524	5102	tags=34%, list=30%, signal=25%	RPHI1A011829/RPHI1A034940/RPHI1A024640/RPHI1A005850/RPHI1A013141/RPHI1A005291/RPHI1A040080/RPHI1A006626/RPHI1A016760/RPHI1A040344/RPHI1A027067/RPHI1A012678/RPHI1A026203/RPHI1A010705/RPHI1A042330/RPHI1A003355/RPHI1A000368/RPHI1A012759/RPHI1A015155/RPHI1A038499/RPHI1A010377/RPHI1A011651/RPHI1A004355/RPHI1A037512/RPHI1A035571/RPHI1A037847/RPHI1A038000/RPHI1A022604/RPHI1A036740/RPHI1A026619/RPHI1A008…
GO:0018105	peptidyl-serine phosphorylation	128	0.36363	1.39004	0.019354	0.184854	0.161955	5850	tags=46%, list=34%, signal=31%	RPHI1A002090/RPHI1A022265/RPHI1A043975/RPHI1A011788/RPHI1A013373/RPHI1A022501/RPHI1A008454/RPHI1A028020/RPHI1A028959/RPHI1A041999/RPHI1A030757/RPHI1A016316/RPHI1A024845/RPHI1A032823/RPHI1A020884/RPHI1A021584/RPHI1A023564/RPHI1A015503/RPHI1A006050/RPHI1A019890/RPHI1A009588/RPHI1A027064/RPHI1A014860/RPHI1A030295/RPHI1A010425/RPHI1A006964/RPHI1A010837/RPHI1A017110/RPHI1A038224/RPHI1A019299/RPHI1A038…
GO:0010562	positive regulation of phosphorus metabolic process	288	0.332618	1.39113	0.00449162	0.0733707	0.0642817	5713	tags=41%, list=33%, signal=28%	RPHI1A007273/RPHI1A038930/RPHI1A034502/RPHI1A016269/RPHI1A019913/RPHI1A024448/RPHI1A043975/RPHI1A008924/RPHI1A014094/RPHI1A002126/RPHI1A027372/RPHI1A041980/RPHI1A028350/RPHI1A004183/RPHI1A007188/RPHI1A006832/RPHI1A021254/RPHI1A027680/RPHI1A033182/RPHI1A028020/RPHI1A001827/RPHI1A016316/RPHI1A026385/RPHI1A024845/RPHI1A032823/RPHI1A000923/RPHI1A015451/RPHI1A020884/RPHI1A023564/RPHI1A032368/RPHI1A015…
GO:0045937	positive regulation of phosphate metabolic process	288	0.332618	1.39113	0.00449162	0.0733707	0.0642817	5713	tags=41%, list=33%, signal=28%	RPHI1A007273/RPHI1A038930/RPHI1A034502/RPHI1A016269/RPHI1A019913/RPHI1A024448/RPHI1A043975/RPHI1A008924/RPHI1A014094/RPHI1A002126/RPHI1A027372/RPHI1A041980/RPHI1A028350/RPHI1A004183/RPHI1A007188/RPHI1A006832/RPHI1A021254/RPHI1A027680/RPHI1A033182/RPHI1A028020/RPHI1A001827/RPHI1A016316/RPHI1A026385/RPHI1A024845/RPHI1A032823/RPHI1A000923/RPHI1A015451/RPHI1A020884/RPHI1A023564/RPHI1A032368/RPHI1A015…
GO:0022407	regulation of cell-cell adhesion	120	0.367764	1.39133	0.0213552	0.194851	0.170713	5069	tags=42%, list=30%, signal=30%	RPHI1A023163/RPHI1A013206/RPHI1A031736/RPHI1A011788/RPHI1A035986/RPHI1A006832/RPHI1A043671/RPHI1A027680/RPHI1A022243/RPHI1A045045/RPHI1A006930/RPHI1A018677/RPHI1A040456/RPHI1A017445/RPHI1A021584/RPHI1A032368/RPHI1A026175/RPHI1A013650/RPHI1A022499/RPHI1A026692/RPHI1A028989/RPHI1A017391/RPHI1A021626/RPHI1A020947/RPHI1A043697/RPHI1A015352/RPHI1A039807/RPHI1A009146/RPHI1A018428/RPHI1A019299/RPHI1A024…
GO:0008285	negative regulation of cell population proliferation	237	0.342107	1.39431	0.00854093	0.112501	0.0985649	4744	tags=33%, list=28%, signal=24%	RPHI1A002090/RPHI1A001326/RPHI1A023163/RPHI1A011788/RPHI1A033563/RPHI1A015155/RPHI1A012887/RPHI1A036856/RPHI1A020714/RPHI1A024463/RPHI1A024437/RPHI1A030315/RPHI1A022698/RPHI1A006930/RPHI1A042722/RPHI1A027929/RPHI1A032613/RPHI1A025435/RPHI1A026385/RPHI1A009250/RPHI1A032823/RPHI1A040456/RPHI1A017445/RPHI1A041317/RPHI1A025698/RPHI1A029145/RPHI1A011191/RPHI1A031165/RPHI1A027228/RPHI1A026175/RPHI1A013…
GO:0071897	DNA biosynthetic process	123	0.368744	1.39555	0.0213897	0.194888	0.170745	5671	tags=40%, list=33%, signal=27%	RPHI1A011829/RPHI1A020955/RPHI1A018203/RPHI1A015870/RPHI1A008222/RPHI1A041070/RPHI1A039414/RPHI1A044390/RPHI1A033182/RPHI1A036220/RPHI1A000303/RPHI1A033723/RPHI1A028172/RPHI1A002234/RPHI1A005486/RPHI1A019890/RPHI1A022499/RPHI1A023380/RPHI1A003171/RPHI1A016256/RPHI1A020228/RPHI1A020259/RPHI1A003356/RPHI1A042777/RPHI1A022668/RPHI1A022270/RPHI1A032948/RPHI1A037699/RPHI1A017782/RPHI1A015463/RPHI1A031…
GO:0043434	response to peptide hormone	155	0.357624	1.4019	0.0160294	0.165219	0.144752	5589	tags=43%, list=33%, signal=29%	RPHI1A034502/RPHI1A016269/RPHI1A013373/RPHI1A004355/RPHI1A016279/RPHI1A037512/RPHI1A024463/RPHI1A022501/RPHI1A033182/RPHI1A030755/RPHI1A028269/RPHI1A043085/RPHI1A026385/RPHI1A038731/RPHI1A039551/RPHI1A001096/RPHI1A022571/RPHI1A009158/RPHI1A028838/RPHI1A045674/RPHI1A013091/RPHI1A044567/RPHI1A029057/RPHI1A026692/RPHI1A034505/RPHI1A038308/RPHI1A023259/RPHI1A045529/RPHI1A005712/RPHI1A002054/RPHI1A026…
GO:1901361	organic cyclic compound catabolic process	263	0.340371	1.40203	0.00256626	0.0502782	0.0440498	4854	tags=30%, list=28%, signal=22%	RPHI1A011829/RPHI1A028138/RPHI1A042222/RPHI1A006626/RPHI1A010890/RPHI1A043975/RPHI1A036391/RPHI1A043607/RPHI1A036037/RPHI1A025506/RPHI1A001610/RPHI1A000368/RPHI1A022045/RPHI1A001027/RPHI1A037847/RPHI1A034790/RPHI1A013289/RPHI1A006971/RPHI1A042722/RPHI1A041379/RPHI1A014673/RPHI1A043467/RPHI1A029365/RPHI1A009867/RPHI1A029671/RPHI1A005400/RPHI1A029990/RPHI1A008892/RPHI1A040190/RPHI1A043777/RPHI1A003…
GO:0098542	defense response to other organism	294	0.335723	1.40235	0.00417961	0.0693381	0.0607486	4640	tags=32%, list=27%, signal=24%	RPHI1A011829/RPHI1A030538/RPHI1A007273/RPHI1A016269/RPHI1A010890/RPHI1A031865/RPHI1A024448/RPHI1A018597/RPHI1A011946/RPHI1A023404/RPHI1A018193/RPHI1A025506/RPHI1A030952/RPHI1A013373/RPHI1A020930/RPHI1A027680/RPHI1A022087/RPHI1A008454/RPHI1A028020/RPHI1A021690/RPHI1A010009/RPHI1A043085/RPHI1A016531/RPHI1A016316/RPHI1A042722/RPHI1A038516/RPHI1A026675/RPHI1A030367/RPHI1A030407/RPHI1A032410/RPHI1A017…
GO:0050808	synapse organization	147	0.361534	1.40527	0.0208565	0.191946	0.168168	4620	tags=37%, list=27%, signal=27%	RPHI1A026490/RPHI1A045689/RPHI1A008924/RPHI1A035043/RPHI1A041569/RPHI1A041980/RPHI1A007188/RPHI1A027680/RPHI1A034923/RPHI1A014578/RPHI1A022698/RPHI1A031946/RPHI1A043085/RPHI1A039159/RPHI1A034079/RPHI1A024845/RPHI1A024964/RPHI1A023204/RPHI1A032368/RPHI1A021471/RPHI1A041157/RPHI1A013650/RPHI1A015695/RPHI1A018511/RPHI1A031243/RPHI1A010341/RPHI1A006274/RPHI1A038308/RPHI1A033933/RPHI1A042391/RPHI1A030…
GO:0051241	negative regulation of multicellular organismal process	310	0.334976	1.40862	0.003409	0.0604765	0.0529848	4971	tags=36%, list=29%, signal=26%	RPHI1A007273/RPHI1A001326/RPHI1A000954/RPHI1A026550/RPHI1A023163/RPHI1A008924/RPHI1A004538/RPHI1A030217/RPHI1A031736/RPHI1A030952/RPHI1A012866/RPHI1A043671/RPHI1A037512/RPHI1A003034/RPHI1A020714/RPHI1A036740/RPHI1A031454/RPHI1A022698/RPHI1A028496/RPHI1A015231/RPHI1A008334/RPHI1A045616/RPHI1A006930/RPHI1A026385/RPHI1A017602/RPHI1A025670/RPHI1A038443/RPHI1A018677/RPHI1A040456/RPHI1A026699/RPHI1A017…
GO:0007600	sensory perception	136	0.365333	1.40876	0.0211224	0.193786	0.169781	5736	tags=46%, list=33%, signal=31%	RPHI1A030653/RPHI1A006229/RPHI1A010757/RPHI1A026933/RPHI1A040642/RPHI1A005946/RPHI1A020319/RPHI1A030379/RPHI1A027680/RPHI1A022243/RPHI1A007422/RPHI1A026599/RPHI1A006930/RPHI1A027929/RPHI1A022012/RPHI1A022724/RPHI1A032401/RPHI1A001386/RPHI1A029142/RPHI1A023204/RPHI1A034060/RPHI1A045463/RPHI1A030116/RPHI1A018359/RPHI1A022549/RPHI1A022669/RPHI1A009177/RPHI1A027650/RPHI1A046059/RPHI1A040672/RPHI1A031…
GO:0050673	epithelial cell proliferation	153	0.360344	1.40925	0.0216477	0.195841	0.171581	6208	tags=46%, list=36%, signal=30%	RPHI1A002090/RPHI1A001326/RPHI1A013141/RPHI1A022265/RPHI1A043975/RPHI1A036856/RPHI1A021254/RPHI1A020714/RPHI1A033182/RPHI1A005179/RPHI1A022698/RPHI1A045616/RPHI1A016316/RPHI1A032613/RPHI1A026385/RPHI1A025670/RPHI1A041756/RPHI1A018677/RPHI1A009250/RPHI1A017445/RPHI1A041317/RPHI1A031165/RPHI1A023204/RPHI1A009158/RPHI1A013650/RPHI1A018511/RPHI1A024488/RPHI1A009079/RPHI1A013640/RPHI1A026064/RPHI1A027…
GO:0043069	negative regulation of programmed cell death	360	0.330943	1.41493	0.00267951	0.0520183	0.0455743	6701	tags=48%, list=39%, signal=30%	RPHI1A045558/RPHI1A002090/RPHI1A021812/RPHI1A016269/RPHI1A026490/RPHI1A041658/RPHI1A004149/RPHI1A027372/RPHI1A027067/RPHI1A018193/RPHI1A030952/RPHI1A033563/RPHI1A013373/RPHI1A035428/RPHI1A022243/RPHI1A004734/RPHI1A002898/RPHI1A033182/RPHI1A021690/RPHI1A033515/RPHI1A000090/RPHI1A041999/RPHI1A029243/RPHI1A045616/RPHI1A000809/RPHI1A022203/RPHI1A025670/RPHI1A024845/RPHI1A032410/RPHI1A032823/RPHI1A017…
GO:0010038	response to metal ion	134	0.368701	1.41736	0.0140986	0.152108	0.133265	5135	tags=39%, list=30%, signal=27%	RPHI1A010950/RPHI1A030653/RPHI1A024448/RPHI1A030952/RPHI1A003355/RPHI1A012887/RPHI1A035428/RPHI1A020140/RPHI1A003034/RPHI1A030315/RPHI1A016974/RPHI1A016531/RPHI1A045616/RPHI1A033485/RPHI1A024845/RPHI1A032401/RPHI1A044017/RPHI1A037450/RPHI1A020884/RPHI1A025593/RPHI1A045674/RPHI1A024488/RPHI1A001623/RPHI1A013741/RPHI1A005225/RPHI1A002054/RPHI1A039280/RPHI1A038279/RPHI1A018840/RPHI1A028539/RPHI1A041…
GO:0051093	negative regulation of developmental process	297	0.338473	1.42054	0.00350775	0.0613808	0.0537771	6208	tags=44%, list=36%, signal=29%	RPHI1A001326/RPHI1A000954/RPHI1A030653/RPHI1A026490/RPHI1A026550/RPHI1A023163/RPHI1A008924/RPHI1A011065/RPHI1A033674/RPHI1A031736/RPHI1A015155/RPHI1A012866/RPHI1A043671/RPHI1A003034/RPHI1A020714/RPHI1A020064/RPHI1A014578/RPHI1A033182/RPHI1A001827/RPHI1A022698/RPHI1A007422/RPHI1A030757/RPHI1A045616/RPHI1A026385/RPHI1A025670/RPHI1A034079/RPHI1A018677/RPHI1A005466/RPHI1A040456/RPHI1A032365/RPHI1A022…
GO:1901137	carbohydrate derivative biosynthetic process	332	0.335332	1.42235	0.00229661	0.0462727	0.0405405	4337	tags=28%, list=25%, signal=21%	RPHI1A011829/RPHI1A001794/RPHI1A032228/RPHI1A016211/RPHI1A028138/RPHI1A017111/RPHI1A021718/RPHI1A021010/RPHI1A013141/RPHI1A042222/RPHI1A041853/RPHI1A040080/RPHI1A027662/RPHI1A025512/RPHI1A006981/RPHI1A039455/RPHI1A033660/RPHI1A007873/RPHI1A001610/RPHI1A044753/RPHI1A022045/RPHI1A021525/RPHI1A005377/RPHI1A027395/RPHI1A020923/RPHI1A001127/RPHI1A017210/RPHI1A004147/RPHI1A026972/RPHI1A005179/RPHI1A031…
GO:0062012	regulation of small molecule metabolic process	128	0.372105	1.42244	0.0129423	0.143761	0.125952	3459	tags=24%, list=20%, signal=19%	RPHI1A011829/RPHI1A034502/RPHI1A003132/RPHI1A006626/RPHI1A045992/RPHI1A027067/RPHI1A015155/RPHI1A021180/RPHI1A020923/RPHI1A000778/RPHI1A035571/RPHI1A036740/RPHI1A008454/RPHI1A033182/RPHI1A045616/RPHI1A026385/RPHI1A038731/RPHI1A039551/RPHI1A023564/RPHI1A012144/RPHI1A043255/RPHI1A032971/RPHI1A030295/RPHI1A003168/RPHI1A005712/RPHI1A000839/RPHI1A002054/RPHI1A035271/RPHI1A039294/RPHI1A031448/RPHI1A015…
GO:0019439	aromatic compound catabolic process	250	0.346929	1.42378	0.00489513	0.0777741	0.0681396	4493	tags=28%, list=26%, signal=21%	RPHI1A011829/RPHI1A028138/RPHI1A042222/RPHI1A006626/RPHI1A010890/RPHI1A043975/RPHI1A036391/RPHI1A043607/RPHI1A036037/RPHI1A025506/RPHI1A001610/RPHI1A022045/RPHI1A001027/RPHI1A037847/RPHI1A034790/RPHI1A013289/RPHI1A006971/RPHI1A042722/RPHI1A041379/RPHI1A014673/RPHI1A043467/RPHI1A029365/RPHI1A009867/RPHI1A029671/RPHI1A005400/RPHI1A029990/RPHI1A008892/RPHI1A040190/RPHI1A043777/RPHI1A003070/RPHI1A013…
GO:1902532	negative regulation of intracellular signal transduction	216	0.35471	1.42507	0.00608924	0.0907671	0.079523	4898	tags=33%, list=29%, signal=24%	RPHI1A016269/RPHI1A026490/RPHI1A018203/RPHI1A023163/RPHI1A024448/RPHI1A000230/RPHI1A018193/RPHI1A020217/RPHI1A009856/RPHI1A030949/RPHI1A024350/RPHI1A001117/RPHI1A004734/RPHI1A022501/RPHI1A033182/RPHI1A022698/RPHI1A025716/RPHI1A029243/RPHI1A045616/RPHI1A006930/RPHI1A026385/RPHI1A024845/RPHI1A032823/RPHI1A039551/RPHI1A031165/RPHI1A032368/RPHI1A031695/RPHI1A018949/RPHI1A008137/RPHI1A013650/RPHI1A035…
GO:0048812	neuron projection morphogenesis	220	0.354852	1.4257	0.00371487	0.0641267	0.0561828	6363	tags=50%, list=37%, signal=32%	RPHI1A018398/RPHI1A000954/RPHI1A044322/RPHI1A026490/RPHI1A045689/RPHI1A008924/RPHI1A035043/RPHI1A023229/RPHI1A036037/RPHI1A027680/RPHI1A020714/RPHI1A021690/RPHI1A005514/RPHI1A041999/RPHI1A030699/RPHI1A039159/RPHI1A026385/RPHI1A025670/RPHI1A034079/RPHI1A024845/RPHI1A044017/RPHI1A020884/RPHI1A003234/RPHI1A016944/RPHI1A032368/RPHI1A020544/RPHI1A015503/RPHI1A001623/RPHI1A026064/RPHI1A036754/RPHI1A046…
GO:0043161	proteasome-mediated ubiquitin-dependent protein catabolic process	290	0.340553	1.42606	0.00328406	0.0593054	0.0519588	4850	tags=33%, list=28%, signal=24%	RPHI1A041121/RPHI1A027381/RPHI1A014683/RPHI1A001943/RPHI1A045689/RPHI1A023031/RPHI1A041658/RPHI1A031918/RPHI1A026595/RPHI1A038615/RPHI1A006341/RPHI1A033867/RPHI1A000474/RPHI1A036569/RPHI1A009856/RPHI1A035428/RPHI1A013105/RPHI1A043671/RPHI1A006240/RPHI1A026805/RPHI1A001378/RPHI1A024463/RPHI1A022087/RPHI1A026619/RPHI1A033182/RPHI1A033515/RPHI1A035593/RPHI1A000090/RPHI1A041999/RPHI1A030681/RPHI1A007…
GO:0043085	positive regulation of catalytic activity	425	0.329624	1.43054	0.0011617	0.0287588	0.0251962	6413	tags=46%, list=37%, signal=30%	RPHI1A007273/RPHI1A002090/RPHI1A038930/RPHI1A001326/RPHI1A034502/RPHI1A003132/RPHI1A016269/RPHI1A026490/RPHI1A025198/RPHI1A043975/RPHI1A014094/RPHI1A008238/RPHI1A027372/RPHI1A005645/RPHI1A041980/RPHI1A033236/RPHI1A028350/RPHI1A039583/RPHI1A012887/RPHI1A001117/RPHI1A025268/RPHI1A027680/RPHI1A038795/RPHI1A033182/RPHI1A036711/RPHI1A013342/RPHI1A022698/RPHI1A045616/RPHI1A016316/RPHI1A000303/RPHI1A026…
GO:1903037	regulation of leukocyte cell-cell adhesion	86	0.397213	1.43076	0.0182535	0.178513	0.156399	6313	tags=57%, list=37%, signal=36%	RPHI1A031736/RPHI1A011788/RPHI1A035986/RPHI1A043671/RPHI1A027680/RPHI1A045045/RPHI1A006930/RPHI1A018677/RPHI1A040456/RPHI1A017445/RPHI1A021584/RPHI1A032368/RPHI1A026175/RPHI1A013650/RPHI1A022499/RPHI1A026692/RPHI1A028989/RPHI1A017391/RPHI1A021626/RPHI1A020947/RPHI1A043697/RPHI1A015352/RPHI1A039807/RPHI1A018428/RPHI1A024977/RPHI1A008618/RPHI1A027149/RPHI1A005765/RPHI1A010869/RPHI1A045430/RPHI1A041…
GO:1901652	response to peptide	180	0.360611	1.43169	0.00880119	0.114955	0.100715	6607	tags=51%, list=38%, signal=32%	RPHI1A007273/RPHI1A034502/RPHI1A016269/RPHI1A008222/RPHI1A013373/RPHI1A004355/RPHI1A016279/RPHI1A037512/RPHI1A027680/RPHI1A024463/RPHI1A022501/RPHI1A033182/RPHI1A030755/RPHI1A028269/RPHI1A043085/RPHI1A026385/RPHI1A032401/RPHI1A038731/RPHI1A039551/RPHI1A031165/RPHI1A001096/RPHI1A022571/RPHI1A009158/RPHI1A028838/RPHI1A045674/RPHI1A013091/RPHI1A044567/RPHI1A029057/RPHI1A026692/RPHI1A034505/RPHI1A038…
GO:0001701	in utero embryonic development	192	0.359083	1.43271	0.00653451	0.093077	0.0815468	6211	tags=44%, list=36%, signal=29%	RPHI1A026490/RPHI1A008402/RPHI1A042222/RPHI1A027372/RPHI1A043607/RPHI1A041569/RPHI1A026033/RPHI1A027396/RPHI1A008954/RPHI1A020714/RPHI1A004917/RPHI1A022243/RPHI1A022501/RPHI1A044012/RPHI1A015231/RPHI1A016531/RPHI1A045616/RPHI1A000303/RPHI1A022012/RPHI1A025670/RPHI1A041756/RPHI1A043210/RPHI1A017445/RPHI1A002428/RPHI1A022135/RPHI1A021431/RPHI1A022499/RPHI1A013640/RPHI1A026064/RPHI1A042868/RPHI1A036…
GO:0031331	positive regulation of cellular catabolic process	151	0.366103	1.43297	0.0203184	0.189728	0.166225	4255	tags=32%, list=25%, signal=25%	RPHI1A016269/RPHI1A014094/RPHI1A007873/RPHI1A028350/RPHI1A045686/RPHI1A016279/RPHI1A036740/RPHI1A033182/RPHI1A015231/RPHI1A013289/RPHI1A045616/RPHI1A016316/RPHI1A042722/RPHI1A026385/RPHI1A029365/RPHI1A022203/RPHI1A024845/RPHI1A009867/RPHI1A022722/RPHI1A005400/RPHI1A008892/RPHI1A014979/RPHI1A013091/RPHI1A030139/RPHI1A034208/RPHI1A043036/RPHI1A004020/RPHI1A016713/RPHI1A002054/RPHI1A009350/RPHI1A021…
GO:0044089	positive regulation of cellular component biogenesis	211	0.358097	1.43381	0.00782038	0.106048	0.0929112	5726	tags=43%, list=33%, signal=29%	RPHI1A007273/RPHI1A002090/RPHI1A044322/RPHI1A023163/RPHI1A006229/RPHI1A011788/RPHI1A015155/RPHI1A016279/RPHI1A035571/RPHI1A024463/RPHI1A014578/RPHI1A008454/RPHI1A005179/RPHI1A013342/RPHI1A016316/RPHI1A006930/RPHI1A038516/RPHI1A041722/RPHI1A032834/RPHI1A009250/RPHI1A032823/RPHI1A020884/RPHI1A032368/RPHI1A008892/RPHI1A014979/RPHI1A013650/RPHI1A019890/RPHI1A012707/RPHI1A000876/RPHI1A006377/RPHI1A005…
GO:0016032	viral process	175	0.36251	1.43537	0.00776577	0.105532	0.0924587	4365	tags=34%, list=25%, signal=26%	RPHI1A026490/RPHI1A042222/RPHI1A027662/RPHI1A024448/RPHI1A038615/RPHI1A030952/RPHI1A019098/RPHI1A036289/RPHI1A023141/RPHI1A004490/RPHI1A034849/RPHI1A022501/RPHI1A001827/RPHI1A015231/RPHI1A013289/RPHI1A019805/RPHI1A042722/RPHI1A019227/RPHI1A041722/RPHI1A030407/RPHI1A026699/RPHI1A015979/RPHI1A003234/RPHI1A005400/RPHI1A025119/RPHI1A004926/RPHI1A030894/RPHI1A045255/RPHI1A034964/RPHI1A027190/RPHI1A013…
GO:0060548	negative regulation of cell death	405	0.332053	1.43786	0.0010505	0.0266252	0.023327	6701	tags=48%, list=39%, signal=30%	RPHI1A045558/RPHI1A002090/RPHI1A021812/RPHI1A016269/RPHI1A026490/RPHI1A041658/RPHI1A004149/RPHI1A027372/RPHI1A027067/RPHI1A018193/RPHI1A030952/RPHI1A022772/RPHI1A033563/RPHI1A013373/RPHI1A007188/RPHI1A002928/RPHI1A035428/RPHI1A021254/RPHI1A027680/RPHI1A022243/RPHI1A004734/RPHI1A002898/RPHI1A033182/RPHI1A021690/RPHI1A033515/RPHI1A000090/RPHI1A041999/RPHI1A029243/RPHI1A045616/RPHI1A016316/RPHI1A000…
GO:0070646	protein modification by small protein removal	103	0.387496	1.43848	0.0215271	0.195026	0.170867	3979	tags=30%, list=23%, signal=23%	RPHI1A018203/RPHI1A000348/RPHI1A027067/RPHI1A020979/RPHI1A044390/RPHI1A030681/RPHI1A008874/RPHI1A017202/RPHI1A020764/RPHI1A029602/RPHI1A013728/RPHI1A014097/RPHI1A031165/RPHI1A013611/RPHI1A005147/RPHI1A032981/RPHI1A006990/RPHI1A037732/RPHI1A024482/RPHI1A012861/RPHI1A027234/RPHI1A014597/RPHI1A015491/RPHI1A018590/RPHI1A002285/RPHI1A036846/RPHI1A021192/RPHI1A030888/RPHI1A007889/RPHI1A041151/RPHI1A006…
GO:0071375	cellular response to peptide hormone stimulus	111	0.386204	1.44117	0.0175073	0.173902	0.152359	5589	tags=48%, list=33%, signal=32%	RPHI1A016269/RPHI1A013373/RPHI1A016279/RPHI1A037512/RPHI1A024463/RPHI1A022501/RPHI1A033182/RPHI1A030755/RPHI1A028269/RPHI1A043085/RPHI1A038731/RPHI1A039551/RPHI1A022571/RPHI1A009158/RPHI1A045674/RPHI1A044567/RPHI1A029057/RPHI1A026692/RPHI1A034505/RPHI1A038308/RPHI1A023259/RPHI1A045529/RPHI1A005712/RPHI1A002054/RPHI1A026363/RPHI1A038279/RPHI1A045748/RPHI1A015352/RPHI1A039807/RPHI1A017644/RPHI1A006…
GO:0050803	regulation of synapse structure or activity	77	0.407942	1.44137	0.0212537	0.194202	0.170145	3965	tags=36%, list=23%, signal=28%	RPHI1A026490/RPHI1A008924/RPHI1A035043/RPHI1A041569/RPHI1A007188/RPHI1A027680/RPHI1A014578/RPHI1A022698/RPHI1A031946/RPHI1A039159/RPHI1A034079/RPHI1A024845/RPHI1A023204/RPHI1A032368/RPHI1A015695/RPHI1A018511/RPHI1A033933/RPHI1A042391/RPHI1A030649/RPHI1A036709/RPHI1A008315/RPHI1A006964/RPHI1A014076/RPHI1A024023/RPHI1A039558/RPHI1A032948/RPHI1A029983/RPHI1A026299
GO:0045785	positive regulation of cell adhesion	128	0.377132	1.44166	0.0112836	0.133459	0.116927	6353	tags=49%, list=37%, signal=31%	RPHI1A027372/RPHI1A013206/RPHI1A031736/RPHI1A011788/RPHI1A035986/RPHI1A006832/RPHI1A043671/RPHI1A035571/RPHI1A027680/RPHI1A022243/RPHI1A008454/RPHI1A010337/RPHI1A045045/RPHI1A005179/RPHI1A020884/RPHI1A032368/RPHI1A026175/RPHI1A026692/RPHI1A010425/RPHI1A020947/RPHI1A017768/RPHI1A043697/RPHI1A014076/RPHI1A039807/RPHI1A009146/RPHI1A018428/RPHI1A034375/RPHI1A024977/RPHI1A008618/RPHI1A023146/RPHI1A027…
GO:0031056	regulation of histone modification	86	0.400393	1.44222	0.0161061	0.165385	0.144898	5132	tags=41%, list=30%, signal=29%	RPHI1A016758/RPHI1A027067/RPHI1A020923/RPHI1A025268/RPHI1A021443/RPHI1A037569/RPHI1A033182/RPHI1A028020/RPHI1A016316/RPHI1A024845/RPHI1A014097/RPHI1A023564/RPHI1A032052/RPHI1A023570/RPHI1A025472/RPHI1A045255/RPHI1A018432/RPHI1A005192/RPHI1A003246/RPHI1A037443/RPHI1A024977/RPHI1A032948/RPHI1A021586/RPHI1A003107/RPHI1A033786/RPHI1A008328/RPHI1A037914/RPHI1A011570/RPHI1A041639/RPHI1A024357/RPHI1A038…
GO:0045944	positive regulation of transcription by RNA polymerase II	466	0.330397	1.4427	0.000292794	0.0103319	0.00905201	6021	tags=40%, list=35%, signal=27%	RPHI1A045558/RPHI1A021812/RPHI1A034502/RPHI1A000954/RPHI1A000551/RPHI1A014417/RPHI1A025198/RPHI1A031999/RPHI1A016758/RPHI1A004149/RPHI1A020001/RPHI1A027372/RPHI1A008222/RPHI1A027067/RPHI1A033674/RPHI1A026033/RPHI1A031736/RPHI1A035473/RPHI1A011788/RPHI1A020217/RPHI1A037160/RPHI1A015155/RPHI1A036289/RPHI1A013520/RPHI1A035428/RPHI1A037512/RPHI1A024437/RPHI1A030315/RPHI1A026057/RPHI1A037569/RPHI1A030…
GO:0046434	organophosphate catabolic process	76	0.409957	1.44312	0.0163708	0.166736	0.146081	4830	tags=41%, list=28%, signal=29%	RPHI1A028138/RPHI1A010890/RPHI1A024448/RPHI1A001610/RPHI1A001027/RPHI1A021998/RPHI1A030757/RPHI1A034790/RPHI1A014673/RPHI1A043467/RPHI1A008000/RPHI1A041756/RPHI1A029671/RPHI1A029990/RPHI1A003070/RPHI1A023567/RPHI1A010898/RPHI1A026108/RPHI1A037462/RPHI1A040234/RPHI1A027111/RPHI1A014542/RPHI1A015669/RPHI1A044319/RPHI1A015789/RPHI1A016756/RPHI1A041491/RPHI1A024603/RPHI1A035579/RPHI1A027553/RPHI1A024…
GO:0010506	regulation of autophagy	160	0.367389	1.44322	0.0153296	0.161568	0.141553	6229	tags=48%, list=36%, signal=31%	RPHI1A018203/RPHI1A043975/RPHI1A014094/RPHI1A025261/RPHI1A007368/RPHI1A007873/RPHI1A030952/RPHI1A028350/RPHI1A016279/RPHI1A020979/RPHI1A033182/RPHI1A008334/RPHI1A031248/RPHI1A045616/RPHI1A016316/RPHI1A043382/RPHI1A026385/RPHI1A022203/RPHI1A024845/RPHI1A022722/RPHI1A032368/RPHI1A014979/RPHI1A034208/RPHI1A043036/RPHI1A032971/RPHI1A010193/RPHI1A001422/RPHI1A016713/RPHI1A036522/RPHI1A009350/RPHI1A036…
GO:0048284	organelle fusion	76	0.410179	1.4439	0.0163708	0.166736	0.146081	5195	tags=38%, list=30%, signal=27%	RPHI1A002090/RPHI1A003132/RPHI1A018767/RPHI1A011065/RPHI1A016279/RPHI1A020979/RPHI1A021690/RPHI1A000536/RPHI1A030514/RPHI1A035512/RPHI1A016475/RPHI1A008972/RPHI1A001623/RPHI1A013297/RPHI1A036754/RPHI1A032530/RPHI1A004723/RPHI1A004822/RPHI1A039498/RPHI1A003504/RPHI1A018412/RPHI1A008343/RPHI1A045933/RPHI1A026871/RPHI1A009728/RPHI1A020251/RPHI1A045313/RPHI1A024541/RPHI1A042052
GO:1900180	regulation of protein localization to nucleus	82	0.403589	1.44463	0.0195294	0.185353	0.162392	6660	tags=56%, list=39%, signal=35%	RPHI1A023163/RPHI1A008222/RPHI1A027680/RPHI1A022698/RPHI1A013289/RPHI1A016316/RPHI1A026385/RPHI1A022203/RPHI1A025670/RPHI1A036507/RPHI1A014860/RPHI1A038247/RPHI1A016256/RPHI1A017768/RPHI1A021192/RPHI1A038818/RPHI1A026336/RPHI1A022270/RPHI1A024977/RPHI1A006344/RPHI1A005005/RPHI1A031324/RPHI1A006501/RPHI1A030919/RPHI1A042431/RPHI1A034801/RPHI1A031160/RPHI1A028447/RPHI1A013224/RPHI1A016070/RPHI1A021…
GO:0030097	hemopoiesis	332	0.340992	1.44636	0.00151765	0.0340114	0.0297981	6408	tags=46%, list=37%, signal=29%	RPHI1A011829/RPHI1A014033/RPHI1A002090/RPHI1A034502/RPHI1A026490/RPHI1A022265/RPHI1A045992/RPHI1A008222/RPHI1A023404/RPHI1A033674/RPHI1A026033/RPHI1A025189/RPHI1A031736/RPHI1A025506/RPHI1A030952/RPHI1A027396/RPHI1A015155/RPHI1A013105/RPHI1A043671/RPHI1A016279/RPHI1A001378/RPHI1A024437/RPHI1A030315/RPHI1A030201/RPHI1A033182/RPHI1A033911/RPHI1A022698/RPHI1A032221/RPHI1A020008/RPHI1A045616/RPHI1A045…
GO:0034655	nucleobase-containing compound catabolic process	226	0.357853	1.44692	0.00353391	0.0615015	0.0538828	4040	tags=26%, list=24%, signal=20%	RPHI1A011829/RPHI1A028138/RPHI1A042222/RPHI1A010890/RPHI1A043975/RPHI1A036391/RPHI1A043607/RPHI1A036037/RPHI1A025506/RPHI1A001610/RPHI1A022045/RPHI1A001027/RPHI1A034790/RPHI1A013289/RPHI1A006971/RPHI1A042722/RPHI1A014673/RPHI1A043467/RPHI1A029365/RPHI1A009867/RPHI1A029671/RPHI1A005400/RPHI1A029990/RPHI1A008892/RPHI1A040190/RPHI1A043777/RPHI1A003070/RPHI1A013091/RPHI1A005486/RPHI1A030139/RPHI1A007…
GO:0120039	plasma membrane bounded cell projection morphogenesis	226	0.358014	1.44757	0.00353391	0.0615015	0.0538828	6363	tags=50%, list=37%, signal=32%	RPHI1A018398/RPHI1A000954/RPHI1A044322/RPHI1A026490/RPHI1A045689/RPHI1A008924/RPHI1A035043/RPHI1A023229/RPHI1A036037/RPHI1A027680/RPHI1A020714/RPHI1A021690/RPHI1A005514/RPHI1A041999/RPHI1A030699/RPHI1A039159/RPHI1A026385/RPHI1A025670/RPHI1A034079/RPHI1A024845/RPHI1A044017/RPHI1A020884/RPHI1A003234/RPHI1A016944/RPHI1A032368/RPHI1A020544/RPHI1A015503/RPHI1A001623/RPHI1A026064/RPHI1A036754/RPHI1A046…
GO:0044270	cellular nitrogen compound catabolic process	244	0.354566	1.44849	0.0032413	0.0589806	0.0516742	4040	tags=26%, list=24%, signal=20%	RPHI1A011829/RPHI1A028138/RPHI1A042222/RPHI1A006626/RPHI1A010890/RPHI1A043975/RPHI1A036391/RPHI1A043607/RPHI1A036037/RPHI1A025506/RPHI1A001610/RPHI1A000368/RPHI1A022045/RPHI1A001027/RPHI1A037847/RPHI1A034790/RPHI1A013289/RPHI1A006971/RPHI1A042722/RPHI1A014673/RPHI1A043467/RPHI1A029365/RPHI1A009867/RPHI1A029671/RPHI1A005400/RPHI1A029990/RPHI1A008892/RPHI1A040190/RPHI1A043777/RPHI1A003070/RPHI1A013…
GO:0007610	behavior	216	0.360606	1.44875	0.00461524	0.0744382	0.0652169	4872	tags=37%, list=28%, signal=27%	RPHI1A045558/RPHI1A034502/RPHI1A026490/RPHI1A025198/RPHI1A006229/RPHI1A004538/RPHI1A035043/RPHI1A003461/RPHI1A033674/RPHI1A036037/RPHI1A013373/RPHI1A008954/RPHI1A015155/RPHI1A027680/RPHI1A040759/RPHI1A030315/RPHI1A026057/RPHI1A026619/RPHI1A008454/RPHI1A030755/RPHI1A005514/RPHI1A022698/RPHI1A030757/RPHI1A045616/RPHI1A022012/RPHI1A034079/RPHI1A024845/RPHI1A042645/RPHI1A017445/RPHI1A000923/RPHI1A020…
GO:0002696	positive regulation of leukocyte activation	102	0.390974	1.44901	0.0205981	0.191274	0.16758	6695	tags=57%, list=39%, signal=35%	RPHI1A007273/RPHI1A046040/RPHI1A031736/RPHI1A011788/RPHI1A035986/RPHI1A020923/RPHI1A043671/RPHI1A027680/RPHI1A021690/RPHI1A010009/RPHI1A045045/RPHI1A024845/RPHI1A015451/RPHI1A032052/RPHI1A032368/RPHI1A026175/RPHI1A026692/RPHI1A006465/RPHI1A000920/RPHI1A003168/RPHI1A020947/RPHI1A043697/RPHI1A039807/RPHI1A007789/RPHI1A031146/RPHI1A018428/RPHI1A024977/RPHI1A008618/RPHI1A027149/RPHI1A015463/RPHI1A012…
GO:0045087	innate immune response	230	0.357483	1.45031	0.00270649	0.0520673	0.0456173	4702	tags=33%, list=27%, signal=24%	RPHI1A011829/RPHI1A030538/RPHI1A007273/RPHI1A016269/RPHI1A031865/RPHI1A024448/RPHI1A018597/RPHI1A011946/RPHI1A023404/RPHI1A030952/RPHI1A013373/RPHI1A020930/RPHI1A027680/RPHI1A022087/RPHI1A008454/RPHI1A021690/RPHI1A010009/RPHI1A043085/RPHI1A016316/RPHI1A042722/RPHI1A038516/RPHI1A026675/RPHI1A030367/RPHI1A030407/RPHI1A015451/RPHI1A000586/RPHI1A031165/RPHI1A023750/RPHI1A004744/RPHI1A009158/RPHI1A016…
GO:0043066	negative regulation of apoptotic process	348	0.34026	1.45033	0.00126159	0.0300725	0.0263472	6701	tags=48%, list=39%, signal=30%	RPHI1A045558/RPHI1A002090/RPHI1A021812/RPHI1A016269/RPHI1A026490/RPHI1A041658/RPHI1A004149/RPHI1A027372/RPHI1A027067/RPHI1A018193/RPHI1A030952/RPHI1A033563/RPHI1A013373/RPHI1A035428/RPHI1A022243/RPHI1A004734/RPHI1A002898/RPHI1A033182/RPHI1A021690/RPHI1A033515/RPHI1A000090/RPHI1A041999/RPHI1A029243/RPHI1A045616/RPHI1A000809/RPHI1A022203/RPHI1A025670/RPHI1A024845/RPHI1A032410/RPHI1A032823/RPHI1A017…
GO:0001667	ameboidal-type cell migration	148	0.372569	1.45096	0.0123139	0.139202	0.121958	6176	tags=51%, list=36%, signal=33%	RPHI1A026490/RPHI1A022265/RPHI1A026595/RPHI1A035473/RPHI1A008118/RPHI1A006832/RPHI1A014578/RPHI1A008454/RPHI1A033182/RPHI1A005179/RPHI1A022698/RPHI1A043085/RPHI1A045616/RPHI1A016316/RPHI1A025501/RPHI1A025670/RPHI1A041756/RPHI1A009089/RPHI1A015451/RPHI1A020884/RPHI1A032368/RPHI1A038347/RPHI1A006377/RPHI1A009588/RPHI1A022499/RPHI1A013640/RPHI1A013435/RPHI1A034505/RPHI1A010425/RPHI1A030649/RPHI1A005…
GO:0051090	regulation of DNA-binding transcription factor activity	162	0.368113	1.45145	0.0116593	0.135397	0.118624	6589	tags=49%, list=38%, signal=31%	RPHI1A007273/RPHI1A021812/RPHI1A018597/RPHI1A031999/RPHI1A035986/RPHI1A007188/RPHI1A015155/RPHI1A006832/RPHI1A025268/RPHI1A020714/RPHI1A033182/RPHI1A016316/RPHI1A038516/RPHI1A025670/RPHI1A015451/RPHI1A031165/RPHI1A025593/RPHI1A015487/RPHI1A044707/RPHI1A022499/RPHI1A021056/RPHI1A027064/RPHI1A028696/RPHI1A038247/RPHI1A005192/RPHI1A031261/RPHI1A015491/RPHI1A024517/RPHI1A020259/RPHI1A030501/RPHI1A006…
GO:0048858	cell projection morphogenesis	227	0.359216	1.4527	0.00291641	0.0548113	0.0480214	6363	tags=50%, list=37%, signal=32%	RPHI1A018398/RPHI1A000954/RPHI1A044322/RPHI1A026490/RPHI1A045689/RPHI1A008924/RPHI1A035043/RPHI1A023229/RPHI1A036037/RPHI1A027680/RPHI1A020714/RPHI1A021690/RPHI1A005514/RPHI1A041999/RPHI1A030699/RPHI1A039159/RPHI1A026385/RPHI1A025670/RPHI1A034079/RPHI1A024845/RPHI1A044017/RPHI1A020884/RPHI1A003234/RPHI1A016944/RPHI1A032368/RPHI1A020544/RPHI1A015503/RPHI1A001623/RPHI1A026064/RPHI1A036754/RPHI1A046…
GO:0050867	positive regulation of cell activation	104	0.392067	1.45285	0.0217015	0.196051	0.171764	6695	tags=57%, list=39%, signal=35%	RPHI1A007273/RPHI1A046040/RPHI1A031736/RPHI1A011788/RPHI1A035986/RPHI1A020923/RPHI1A043671/RPHI1A027680/RPHI1A021690/RPHI1A010009/RPHI1A045045/RPHI1A024845/RPHI1A015451/RPHI1A032052/RPHI1A032368/RPHI1A026175/RPHI1A026692/RPHI1A006465/RPHI1A000920/RPHI1A003168/RPHI1A020947/RPHI1A043697/RPHI1A039807/RPHI1A007789/RPHI1A031146/RPHI1A018428/RPHI1A024977/RPHI1A008618/RPHI1A027149/RPHI1A025756/RPHI1A015…
GO:0097190	apoptotic signaling pathway	251	0.354353	1.45525	0.00516704	0.080887	0.0708669	6026	tags=42%, list=35%, signal=28%	RPHI1A002090/RPHI1A038930/RPHI1A014683/RPHI1A003132/RPHI1A016269/RPHI1A028743/RPHI1A043975/RPHI1A041031/RPHI1A027067/RPHI1A018193/RPHI1A011788/RPHI1A013373/RPHI1A031931/RPHI1A004734/RPHI1A033182/RPHI1A028020/RPHI1A022698/RPHI1A029243/RPHI1A045616/RPHI1A026385/RPHI1A021553/RPHI1A000809/RPHI1A022203/RPHI1A024845/RPHI1A038731/RPHI1A017445/RPHI1A039551/RPHI1A000032/RPHI1A031165/RPHI1A032368/RPHI1A028…
GO:0048871	multicellular organismal-level homeostasis	268	0.351596	1.45642	0.00214424	0.0443212	0.0388307	5383	tags=41%, list=31%, signal=28%	RPHI1A014033/RPHI1A002090/RPHI1A027381/RPHI1A034502/RPHI1A030653/RPHI1A026490/RPHI1A006229/RPHI1A025876/RPHI1A008222/RPHI1A025506/RPHI1A027396/RPHI1A013520/RPHI1A037512/RPHI1A004935/RPHI1A003034/RPHI1A024463/RPHI1A022243/RPHI1A022501/RPHI1A030315/RPHI1A026057/RPHI1A033182/RPHI1A028020/RPHI1A031454/RPHI1A044012/RPHI1A022698/RPHI1A045616/RPHI1A045368/RPHI1A026385/RPHI1A025670/RPHI1A039061/RPHI1A038…
GO:0009611	response to wounding	155	0.371749	1.45727	0.0088803	0.115516	0.101206	4675	tags=34%, list=27%, signal=25%	RPHI1A026490/RPHI1A024448/RPHI1A027372/RPHI1A013373/RPHI1A006832/RPHI1A010438/RPHI1A043698/RPHI1A003034/RPHI1A038000/RPHI1A008454/RPHI1A021690/RPHI1A022698/RPHI1A041999/RPHI1A030757/RPHI1A016939/RPHI1A045616/RPHI1A032613/RPHI1A015451/RPHI1A020884/RPHI1A031165/RPHI1A038347/RPHI1A027468/RPHI1A003070/RPHI1A006704/RPHI1A006377/RPHI1A022499/RPHI1A013640/RPHI1A035285/RPHI1A026064/RPHI1A013297/RPHI1A011…
GO:0046700	heterocycle catabolic process	244	0.356905	1.45804	0.00284672	0.0541131	0.0474097	4040	tags=26%, list=24%, signal=20%	RPHI1A011829/RPHI1A028138/RPHI1A042222/RPHI1A006626/RPHI1A010890/RPHI1A043975/RPHI1A036391/RPHI1A043607/RPHI1A036037/RPHI1A025506/RPHI1A001610/RPHI1A000368/RPHI1A022045/RPHI1A001027/RPHI1A037847/RPHI1A034790/RPHI1A013289/RPHI1A006971/RPHI1A042722/RPHI1A014673/RPHI1A043467/RPHI1A029365/RPHI1A009867/RPHI1A029671/RPHI1A005400/RPHI1A029990/RPHI1A008892/RPHI1A040190/RPHI1A043777/RPHI1A003070/RPHI1A013…
GO:0050727	regulation of inflammatory response	104	0.393552	1.45835	0.0200042	0.187342	0.164134	6428	tags=52%, list=37%, signal=33%	RPHI1A011829/RPHI1A028138/RPHI1A005850/RPHI1A010705/RPHI1A020217/RPHI1A043671/RPHI1A027680/RPHI1A022604/RPHI1A026057/RPHI1A033515/RPHI1A015231/RPHI1A006971/RPHI1A024845/RPHI1A041756/RPHI1A017445/RPHI1A039551/RPHI1A000586/RPHI1A031165/RPHI1A022499/RPHI1A026692/RPHI1A002658/RPHI1A003995/RPHI1A040234/RPHI1A003168/RPHI1A015491/RPHI1A006992/RPHI1A019299/RPHI1A007889/RPHI1A008179/RPHI1A038608/RPHI1A010…
GO:0032386	regulation of intracellular transport	168	0.369664	1.45994	0.00377852	0.0647009	0.0566859	6288	tags=49%, list=37%, signal=31%	RPHI1A003132/RPHI1A016269/RPHI1A026550/RPHI1A043607/RPHI1A026933/RPHI1A005881/RPHI1A023263/RPHI1A012887/RPHI1A006240/RPHI1A001378/RPHI1A027680/RPHI1A019923/RPHI1A022501/RPHI1A022698/RPHI1A030757/RPHI1A013289/RPHI1A016316/RPHI1A026385/RPHI1A011760/RPHI1A022203/RPHI1A038996/RPHI1A025670/RPHI1A024845/RPHI1A004992/RPHI1A025698/RPHI1A002428/RPHI1A024604/RPHI1A045463/RPHI1A045999/RPHI1A031083/RPHI1A026…
GO:0050807	regulation of synapse organization	76	0.41511	1.46126	0.013981	0.151401	0.132646	3965	tags=37%, list=23%, signal=28%	RPHI1A026490/RPHI1A008924/RPHI1A035043/RPHI1A041569/RPHI1A007188/RPHI1A027680/RPHI1A014578/RPHI1A022698/RPHI1A031946/RPHI1A039159/RPHI1A034079/RPHI1A024845/RPHI1A023204/RPHI1A032368/RPHI1A015695/RPHI1A018511/RPHI1A033933/RPHI1A042391/RPHI1A030649/RPHI1A036709/RPHI1A008315/RPHI1A006964/RPHI1A014076/RPHI1A024023/RPHI1A039558/RPHI1A032948/RPHI1A029983/RPHI1A026299
GO:0009411	response to UV	83	0.408245	1.46274	0.0172716	0.172096	0.150777	6034	tags=43%, list=35%, signal=28%	RPHI1A011829/RPHI1A002090/RPHI1A024448/RPHI1A038795/RPHI1A033182/RPHI1A028020/RPHI1A005179/RPHI1A031147/RPHI1A026385/RPHI1A002234/RPHI1A045207/RPHI1A019890/RPHI1A036661/RPHI1A036846/RPHI1A031146/RPHI1A019997/RPHI1A044328/RPHI1A029983/RPHI1A037699/RPHI1A017782/RPHI1A040542/RPHI1A010869/RPHI1A011126/RPHI1A012460/RPHI1A044211/RPHI1A042431/RPHI1A016199/RPHI1A001667/RPHI1A026648/RPHI1A032238/RPHI1A028…
GO:0090130	tissue migration	111	0.392265	1.46378	0.0135896	0.148371	0.129991	5479	tags=43%, list=32%, signal=30%	RPHI1A026490/RPHI1A022265/RPHI1A026595/RPHI1A035473/RPHI1A006832/RPHI1A014578/RPHI1A008454/RPHI1A033182/RPHI1A005179/RPHI1A022698/RPHI1A045616/RPHI1A016316/RPHI1A025501/RPHI1A041756/RPHI1A015451/RPHI1A032368/RPHI1A038347/RPHI1A006377/RPHI1A009588/RPHI1A022499/RPHI1A013640/RPHI1A013435/RPHI1A034505/RPHI1A005225/RPHI1A002054/RPHI1A045748/RPHI1A015352/RPHI1A009146/RPHI1A034375/RPHI1A033616/RPHI1A018…
GO:0061025	membrane fusion	77	0.414299	1.46384	0.0186416	0.180129	0.157815	4266	tags=32%, list=25%, signal=25%	RPHI1A038956/RPHI1A018767/RPHI1A043397/RPHI1A016279/RPHI1A023603/RPHI1A021690/RPHI1A000536/RPHI1A030514/RPHI1A035512/RPHI1A022724/RPHI1A030407/RPHI1A032954/RPHI1A033604/RPHI1A001623/RPHI1A013297/RPHI1A032971/RPHI1A032530/RPHI1A004723/RPHI1A038247/RPHI1A039498/RPHI1A018412/RPHI1A008343/RPHI1A045933/RPHI1A026822/RPHI1A026871
GO:0009896	positive regulation of catabolic process	262	0.355943	1.46421	0.00133671	0.0307147	0.0269098	4560	tags=32%, list=27%, signal=24%	RPHI1A041121/RPHI1A016269/RPHI1A014094/RPHI1A007873/RPHI1A028350/RPHI1A045686/RPHI1A005946/RPHI1A043671/RPHI1A016279/RPHI1A026805/RPHI1A001378/RPHI1A024463/RPHI1A022087/RPHI1A036740/RPHI1A008454/RPHI1A033182/RPHI1A028423/RPHI1A041999/RPHI1A030681/RPHI1A015231/RPHI1A013289/RPHI1A045616/RPHI1A016316/RPHI1A042722/RPHI1A026385/RPHI1A029365/RPHI1A022203/RPHI1A033723/RPHI1A024845/RPHI1A009867/RPHI1A022…
hsa05165	Human papillomavirus infection	118	0.387286	1.46555	0.0207721	0.191768	0.168012	6164	tags=53%, list=36%, signal=34%	RPHI1A002090/RPHI1A026490/RPHI1A018597/RPHI1A025261/RPHI1A007368/RPHI1A013373/RPHI1A007188/RPHI1A010198/RPHI1A024463/RPHI1A031248/RPHI1A043382/RPHI1A034079/RPHI1A006258/RPHI1A000923/RPHI1A025248/RPHI1A027468/RPHI1A013650/RPHI1A044707/RPHI1A019890/RPHI1A026064/RPHI1A034505/RPHI1A001422/RPHI1A031261/RPHI1A018899/RPHI1A044313/RPHI1A006992/RPHI1A021729/RPHI1A045279/RPHI1A032948/RPHI1A025710/RPHI1A028…
GO:0031396	regulation of protein ubiquitination	133	0.380997	1.46608	0.00920322	0.117741	0.103156	6660	tags=49%, list=39%, signal=30%	RPHI1A027381/RPHI1A044322/RPHI1A027067/RPHI1A030952/RPHI1A036569/RPHI1A035428/RPHI1A025268/RPHI1A027680/RPHI1A038795/RPHI1A026619/RPHI1A008454/RPHI1A033723/RPHI1A034079/RPHI1A024845/RPHI1A029145/RPHI1A031165/RPHI1A032368/RPHI1A002234/RPHI1A030763/RPHI1A040003/RPHI1A033624/RPHI1A002658/RPHI1A038247/RPHI1A005192/RPHI1A028989/RPHI1A036522/RPHI1A016821/RPHI1A038279/RPHI1A015519/RPHI1A011575/RPHI1A008…
GO:0034330	cell junction organization	235	0.360938	1.46926	0.00294155	0.0550958	0.0482706	5257	tags=42%, list=31%, signal=30%	RPHI1A026490/RPHI1A024547/RPHI1A045689/RPHI1A023163/RPHI1A008924/RPHI1A035043/RPHI1A041569/RPHI1A041980/RPHI1A007188/RPHI1A035571/RPHI1A027680/RPHI1A024463/RPHI1A022243/RPHI1A034923/RPHI1A014578/RPHI1A022698/RPHI1A031946/RPHI1A043085/RPHI1A039159/RPHI1A034079/RPHI1A024845/RPHI1A009250/RPHI1A024964/RPHI1A023204/RPHI1A032368/RPHI1A021471/RPHI1A041157/RPHI1A013650/RPHI1A015695/RPHI1A018511/RPHI1A031…
GO:0006486	protein glycosylation	104	0.396644	1.46981	0.0183069	0.178513	0.156399	4002	tags=33%, list=23%, signal=25%	RPHI1A016211/RPHI1A042222/RPHI1A041853/RPHI1A027662/RPHI1A025512/RPHI1A006981/RPHI1A039455/RPHI1A007873/RPHI1A001610/RPHI1A044753/RPHI1A021525/RPHI1A027395/RPHI1A001127/RPHI1A004147/RPHI1A035756/RPHI1A030995/RPHI1A007208/RPHI1A027228/RPHI1A017469/RPHI1A025878/RPHI1A003313/RPHI1A017990/RPHI1A025991/RPHI1A034964/RPHI1A038247/RPHI1A040109/RPHI1A038495/RPHI1A004870/RPHI1A012131/RPHI1A042109/RPHI1A004…
GO:0043413	macromolecule glycosylation	104	0.396644	1.46981	0.0183069	0.178513	0.156399	4002	tags=33%, list=23%, signal=25%	RPHI1A016211/RPHI1A042222/RPHI1A041853/RPHI1A027662/RPHI1A025512/RPHI1A006981/RPHI1A039455/RPHI1A007873/RPHI1A001610/RPHI1A044753/RPHI1A021525/RPHI1A027395/RPHI1A001127/RPHI1A004147/RPHI1A035756/RPHI1A030995/RPHI1A007208/RPHI1A027228/RPHI1A017469/RPHI1A025878/RPHI1A003313/RPHI1A017990/RPHI1A025991/RPHI1A034964/RPHI1A038247/RPHI1A040109/RPHI1A038495/RPHI1A004870/RPHI1A012131/RPHI1A042109/RPHI1A004…
GO:1902904	negative regulation of supramolecular fiber organization	71	0.426624	1.47047	0.0160382	0.165219	0.144752	7069	tags=62%, list=41%, signal=37%	RPHI1A032782/RPHI1A006229/RPHI1A003279/RPHI1A011788/RPHI1A039571/RPHI1A024463/RPHI1A022243/RPHI1A022501/RPHI1A007788/RPHI1A022549/RPHI1A000876/RPHI1A006377/RPHI1A002941/RPHI1A034182/RPHI1A006422/RPHI1A012816/RPHI1A023146/RPHI1A041515/RPHI1A019719/RPHI1A011550/RPHI1A008511/RPHI1A024731/RPHI1A022691/RPHI1A037013/RPHI1A013019/RPHI1A007063/RPHI1A006144/RPHI1A042431/RPHI1A025217/RPHI1A024895/RPHI1A017…
GO:2001242	regulation of intrinsic apoptotic signaling pathway	82	0.410885	1.47074	0.0152685	0.16119	0.141222	3872	tags=26%, list=23%, signal=20%	RPHI1A038930/RPHI1A003132/RPHI1A016269/RPHI1A011788/RPHI1A004734/RPHI1A033182/RPHI1A029243/RPHI1A045616/RPHI1A024845/RPHI1A039551/RPHI1A032971/RPHI1A033624/RPHI1A006465/RPHI1A036846/RPHI1A009204/RPHI1A033693/RPHI1A021886/RPHI1A022620/RPHI1A019299/RPHI1A007889/RPHI1A024977
GO:1901615	organic hydroxy compound metabolic process	227	0.363784	1.47117	0.00195818	0.0414136	0.0362834	4691	tags=33%, list=27%, signal=25%	RPHI1A034940/RPHI1A024640/RPHI1A002407/RPHI1A041853/RPHI1A005291/RPHI1A040080/RPHI1A024448/RPHI1A045992/RPHI1A040344/RPHI1A026595/RPHI1A033660/RPHI1A035473/RPHI1A022772/RPHI1A033563/RPHI1A045686/RPHI1A006832/RPHI1A037381/RPHI1A020923/RPHI1A000778/RPHI1A030715/RPHI1A033182/RPHI1A028269/RPHI1A002458/RPHI1A043085/RPHI1A026599/RPHI1A045616/RPHI1A042467/RPHI1A006313/RPHI1A030407/RPHI1A032365/RPHI1A010…
GO:0006650	glycerophospholipid metabolic process	141	0.380051	1.47134	0.0122534	0.138847	0.121647	5113	tags=41%, list=30%, signal=29%	RPHI1A001794/RPHI1A027508/RPHI1A032228/RPHI1A004538/RPHI1A035558/RPHI1A023033/RPHI1A022772/RPHI1A043671/RPHI1A016279/RPHI1A037512/RPHI1A022245/RPHI1A022501/RPHI1A039788/RPHI1A044012/RPHI1A030757/RPHI1A025267/RPHI1A041756/RPHI1A041113/RPHI1A034571/RPHI1A037063/RPHI1A032678/RPHI1A018949/RPHI1A045463/RPHI1A029362/RPHI1A015524/RPHI1A030295/RPHI1A023259/RPHI1A040234/RPHI1A003168/RPHI1A042391/RPHI1A030…
GO:0071692	protein localization to extracellular region	123	0.389269	1.47323	0.0079968	0.107754	0.0944059	6329	tags=51%, list=37%, signal=33%	RPHI1A038930/RPHI1A010908/RPHI1A007518/RPHI1A027464/RPHI1A003034/RPHI1A032386/RPHI1A014578/RPHI1A008454/RPHI1A045616/RPHI1A024305/RPHI1A039363/RPHI1A017685/RPHI1A031626/RPHI1A013986/RPHI1A027468/RPHI1A004926/RPHI1A021431/RPHI1A014964/RPHI1A033761/RPHI1A032971/RPHI1A030649/RPHI1A002054/RPHI1A014142/RPHI1A026363/RPHI1A039280/RPHI1A044313/RPHI1A034582/RPHI1A006903/RPHI1A030582/RPHI1A041287/RPHI1A018…
GO:0008284	positive regulation of cell population proliferation	278	0.35509	1.47419	0.00097195	0.0253104	0.022175	6360	tags=49%, list=37%, signal=31%	RPHI1A034502/RPHI1A038956/RPHI1A026490/RPHI1A043975/RPHI1A027372/RPHI1A008222/RPHI1A033674/RPHI1A041569/RPHI1A046040/RPHI1A011788/RPHI1A013373/RPHI1A037160/RPHI1A015155/RPHI1A020923/RPHI1A022243/RPHI1A020064/RPHI1A033182/RPHI1A045045/RPHI1A005179/RPHI1A022698/RPHI1A002102/RPHI1A045616/RPHI1A016316/RPHI1A042722/RPHI1A007005/RPHI1A000809/RPHI1A019981/RPHI1A025670/RPHI1A041756/RPHI1A018677/RPHI1A013…
GO:0090132	epithelium migration	110	0.395555	1.47597	0.0116988	0.135571	0.118777	5479	tags=44%, list=32%, signal=30%	RPHI1A026490/RPHI1A022265/RPHI1A026595/RPHI1A035473/RPHI1A006832/RPHI1A014578/RPHI1A008454/RPHI1A033182/RPHI1A005179/RPHI1A022698/RPHI1A045616/RPHI1A016316/RPHI1A025501/RPHI1A041756/RPHI1A015451/RPHI1A032368/RPHI1A038347/RPHI1A006377/RPHI1A009588/RPHI1A022499/RPHI1A013640/RPHI1A013435/RPHI1A034505/RPHI1A005225/RPHI1A002054/RPHI1A045748/RPHI1A015352/RPHI1A009146/RPHI1A034375/RPHI1A033616/RPHI1A018…
GO:0070507	regulation of microtubule cytoskeleton organization	81	0.413428	1.47653	0.0171352	0.171271	0.150054	6172	tags=48%, list=36%, signal=31%	RPHI1A018398/RPHI1A030268/RPHI1A039571/RPHI1A035571/RPHI1A024463/RPHI1A009231/RPHI1A006930/RPHI1A032368/RPHI1A006377/RPHI1A013297/RPHI1A034966/RPHI1A015325/RPHI1A030649/RPHI1A011575/RPHI1A007889/RPHI1A041515/RPHI1A023870/RPHI1A006344/RPHI1A011550/RPHI1A008511/RPHI1A037046/RPHI1A008830/RPHI1A013690/RPHI1A006501/RPHI1A010304/RPHI1A007063/RPHI1A025217/RPHI1A002189/RPHI1A023544/RPHI1A005176/RPHI1A024…
GO:0031329	regulation of cellular catabolic process	296	0.352821	1.4768	0.00159935	0.0349831	0.0306494	4328	tags=31%, list=25%, signal=24%	RPHI1A016269/RPHI1A018203/RPHI1A043975/RPHI1A036391/RPHI1A014094/RPHI1A043607/RPHI1A025261/RPHI1A036037/RPHI1A007368/RPHI1A007873/RPHI1A025506/RPHI1A030952/RPHI1A028350/RPHI1A045686/RPHI1A016279/RPHI1A020979/RPHI1A036740/RPHI1A033182/RPHI1A015231/RPHI1A008334/RPHI1A013289/RPHI1A031248/RPHI1A045616/RPHI1A016316/RPHI1A042722/RPHI1A043382/RPHI1A026385/RPHI1A029365/RPHI1A022203/RPHI1A024845/RPHI1A009…
hsa04010	MAPK signaling pathway	90	0.407472	1.47739	0.0193624	0.184854	0.161955	6929	tags=56%, list=40%, signal=33%	RPHI1A024350/RPHI1A022698/RPHI1A030367/RPHI1A041466/RPHI1A000923/RPHI1A020884/RPHI1A045207/RPHI1A035915/RPHI1A009588/RPHI1A026064/RPHI1A038308/RPHI1A005192/RPHI1A044737/RPHI1A033693/RPHI1A038224/RPHI1A030501/RPHI1A019299/RPHI1A022524/RPHI1A017782/RPHI1A038677/RPHI1A010869/RPHI1A008511/RPHI1A002680/RPHI1A015440/RPHI1A024731/RPHI1A037958/RPHI1A006853/RPHI1A004739/RPHI1A013019/RPHI1A007063/RPHI1A028…
GO:0015849	organic acid transport	103	0.398061	1.4777	0.0131088	0.144854	0.12691	5084	tags=45%, list=30%, signal=32%	RPHI1A026991/RPHI1A038956/RPHI1A003132/RPHI1A026490/RPHI1A036059/RPHI1A026595/RPHI1A027464/RPHI1A013373/RPHI1A037381/RPHI1A001129/RPHI1A003034/RPHI1A036740/RPHI1A021690/RPHI1A022698/RPHI1A011311/RPHI1A045368/RPHI1A035254/RPHI1A019342/RPHI1A014208/RPHI1A017642/RPHI1A035285/RPHI1A012241/RPHI1A003168/RPHI1A020815/RPHI1A001148/RPHI1A015352/RPHI1A028210/RPHI1A041429/RPHI1A000271/RPHI1A003559/RPHI1A005…
GO:0046942	carboxylic acid transport	103	0.398061	1.4777	0.0131088	0.144854	0.12691	5084	tags=45%, list=30%, signal=32%	RPHI1A026991/RPHI1A038956/RPHI1A003132/RPHI1A026490/RPHI1A036059/RPHI1A026595/RPHI1A027464/RPHI1A013373/RPHI1A037381/RPHI1A001129/RPHI1A003034/RPHI1A036740/RPHI1A021690/RPHI1A022698/RPHI1A011311/RPHI1A045368/RPHI1A035254/RPHI1A019342/RPHI1A014208/RPHI1A017642/RPHI1A035285/RPHI1A012241/RPHI1A003168/RPHI1A020815/RPHI1A001148/RPHI1A015352/RPHI1A028210/RPHI1A041429/RPHI1A000271/RPHI1A003559/RPHI1A005…
GO:1903322	positive regulation of protein modification by small protein conjugation or removal	85	0.410129	1.47775	0.0214912	0.194978	0.170824	6660	tags=49%, list=39%, signal=30%	RPHI1A027067/RPHI1A036569/RPHI1A015155/RPHI1A035428/RPHI1A025268/RPHI1A038795/RPHI1A033723/RPHI1A034079/RPHI1A024845/RPHI1A002234/RPHI1A015487/RPHI1A030763/RPHI1A036754/RPHI1A040003/RPHI1A002658/RPHI1A028989/RPHI1A016821/RPHI1A035271/RPHI1A011575/RPHI1A008618/RPHI1A006344/RPHI1A026871/RPHI1A043582/RPHI1A007569/RPHI1A035232/RPHI1A031936/RPHI1A033735/RPHI1A026648/RPHI1A018494/RPHI1A025357/RPHI1A017…
GO:0070085	glycosylation	117	0.390439	1.47777	0.0190301	0.182774	0.160133	4036	tags=31%, list=23%, signal=24%	RPHI1A001794/RPHI1A016211/RPHI1A042222/RPHI1A041853/RPHI1A027662/RPHI1A025512/RPHI1A006981/RPHI1A039455/RPHI1A007873/RPHI1A001610/RPHI1A044753/RPHI1A021525/RPHI1A027395/RPHI1A001127/RPHI1A004147/RPHI1A035756/RPHI1A030995/RPHI1A007208/RPHI1A027228/RPHI1A017469/RPHI1A025878/RPHI1A003313/RPHI1A017990/RPHI1A025991/RPHI1A034964/RPHI1A038247/RPHI1A040109/RPHI1A038495/RPHI1A004870/RPHI1A012131/RPHI1A042…
GO:0010631	epithelial cell migration	109	0.397432	1.47842	0.0199232	0.186862	0.163714	5479	tags=44%, list=32%, signal=30%	RPHI1A026490/RPHI1A022265/RPHI1A026595/RPHI1A035473/RPHI1A006832/RPHI1A014578/RPHI1A008454/RPHI1A033182/RPHI1A005179/RPHI1A022698/RPHI1A045616/RPHI1A016316/RPHI1A025501/RPHI1A041756/RPHI1A015451/RPHI1A032368/RPHI1A038347/RPHI1A006377/RPHI1A009588/RPHI1A022499/RPHI1A013640/RPHI1A013435/RPHI1A034505/RPHI1A005225/RPHI1A002054/RPHI1A045748/RPHI1A015352/RPHI1A009146/RPHI1A034375/RPHI1A033616/RPHI1A018…
GO:0071241	cellular response to inorganic substance	86	0.41053	1.47873	0.0120498	0.137925	0.120839	4466	tags=35%, list=26%, signal=26%	RPHI1A011829/RPHI1A010950/RPHI1A030653/RPHI1A024448/RPHI1A012887/RPHI1A035428/RPHI1A003034/RPHI1A016974/RPHI1A016939/RPHI1A033485/RPHI1A024845/RPHI1A032401/RPHI1A044017/RPHI1A020884/RPHI1A025593/RPHI1A040190/RPHI1A024488/RPHI1A001623/RPHI1A005225/RPHI1A002054/RPHI1A039280/RPHI1A041047/RPHI1A030501/RPHI1A014542/RPHI1A034375/RPHI1A044328/RPHI1A030263/RPHI1A019188/RPHI1A018654/RPHI1A009500
GO:0008203	cholesterol metabolic process	60	0.441929	1.4791	0.0214243	0.194925	0.170778	4626	tags=37%, list=27%, signal=27%	RPHI1A024448/RPHI1A045992/RPHI1A033563/RPHI1A000778/RPHI1A002458/RPHI1A030407/RPHI1A032365/RPHI1A010243/RPHI1A045808/RPHI1A030295/RPHI1A019370/RPHI1A000839/RPHI1A026093/RPHI1A041486/RPHI1A005555/RPHI1A007378/RPHI1A023870/RPHI1A016177/RPHI1A011126/RPHI1A016756/RPHI1A043771/RPHI1A006283
GO:0090316	positive regulation of intracellular protein transport	78	0.417222	1.47917	0.0199238	0.186862	0.163714	6288	tags=53%, list=37%, signal=33%	RPHI1A003132/RPHI1A005881/RPHI1A023263/RPHI1A012887/RPHI1A001378/RPHI1A027680/RPHI1A013289/RPHI1A016316/RPHI1A011760/RPHI1A022203/RPHI1A038996/RPHI1A025670/RPHI1A024604/RPHI1A045999/RPHI1A031083/RPHI1A038247/RPHI1A004870/RPHI1A038818/RPHI1A026336/RPHI1A003504/RPHI1A039397/RPHI1A024977/RPHI1A021586/RPHI1A026871/RPHI1A006501/RPHI1A030919/RPHI1A042431/RPHI1A015444/RPHI1A026648/RPHI1A018805/RPHI1A002…
GO:0010212	response to ionizing radiation	86	0.410689	1.47931	0.0120498	0.137925	0.120839	6211	tags=45%, list=36%, signal=29%	RPHI1A011829/RPHI1A002090/RPHI1A034502/RPHI1A024448/RPHI1A027067/RPHI1A036883/RPHI1A035428/RPHI1A038795/RPHI1A033182/RPHI1A028020/RPHI1A026385/RPHI1A003292/RPHI1A009158/RPHI1A019890/RPHI1A009588/RPHI1A041990/RPHI1A027650/RPHI1A015861/RPHI1A007789/RPHI1A022620/RPHI1A031146/RPHI1A019338/RPHI1A033786/RPHI1A031598/RPHI1A022558/RPHI1A002043/RPHI1A015797/RPHI1A008242/RPHI1A009721/RPHI1A008367/RPHI1A038…
GO:0045137	development of primary sexual characteristics	81	0.414461	1.48022	0.0159534	0.164878	0.144453	5249	tags=49%, list=31%, signal=34%	RPHI1A025795/RPHI1A035428/RPHI1A007887/RPHI1A033182/RPHI1A014472/RPHI1A035357/RPHI1A034079/RPHI1A006258/RPHI1A017445/RPHI1A013611/RPHI1A028838/RPHI1A018511/RPHI1A022549/RPHI1A002538/RPHI1A026692/RPHI1A001095/RPHI1A035834/RPHI1A004020/RPHI1A031261/RPHI1A028564/RPHI1A010273/RPHI1A014935/RPHI1A022620/RPHI1A031146/RPHI1A038879/RPHI1A022524/RPHI1A007139/RPHI1A038294/RPHI1A037958/RPHI1A001186/RPHI1A027…
GO:0051223	regulation of protein transport	212	0.369894	1.48029	0.00245593	0.0485636	0.0425476	6367	tags=51%, list=37%, signal=33%	RPHI1A038930/RPHI1A010908/RPHI1A003132/RPHI1A016269/RPHI1A005881/RPHI1A023263/RPHI1A027464/RPHI1A012887/RPHI1A006240/RPHI1A001378/RPHI1A027680/RPHI1A003034/RPHI1A019923/RPHI1A022501/RPHI1A014578/RPHI1A008454/RPHI1A022698/RPHI1A013289/RPHI1A045616/RPHI1A016316/RPHI1A011760/RPHI1A022203/RPHI1A038996/RPHI1A025670/RPHI1A031626/RPHI1A024845/RPHI1A004992/RPHI1A024604/RPHI1A045999/RPHI1A031083/RPHI1A014…
GO:0031589	cell-substrate adhesion	102	0.399509	1.48064	0.0157799	0.164337	0.14398	6129	tags=44%, list=36%, signal=29%	RPHI1A026490/RPHI1A022265/RPHI1A023163/RPHI1A027372/RPHI1A035571/RPHI1A008454/RPHI1A022698/RPHI1A032613/RPHI1A045907/RPHI1A020884/RPHI1A025248/RPHI1A041191/RPHI1A032368/RPHI1A032154/RPHI1A006377/RPHI1A034505/RPHI1A031261/RPHI1A017768/RPHI1A002941/RPHI1A006806/RPHI1A009146/RPHI1A035486/RPHI1A007099/RPHI1A034375/RPHI1A023146/RPHI1A032948/RPHI1A008179/RPHI1A011550/RPHI1A024373/RPHI1A037958/RPHI1A020…
GO:0006954	inflammatory response	191	0.370807	1.4807	0.00215541	0.0444083	0.0389071	4540	tags=35%, list=26%, signal=26%	RPHI1A011829/RPHI1A007273/RPHI1A028138/RPHI1A005850/RPHI1A038956/RPHI1A026490/RPHI1A015870/RPHI1A019932/RPHI1A030217/RPHI1A030157/RPHI1A010705/RPHI1A025506/RPHI1A020217/RPHI1A015155/RPHI1A043671/RPHI1A027680/RPHI1A022604/RPHI1A036740/RPHI1A026057/RPHI1A033515/RPHI1A005179/RPHI1A043085/RPHI1A015231/RPHI1A045616/RPHI1A016316/RPHI1A006971/RPHI1A025670/RPHI1A024845/RPHI1A041756/RPHI1A017445/RPHI1A015…
GO:0008406	gonad development	79	0.417009	1.48111	0.0180805	0.177662	0.155654	5249	tags=51%, list=31%, signal=35%	RPHI1A025795/RPHI1A035428/RPHI1A007887/RPHI1A033182/RPHI1A014472/RPHI1A035357/RPHI1A034079/RPHI1A006258/RPHI1A017445/RPHI1A013611/RPHI1A028838/RPHI1A018511/RPHI1A022549/RPHI1A002538/RPHI1A026692/RPHI1A001095/RPHI1A035834/RPHI1A004020/RPHI1A031261/RPHI1A028564/RPHI1A010273/RPHI1A014935/RPHI1A022620/RPHI1A031146/RPHI1A038879/RPHI1A022524/RPHI1A007139/RPHI1A038294/RPHI1A037958/RPHI1A001186/RPHI1A027…
GO:0010950	positive regulation of endopeptidase activity	63	0.438302	1.48117	0.0197298	0.186342	0.163258	5154	tags=40%, list=30%, signal=28%	RPHI1A002090/RPHI1A003132/RPHI1A025198/RPHI1A027372/RPHI1A012887/RPHI1A027680/RPHI1A033182/RPHI1A028838/RPHI1A020544/RPHI1A040190/RPHI1A024488/RPHI1A043036/RPHI1A036754/RPHI1A010425/RPHI1A005225/RPHI1A002941/RPHI1A014076/RPHI1A035979/RPHI1A008618/RPHI1A018558/RPHI1A043994/RPHI1A035232/RPHI1A018500/RPHI1A004282/RPHI1A013072
GO:0010632	regulation of epithelial cell migration	89	0.409401	1.4813	0.0169571	0.170314	0.149216	5479	tags=46%, list=32%, signal=32%	RPHI1A006832/RPHI1A014578/RPHI1A008454/RPHI1A033182/RPHI1A005179/RPHI1A022698/RPHI1A045616/RPHI1A016316/RPHI1A025501/RPHI1A041756/RPHI1A015451/RPHI1A032368/RPHI1A038347/RPHI1A006377/RPHI1A009588/RPHI1A022499/RPHI1A013640/RPHI1A013435/RPHI1A005225/RPHI1A002054/RPHI1A045748/RPHI1A015352/RPHI1A009146/RPHI1A034375/RPHI1A027990/RPHI1A038608/RPHI1A015440/RPHI1A016756/RPHI1A045430/RPHI1A034983/RPHI1A009…
GO:2000116	regulation of cysteine-type endopeptidase activity	86	0.41134	1.48165	0.0120498	0.137925	0.120839	5082	tags=38%, list=30%, signal=27%	RPHI1A002090/RPHI1A003132/RPHI1A025198/RPHI1A027372/RPHI1A033563/RPHI1A012887/RPHI1A027680/RPHI1A033182/RPHI1A032823/RPHI1A028838/RPHI1A040190/RPHI1A043036/RPHI1A022499/RPHI1A036754/RPHI1A002658/RPHI1A046059/RPHI1A010425/RPHI1A005225/RPHI1A036846/RPHI1A002941/RPHI1A014425/RPHI1A020739/RPHI1A035979/RPHI1A008618/RPHI1A043381/RPHI1A018558/RPHI1A008313/RPHI1A043994/RPHI1A013019/RPHI1A015730/RPHI1A035…
GO:0002218	activation of innate immune response	82	0.414045	1.48205	0.0129014	0.143556	0.125772	5016	tags=40%, list=29%, signal=29%	RPHI1A007273/RPHI1A018597/RPHI1A011946/RPHI1A023404/RPHI1A027680/RPHI1A008454/RPHI1A010009/RPHI1A043085/RPHI1A015451/RPHI1A000586/RPHI1A031165/RPHI1A009158/RPHI1A044707/RPHI1A011813/RPHI1A002658/RPHI1A023894/RPHI1A015491/RPHI1A010793/RPHI1A044788/RPHI1A007789/RPHI1A012787/RPHI1A032698/RPHI1A007889/RPHI1A035979/RPHI1A017385/RPHI1A038677/RPHI1A010869/RPHI1A043436/RPHI1A027698/RPHI1A043994/RPHI1A013…
GO:0045597	positive regulation of cell differentiation	289	0.353853	1.48206	0.00151509	0.0340114	0.0297981	6368	tags=46%, list=37%, signal=29%	RPHI1A018398/RPHI1A014033/RPHI1A000954/RPHI1A044322/RPHI1A026490/RPHI1A023163/RPHI1A027372/RPHI1A008222/RPHI1A023229/RPHI1A031736/RPHI1A035473/RPHI1A043671/RPHI1A016029/RPHI1A020714/RPHI1A024437/RPHI1A033182/RPHI1A041999/RPHI1A045616/RPHI1A016316/RPHI1A006930/RPHI1A026385/RPHI1A019981/RPHI1A025670/RPHI1A017445/RPHI1A000923/RPHI1A020884/RPHI1A023204/RPHI1A026175/RPHI1A045255/RPHI1A009723/RPHI1A026…
GO:0051960	regulation of nervous system development	150	0.378957	1.48228	0.00653451	0.093077	0.0815468	5047	tags=39%, list=29%, signal=28%	RPHI1A018398/RPHI1A000954/RPHI1A044322/RPHI1A026490/RPHI1A023163/RPHI1A008924/RPHI1A004538/RPHI1A023229/RPHI1A012866/RPHI1A037512/RPHI1A022698/RPHI1A045616/RPHI1A026385/RPHI1A022012/RPHI1A025670/RPHI1A000923/RPHI1A020884/RPHI1A015503/RPHI1A045255/RPHI1A041157/RPHI1A013650/RPHI1A010898/RPHI1A026064/RPHI1A032166/RPHI1A031261/RPHI1A016622/RPHI1A033933/RPHI1A030649/RPHI1A036709/RPHI1A023900/RPHI1A043…
GO:0015748	organophosphate ester transport	61	0.442833	1.48353	0.0169621	0.170314	0.149216	5928	tags=51%, list=35%, signal=33%	RPHI1A041249/RPHI1A036504/RPHI1A008334/RPHI1A040113/RPHI1A017602/RPHI1A038443/RPHI1A037444/RPHI1A001386/RPHI1A022135/RPHI1A024604/RPHI1A034728/RPHI1A033761/RPHI1A015524/RPHI1A023259/RPHI1A020815/RPHI1A035611/RPHI1A025673/RPHI1A030582/RPHI1A040595/RPHI1A003559/RPHI1A045362/RPHI1A016756/RPHI1A042741/RPHI1A042337/RPHI1A028504/RPHI1A001589/RPHI1A014038/RPHI1A017051/RPHI1A024261/RPHI1A033030/RPHI1A032…
GO:0009792	embryo development ending in birth or egg hatching	314	0.352336	1.48371	0.00130105	0.0303953	0.02663	6288	tags=46%, list=37%, signal=30%	RPHI1A045558/RPHI1A026490/RPHI1A008402/RPHI1A042222/RPHI1A006229/RPHI1A027372/RPHI1A043607/RPHI1A027067/RPHI1A041569/RPHI1A026033/RPHI1A027396/RPHI1A008954/RPHI1A007188/RPHI1A036856/RPHI1A020714/RPHI1A004917/RPHI1A022243/RPHI1A022501/RPHI1A037393/RPHI1A044012/RPHI1A005179/RPHI1A022698/RPHI1A015231/RPHI1A016531/RPHI1A045616/RPHI1A000303/RPHI1A033628/RPHI1A022012/RPHI1A025670/RPHI1A041756/RPHI1A018…
GO:0009746	response to hexose	73	0.428999	1.48397	0.0180265	0.177404	0.155427	5249	tags=45%, list=31%, signal=32%	RPHI1A034502/RPHI1A043975/RPHI1A013373/RPHI1A022243/RPHI1A008454/RPHI1A016497/RPHI1A045616/RPHI1A039363/RPHI1A009089/RPHI1A039551/RPHI1A000032/RPHI1A001096/RPHI1A009158/RPHI1A014964/RPHI1A033761/RPHI1A046059/RPHI1A038308/RPHI1A007324/RPHI1A002054/RPHI1A038279/RPHI1A030582/RPHI1A017786/RPHI1A018205/RPHI1A024977/RPHI1A016072/RPHI1A015789/RPHI1A013965/RPHI1A045528/RPHI1A004739/RPHI1A020362/RPHI1A010…
GO:1901653	cellular response to peptide	131	0.386904	1.48423	0.00952362	0.119377	0.104589	6175	tags=51%, list=36%, signal=33%	RPHI1A007273/RPHI1A016269/RPHI1A013373/RPHI1A016279/RPHI1A037512/RPHI1A027680/RPHI1A024463/RPHI1A022501/RPHI1A033182/RPHI1A030755/RPHI1A028269/RPHI1A043085/RPHI1A032401/RPHI1A038731/RPHI1A039551/RPHI1A022571/RPHI1A009158/RPHI1A045674/RPHI1A044567/RPHI1A029057/RPHI1A026692/RPHI1A034505/RPHI1A038308/RPHI1A023259/RPHI1A045529/RPHI1A005712/RPHI1A005225/RPHI1A002054/RPHI1A026363/RPHI1A038279/RPHI1A045…
GO:0006694	steroid biosynthetic process	80	0.417241	1.48596	0.0185826	0.180102	0.157791	4784	tags=39%, list=28%, signal=28%	RPHI1A024640/RPHI1A034502/RPHI1A040080/RPHI1A045992/RPHI1A033563/RPHI1A041122/RPHI1A000778/RPHI1A033182/RPHI1A002458/RPHI1A045449/RPHI1A025435/RPHI1A030407/RPHI1A033761/RPHI1A009723/RPHI1A045808/RPHI1A038308/RPHI1A030295/RPHI1A019370/RPHI1A000839/RPHI1A025673/RPHI1A026093/RPHI1A041486/RPHI1A005555/RPHI1A007378/RPHI1A016177/RPHI1A039782/RPHI1A031858/RPHI1A043771/RPHI1A006283/RPHI1A027553/RPHI1A021…
GO:0022604	regulation of cell morphogenesis	95	0.406384	1.4868	0.0158565	0.164408	0.144042	6372	tags=54%, list=37%, signal=34%	RPHI1A000954/RPHI1A027680/RPHI1A036509/RPHI1A025248/RPHI1A041157/RPHI1A013650/RPHI1A000876/RPHI1A001623/RPHI1A036754/RPHI1A031261/RPHI1A013383/RPHI1A033933/RPHI1A030649/RPHI1A043427/RPHI1A008315/RPHI1A037773/RPHI1A017768/RPHI1A002941/RPHI1A014076/RPHI1A000709/RPHI1A020182/RPHI1A044319/RPHI1A024023/RPHI1A039397/RPHI1A037067/RPHI1A039558/RPHI1A045279/RPHI1A006422/RPHI1A039919/RPHI1A029983/RPHI1A026…
GO:0040007	growth	362	0.347949	1.48719	0.000601406	0.0169343	0.0148365	6214	tags=46%, list=36%, signal=30%	RPHI1A045558/RPHI1A000954/RPHI1A044322/RPHI1A026490/RPHI1A008924/RPHI1A006229/RPHI1A025512/RPHI1A008222/RPHI1A027067/RPHI1A039455/RPHI1A041569/RPHI1A023229/RPHI1A013373/RPHI1A027396/RPHI1A008954/RPHI1A020923/RPHI1A001378/RPHI1A020714/RPHI1A038795/RPHI1A004917/RPHI1A033182/RPHI1A028020/RPHI1A030755/RPHI1A038076/RPHI1A005179/RPHI1A041999/RPHI1A034790/RPHI1A045616/RPHI1A026385/RPHI1A021948/RPHI1A022…
GO:0048511	rhythmic process	117	0.393026	1.48756	0.0178332	0.176865	0.154955	7390	tags=61%, list=43%, signal=35%	RPHI1A034502/RPHI1A023031/RPHI1A035428/RPHI1A024437/RPHI1A040759/RPHI1A030315/RPHI1A026057/RPHI1A033182/RPHI1A007422/RPHI1A013289/RPHI1A003881/RPHI1A034079/RPHI1A041317/RPHI1A006050/RPHI1A030116/RPHI1A002538/RPHI1A032971/RPHI1A026692/RPHI1A038308/RPHI1A031261/RPHI1A010428/RPHI1A039280/RPHI1A028564/RPHI1A014935/RPHI1A019339/RPHI1A019251/RPHI1A014214/RPHI1A030263/RPHI1A043541/RPHI1A008753/RPHI1A045…
GO:0010498	proteasomal protein catabolic process	321	0.351327	1.48783	0.00119727	0.0290758	0.0254739	4529	tags=31%, list=26%, signal=23%	RPHI1A041121/RPHI1A027381/RPHI1A035352/RPHI1A014683/RPHI1A001943/RPHI1A045689/RPHI1A023031/RPHI1A041658/RPHI1A031918/RPHI1A026595/RPHI1A038615/RPHI1A006341/RPHI1A033867/RPHI1A000474/RPHI1A036569/RPHI1A009856/RPHI1A035428/RPHI1A013105/RPHI1A043671/RPHI1A006240/RPHI1A026805/RPHI1A001378/RPHI1A024463/RPHI1A022087/RPHI1A026619/RPHI1A033182/RPHI1A033515/RPHI1A028423/RPHI1A035593/RPHI1A000090/RPHI1A041…
GO:0031401	positive regulation of protein modification process	385	0.34532	1.48808	0.000216682	0.00848465	0.00743359	6413	tags=45%, list=37%, signal=29%	RPHI1A007273/RPHI1A038930/RPHI1A034502/RPHI1A016269/RPHI1A019913/RPHI1A024448/RPHI1A043975/RPHI1A008924/RPHI1A014094/RPHI1A002126/RPHI1A016758/RPHI1A027372/RPHI1A027067/RPHI1A040642/RPHI1A041980/RPHI1A028350/RPHI1A004183/RPHI1A036569/RPHI1A007188/RPHI1A015155/RPHI1A006832/RPHI1A035428/RPHI1A020923/RPHI1A025268/RPHI1A027680/RPHI1A038795/RPHI1A037569/RPHI1A033182/RPHI1A028020/RPHI1A001827/RPHI1A016…
GO:0016579	protein deubiquitination	91	0.410014	1.48856	0.0164204	0.166736	0.146081	3979	tags=32%, list=23%, signal=25%	RPHI1A018203/RPHI1A000348/RPHI1A027067/RPHI1A020979/RPHI1A044390/RPHI1A030681/RPHI1A008874/RPHI1A017202/RPHI1A020764/RPHI1A029602/RPHI1A013728/RPHI1A014097/RPHI1A031165/RPHI1A013611/RPHI1A005147/RPHI1A032981/RPHI1A006990/RPHI1A037732/RPHI1A012861/RPHI1A027234/RPHI1A014597/RPHI1A015491/RPHI1A018590/RPHI1A002285/RPHI1A036846/RPHI1A021192/RPHI1A030888/RPHI1A007889/RPHI1A006531
GO:0043009	chordate embryonic development	305	0.354338	1.48885	0.00113412	0.0282954	0.0247902	6288	tags=46%, list=37%, signal=30%	RPHI1A045558/RPHI1A026490/RPHI1A008402/RPHI1A042222/RPHI1A006229/RPHI1A027372/RPHI1A043607/RPHI1A027067/RPHI1A041569/RPHI1A026033/RPHI1A027396/RPHI1A008954/RPHI1A007188/RPHI1A036856/RPHI1A020714/RPHI1A004917/RPHI1A022243/RPHI1A022501/RPHI1A037393/RPHI1A044012/RPHI1A005179/RPHI1A022698/RPHI1A015231/RPHI1A016531/RPHI1A045616/RPHI1A000303/RPHI1A033628/RPHI1A022012/RPHI1A025670/RPHI1A041756/RPHI1A018…
GO:0090287	regulation of cellular response to growth factor stimulus	121	0.392697	1.48901	0.0101286	0.123646	0.108329	5786	tags=45%, list=34%, signal=30%	RPHI1A016269/RPHI1A026550/RPHI1A027372/RPHI1A026595/RPHI1A023263/RPHI1A035473/RPHI1A007188/RPHI1A035428/RPHI1A033182/RPHI1A022698/RPHI1A030699/RPHI1A045616/RPHI1A032613/RPHI1A026385/RPHI1A019981/RPHI1A045907/RPHI1A032368/RPHI1A045255/RPHI1A027064/RPHI1A002658/RPHI1A014860/RPHI1A031261/RPHI1A017391/RPHI1A009308/RPHI1A035271/RPHI1A001002/RPHI1A023612/RPHI1A006806/RPHI1A024977/RPHI1A032948/RPHI1A021…
GO:0032984	protein-containing complex disassembly	132	0.38838	1.48989	0.00915868	0.117699	0.103119	6290	tags=47%, list=37%, signal=30%	RPHI1A003279/RPHI1A030952/RPHI1A011788/RPHI1A012887/RPHI1A039571/RPHI1A024463/RPHI1A010453/RPHI1A000536/RPHI1A028496/RPHI1A032954/RPHI1A026175/RPHI1A007788/RPHI1A020299/RPHI1A025119/RPHI1A027011/RPHI1A000876/RPHI1A006377/RPHI1A007342/RPHI1A013297/RPHI1A002794/RPHI1A038308/RPHI1A035611/RPHI1A036920/RPHI1A024946/RPHI1A040738/RPHI1A009456/RPHI1A018412/RPHI1A012729/RPHI1A041287/RPHI1A042643/RPHI1A022…
GO:0030522	intracellular receptor signaling pathway	124	0.393907	1.48997	0.0115588	0.13502	0.118294	7016	tags=53%, list=41%, signal=32%	RPHI1A011946/RPHI1A023404/RPHI1A027067/RPHI1A006341/RPHI1A013520/RPHI1A026057/RPHI1A033182/RPHI1A007422/RPHI1A034079/RPHI1A031165/RPHI1A017424/RPHI1A038347/RPHI1A045255/RPHI1A033624/RPHI1A002658/RPHI1A014860/RPHI1A023894/RPHI1A015491/RPHI1A035271/RPHI1A039498/RPHI1A043697/RPHI1A044788/RPHI1A028061/RPHI1A012787/RPHI1A034375/RPHI1A007889/RPHI1A035979/RPHI1A043381/RPHI1A017385/RPHI1A043858/RPHI1A000…
GO:0048589	developmental growth	249	0.363025	1.49038	0.00194764	0.0413276	0.036208	6214	tags=48%, list=36%, signal=31%	RPHI1A045558/RPHI1A000954/RPHI1A044322/RPHI1A026490/RPHI1A008924/RPHI1A006229/RPHI1A025512/RPHI1A023229/RPHI1A013373/RPHI1A027396/RPHI1A008954/RPHI1A001378/RPHI1A020714/RPHI1A004917/RPHI1A028020/RPHI1A030755/RPHI1A041999/RPHI1A026385/RPHI1A021948/RPHI1A022012/RPHI1A019981/RPHI1A025670/RPHI1A034079/RPHI1A000586/RPHI1A023204/RPHI1A032368/RPHI1A026175/RPHI1A027468/RPHI1A021431/RPHI1A018511/RPHI1A022…
GO:0042391	regulation of membrane potential	90	0.411059	1.4904	0.0169571	0.170314	0.149216	5948	tags=42%, list=35%, signal=28%	RPHI1A002090/RPHI1A030268/RPHI1A019454/RPHI1A020488/RPHI1A025198/RPHI1A030315/RPHI1A028496/RPHI1A024845/RPHI1A009089/RPHI1A020799/RPHI1A000032/RPHI1A032368/RPHI1A013650/RPHI1A031243/RPHI1A018359/RPHI1A036754/RPHI1A017126/RPHI1A030587/RPHI1A038279/RPHI1A023900/RPHI1A022620/RPHI1A028210/RPHI1A023146/RPHI1A033786/RPHI1A004739/RPHI1A008346/RPHI1A009731/RPHI1A005361/RPHI1A042741/RPHI1A005463/RPHI1A028…
GO:0007548	sex differentiation	102	0.403052	1.49377	0.0126481	0.14123	0.123734	5338	tags=45%, list=31%, signal=31%	RPHI1A002090/RPHI1A025795/RPHI1A033563/RPHI1A035428/RPHI1A007887/RPHI1A033182/RPHI1A014472/RPHI1A022012/RPHI1A035357/RPHI1A034079/RPHI1A006258/RPHI1A017445/RPHI1A013611/RPHI1A028838/RPHI1A018511/RPHI1A022549/RPHI1A002538/RPHI1A026692/RPHI1A001095/RPHI1A035834/RPHI1A004020/RPHI1A031261/RPHI1A028564/RPHI1A010273/RPHI1A014935/RPHI1A034582/RPHI1A022620/RPHI1A031146/RPHI1A038879/RPHI1A022524/RPHI1A032…
GO:0030217	T cell differentiation	95	0.408318	1.49388	0.0148882	0.158732	0.139069	6313	tags=53%, list=37%, signal=33%	RPHI1A034502/RPHI1A008222/RPHI1A031736/RPHI1A025506/RPHI1A030952/RPHI1A043671/RPHI1A030315/RPHI1A033911/RPHI1A026385/RPHI1A022012/RPHI1A018677/RPHI1A006258/RPHI1A040456/RPHI1A020884/RPHI1A032368/RPHI1A026175/RPHI1A026692/RPHI1A000920/RPHI1A021626/RPHI1A020947/RPHI1A043697/RPHI1A018428/RPHI1A024977/RPHI1A008618/RPHI1A032948/RPHI1A027149/RPHI1A005005/RPHI1A018654/RPHI1A021562/RPHI1A031858/RPHI1A010…
GO:0051707	response to other organism	394	0.346452	1.49425	0.000263343	0.00955665	0.00837279	4640	tags=33%, list=27%, signal=25%	RPHI1A011829/RPHI1A030538/RPHI1A007273/RPHI1A002090/RPHI1A016269/RPHI1A010890/RPHI1A031865/RPHI1A024448/RPHI1A018597/RPHI1A011946/RPHI1A023404/RPHI1A018193/RPHI1A025506/RPHI1A030952/RPHI1A013373/RPHI1A036289/RPHI1A020930/RPHI1A004490/RPHI1A030379/RPHI1A027680/RPHI1A022087/RPHI1A036740/RPHI1A022243/RPHI1A008454/RPHI1A028020/RPHI1A021690/RPHI1A010009/RPHI1A005179/RPHI1A043085/RPHI1A016531/RPHI1A045…
GO:0043588	skin development	81	0.418669	1.49525	0.0133537	0.146798	0.128613	6965	tags=63%, list=41%, signal=38%	RPHI1A013141/RPHI1A008924/RPHI1A043607/RPHI1A025506/RPHI1A020217/RPHI1A033563/RPHI1A036856/RPHI1A022698/RPHI1A025670/RPHI1A013075/RPHI1A027468/RPHI1A037700/RPHI1A022499/RPHI1A026064/RPHI1A029408/RPHI1A014860/RPHI1A007505/RPHI1A044313/RPHI1A024517/RPHI1A024946/RPHI1A015176/RPHI1A032948/RPHI1A033786/RPHI1A035208/RPHI1A008179/RPHI1A039782/RPHI1A010869/RPHI1A018654/RPHI1A004739/RPHI1A009254/RPHI1A007…
GO:0048646	anatomical structure formation involved in morphogenesis	400	0.346191	1.49565	0.000249872	0.00927867	0.00812925	6288	tags=48%, list=37%, signal=31%	RPHI1A044118/RPHI1A026490/RPHI1A019913/RPHI1A022265/RPHI1A023163/RPHI1A006229/RPHI1A004538/RPHI1A004149/RPHI1A027372/RPHI1A027067/RPHI1A035558/RPHI1A019098/RPHI1A007188/RPHI1A003034/RPHI1A020714/RPHI1A004917/RPHI1A022243/RPHI1A033182/RPHI1A037393/RPHI1A005179/RPHI1A022698/RPHI1A015231/RPHI1A045616/RPHI1A016316/RPHI1A006930/RPHI1A027929/RPHI1A019981/RPHI1A025670/RPHI1A041756/RPHI1A044017/RPHI1A018…
GO:0006935	chemotaxis	134	0.389098	1.49576	0.00597118	0.0896673	0.0785595	6786	tags=56%, list=39%, signal=34%	RPHI1A027372/RPHI1A035043/RPHI1A041569/RPHI1A027680/RPHI1A003034/RPHI1A020714/RPHI1A030699/RPHI1A016316/RPHI1A006930/RPHI1A025670/RPHI1A030407/RPHI1A021584/RPHI1A000586/RPHI1A003234/RPHI1A016944/RPHI1A029362/RPHI1A019079/RPHI1A010898/RPHI1A026064/RPHI1A032971/RPHI1A040109/RPHI1A010425/RPHI1A040234/RPHI1A033933/RPHI1A005225/RPHI1A039280/RPHI1A043427/RPHI1A015990/RPHI1A014076/RPHI1A029547/RPHI1A007…
GO:0042330	taxis	134	0.389098	1.49576	0.00597118	0.0896673	0.0785595	6786	tags=56%, list=39%, signal=34%	RPHI1A027372/RPHI1A035043/RPHI1A041569/RPHI1A027680/RPHI1A003034/RPHI1A020714/RPHI1A030699/RPHI1A016316/RPHI1A006930/RPHI1A025670/RPHI1A030407/RPHI1A021584/RPHI1A000586/RPHI1A003234/RPHI1A016944/RPHI1A029362/RPHI1A019079/RPHI1A010898/RPHI1A026064/RPHI1A032971/RPHI1A040109/RPHI1A010425/RPHI1A040234/RPHI1A033933/RPHI1A005225/RPHI1A039280/RPHI1A043427/RPHI1A015990/RPHI1A014076/RPHI1A029547/RPHI1A007…
GO:0050767	regulation of neurogenesis	126	0.394258	1.49664	0.00654323	0.093077	0.0815468	5047	tags=40%, list=29%, signal=29%	RPHI1A018398/RPHI1A000954/RPHI1A044322/RPHI1A026490/RPHI1A023163/RPHI1A008924/RPHI1A023229/RPHI1A012866/RPHI1A022698/RPHI1A045616/RPHI1A026385/RPHI1A022012/RPHI1A025670/RPHI1A000923/RPHI1A020884/RPHI1A015503/RPHI1A045255/RPHI1A026064/RPHI1A032166/RPHI1A031261/RPHI1A016622/RPHI1A033933/RPHI1A030649/RPHI1A023900/RPHI1A043427/RPHI1A026351/RPHI1A008315/RPHI1A023612/RPHI1A014076/RPHI1A029547/RPHI1A041…
GO:0051494	negative regulation of cytoskeleton organization	76	0.425302	1.49713	0.0101666	0.123646	0.108329	7069	tags=62%, list=41%, signal=37%	RPHI1A032782/RPHI1A006229/RPHI1A027067/RPHI1A003279/RPHI1A011788/RPHI1A039571/RPHI1A024463/RPHI1A022243/RPHI1A022501/RPHI1A007788/RPHI1A022549/RPHI1A000876/RPHI1A006377/RPHI1A002941/RPHI1A019997/RPHI1A034182/RPHI1A006422/RPHI1A012816/RPHI1A023146/RPHI1A041515/RPHI1A019719/RPHI1A011550/RPHI1A008511/RPHI1A033683/RPHI1A022691/RPHI1A013019/RPHI1A007063/RPHI1A006144/RPHI1A042431/RPHI1A025217/RPHI1A024…
GO:0030041	actin filament polymerization	67	0.437579	1.49722	0.0165026	0.167305	0.14658	5448	tags=46%, list=32%, signal=32%	RPHI1A000539/RPHI1A006229/RPHI1A003279/RPHI1A011788/RPHI1A014578/RPHI1A008454/RPHI1A032368/RPHI1A007788/RPHI1A041157/RPHI1A013650/RPHI1A015802/RPHI1A022549/RPHI1A000876/RPHI1A014860/RPHI1A023900/RPHI1A027786/RPHI1A030438/RPHI1A034182/RPHI1A012816/RPHI1A026299/RPHI1A023870/RPHI1A019719/RPHI1A018723/RPHI1A022691/RPHI1A027985/RPHI1A006144/RPHI1A038062/RPHI1A024457/RPHI1A044324/RPHI1A038068/RPHI1A017…
GO:0034284	response to monosaccharide	76	0.425469	1.49772	0.0100477	0.12294	0.10771	5249	tags=45%, list=31%, signal=31%	RPHI1A034502/RPHI1A043975/RPHI1A013373/RPHI1A022243/RPHI1A008454/RPHI1A016497/RPHI1A045616/RPHI1A039363/RPHI1A009089/RPHI1A039551/RPHI1A000032/RPHI1A001096/RPHI1A009158/RPHI1A014964/RPHI1A033761/RPHI1A046059/RPHI1A038308/RPHI1A007324/RPHI1A002054/RPHI1A038279/RPHI1A030582/RPHI1A017786/RPHI1A018205/RPHI1A024977/RPHI1A016072/RPHI1A015789/RPHI1A013965/RPHI1A011126/RPHI1A045528/RPHI1A004739/RPHI1A020…
GO:1903532	positive regulation of secretion by cell	91	0.412734	1.49844	0.0154473	0.161659	0.141633	6329	tags=52%, list=37%, signal=33%	RPHI1A010908/RPHI1A020923/RPHI1A003034/RPHI1A014578/RPHI1A008454/RPHI1A021690/RPHI1A010009/RPHI1A045616/RPHI1A006377/RPHI1A033761/RPHI1A001623/RPHI1A032971/RPHI1A003168/RPHI1A002054/RPHI1A039280/RPHI1A019339/RPHI1A034582/RPHI1A006903/RPHI1A024946/RPHI1A038672/RPHI1A030582/RPHI1A018205/RPHI1A033646/RPHI1A015789/RPHI1A011550/RPHI1A013965/RPHI1A028621/RPHI1A012737/RPHI1A020362/RPHI1A028376/RPHI1A018…
GO:0051656	establishment of organelle localization	231	0.369599	1.4988	0.00118274	0.0289381	0.0253533	6172	tags=44%, list=36%, signal=29%	RPHI1A027599/RPHI1A026490/RPHI1A006229/RPHI1A008118/RPHI1A039359/RPHI1A025048/RPHI1A020923/RPHI1A043698/RPHI1A021690/RPHI1A008207/RPHI1A002458/RPHI1A000536/RPHI1A035501/RPHI1A039159/RPHI1A045616/RPHI1A039363/RPHI1A026385/RPHI1A024845/RPHI1A000126/RPHI1A025377/RPHI1A045435/RPHI1A026463/RPHI1A005809/RPHI1A041191/RPHI1A022571/RPHI1A021128/RPHI1A033025/RPHI1A020544/RPHI1A015503/RPHI1A021431/RPHI1A013…
GO:0009743	response to carbohydrate	86	0.416332	1.49963	0.00955679	0.119451	0.104653	5249	tags=42%, list=31%, signal=29%	RPHI1A034502/RPHI1A043975/RPHI1A008222/RPHI1A013373/RPHI1A022243/RPHI1A008454/RPHI1A016497/RPHI1A045616/RPHI1A039363/RPHI1A009089/RPHI1A039551/RPHI1A000032/RPHI1A001096/RPHI1A009158/RPHI1A014964/RPHI1A033761/RPHI1A046059/RPHI1A038308/RPHI1A007324/RPHI1A002054/RPHI1A038279/RPHI1A030582/RPHI1A017786/RPHI1A018205/RPHI1A024977/RPHI1A016072/RPHI1A015789/RPHI1A017782/RPHI1A013965/RPHI1A011126/RPHI1A045…
GO:0009314	response to radiation	204	0.375365	1.49979	0.00296397	0.0553534	0.0484963	6071	tags=46%, list=35%, signal=30%	RPHI1A011829/RPHI1A002090/RPHI1A034502/RPHI1A026490/RPHI1A025198/RPHI1A024448/RPHI1A023031/RPHI1A027067/RPHI1A033674/RPHI1A036883/RPHI1A035428/RPHI1A038795/RPHI1A030315/RPHI1A026619/RPHI1A033182/RPHI1A028020/RPHI1A005179/RPHI1A022698/RPHI1A031147/RPHI1A045616/RPHI1A026385/RPHI1A003292/RPHI1A032401/RPHI1A000923/RPHI1A020884/RPHI1A009158/RPHI1A002234/RPHI1A045207/RPHI1A018359/RPHI1A019890/RPHI1A024…
GO:0009725	response to hormone	320	0.354195	1.502	0.000715847	0.0194558	0.0170457	6273	tags=46%, list=37%, signal=30%	RPHI1A034502/RPHI1A016269/RPHI1A006229/RPHI1A027067/RPHI1A006341/RPHI1A033563/RPHI1A013373/RPHI1A015155/RPHI1A013520/RPHI1A004355/RPHI1A016279/RPHI1A037512/RPHI1A038000/RPHI1A024463/RPHI1A022501/RPHI1A026057/RPHI1A008454/RPHI1A033182/RPHI1A030755/RPHI1A028269/RPHI1A043085/RPHI1A026385/RPHI1A025501/RPHI1A034079/RPHI1A038731/RPHI1A041317/RPHI1A039551/RPHI1A000032/RPHI1A011666/RPHI1A023564/RPHI1A001…
GO:0071214	cellular response to abiotic stimulus	151	0.383976	1.50293	0.00751141	0.102731	0.0900048	5745	tags=39%, list=33%, signal=26%	RPHI1A011829/RPHI1A010950/RPHI1A002090/RPHI1A034502/RPHI1A024448/RPHI1A027067/RPHI1A015155/RPHI1A035428/RPHI1A033182/RPHI1A005179/RPHI1A031147/RPHI1A006930/RPHI1A026385/RPHI1A022203/RPHI1A015451/RPHI1A009158/RPHI1A019890/RPHI1A024548/RPHI1A009588/RPHI1A036661/RPHI1A038247/RPHI1A038308/RPHI1A007324/RPHI1A002054/RPHI1A044274/RPHI1A038279/RPHI1A040478/RPHI1A036846/RPHI1A017110/RPHI1A007789/RPHI1A022…
GO:0104004	cellular response to environmental stimulus	151	0.383976	1.50293	0.00751141	0.102731	0.0900048	5745	tags=39%, list=33%, signal=26%	RPHI1A011829/RPHI1A010950/RPHI1A002090/RPHI1A034502/RPHI1A024448/RPHI1A027067/RPHI1A015155/RPHI1A035428/RPHI1A033182/RPHI1A005179/RPHI1A031147/RPHI1A006930/RPHI1A026385/RPHI1A022203/RPHI1A015451/RPHI1A009158/RPHI1A019890/RPHI1A024548/RPHI1A009588/RPHI1A036661/RPHI1A038247/RPHI1A038308/RPHI1A007324/RPHI1A002054/RPHI1A044274/RPHI1A038279/RPHI1A040478/RPHI1A036846/RPHI1A017110/RPHI1A007789/RPHI1A022…
GO:0046486	glycerolipid metabolic process	178	0.378495	1.5036	0.00433873	0.0716059	0.0627355	5744	tags=47%, list=33%, signal=31%	RPHI1A001794/RPHI1A027508/RPHI1A032228/RPHI1A002126/RPHI1A004538/RPHI1A035558/RPHI1A033660/RPHI1A023033/RPHI1A022772/RPHI1A045686/RPHI1A043671/RPHI1A016279/RPHI1A037512/RPHI1A038000/RPHI1A022604/RPHI1A022245/RPHI1A022501/RPHI1A033182/RPHI1A039788/RPHI1A044012/RPHI1A030757/RPHI1A025267/RPHI1A041756/RPHI1A041113/RPHI1A034571/RPHI1A037063/RPHI1A032678/RPHI1A016944/RPHI1A018949/RPHI1A045463/RPHI1A025…
GO:0032103	positive regulation of response to external stimulus	160	0.382837	1.50391	0.00648023	0.093077	0.0815468	7016	tags=58%, list=41%, signal=35%	RPHI1A007273/RPHI1A018597/RPHI1A011946/RPHI1A023404/RPHI1A041569/RPHI1A027680/RPHI1A022087/RPHI1A008454/RPHI1A010009/RPHI1A043085/RPHI1A016316/RPHI1A006930/RPHI1A024845/RPHI1A017445/RPHI1A015451/RPHI1A020884/RPHI1A021584/RPHI1A000586/RPHI1A031165/RPHI1A009158/RPHI1A044707/RPHI1A011395/RPHI1A011813/RPHI1A032971/RPHI1A026692/RPHI1A002658/RPHI1A038308/RPHI1A040234/RPHI1A003168/RPHI1A005225/RPHI1A023…
GO:0006952	defense response	447	0.346015	1.50404	0.000107724	0.00525217	0.00460154	4744	tags=34%, list=28%, signal=25%	RPHI1A011829/RPHI1A030538/RPHI1A007273/RPHI1A028138/RPHI1A027381/RPHI1A005850/RPHI1A038956/RPHI1A016269/RPHI1A026490/RPHI1A010890/RPHI1A031865/RPHI1A024448/RPHI1A015870/RPHI1A018597/RPHI1A019932/RPHI1A030217/RPHI1A011946/RPHI1A023404/RPHI1A030157/RPHI1A018193/RPHI1A010705/RPHI1A025506/RPHI1A030952/RPHI1A020217/RPHI1A013373/RPHI1A015155/RPHI1A020930/RPHI1A043671/RPHI1A027680/RPHI1A022087/RPHI1A022…
GO:0046777	protein autophosphorylation	99	0.406603	1.50455	0.0101829	0.123646	0.108329	5711	tags=51%, list=33%, signal=34%	RPHI1A022265/RPHI1A043975/RPHI1A014094/RPHI1A004149/RPHI1A025876/RPHI1A031421/RPHI1A027680/RPHI1A026972/RPHI1A041999/RPHI1A016316/RPHI1A026385/RPHI1A024845/RPHI1A032368/RPHI1A027419/RPHI1A019890/RPHI1A043036/RPHI1A011395/RPHI1A038247/RPHI1A038308/RPHI1A021361/RPHI1A010837/RPHI1A014076/RPHI1A039807/RPHI1A038224/RPHI1A044328/RPHI1A022524/RPHI1A030579/RPHI1A025756/RPHI1A031598/RPHI1A008511/RPHI1A024…
GO:0032990	cell part morphogenesis	239	0.368682	1.50463	0.00099774	0.0255415	0.0223775	6363	tags=51%, list=37%, signal=32%	RPHI1A018398/RPHI1A000954/RPHI1A003132/RPHI1A044322/RPHI1A026490/RPHI1A045689/RPHI1A008924/RPHI1A035043/RPHI1A023229/RPHI1A036037/RPHI1A027680/RPHI1A020714/RPHI1A021690/RPHI1A005514/RPHI1A041999/RPHI1A030699/RPHI1A039159/RPHI1A026385/RPHI1A025670/RPHI1A034079/RPHI1A024845/RPHI1A044017/RPHI1A020884/RPHI1A022135/RPHI1A003234/RPHI1A016944/RPHI1A032368/RPHI1A020544/RPHI1A015503/RPHI1A013091/RPHI1A001…
GO:0051592	response to calcium ion	52	0.460567	1.50625	0.0182358	0.178513	0.156399	5135	tags=48%, list=30%, signal=34%	RPHI1A030653/RPHI1A024448/RPHI1A012887/RPHI1A035428/RPHI1A033485/RPHI1A044017/RPHI1A020884/RPHI1A025593/RPHI1A024488/RPHI1A001623/RPHI1A013741/RPHI1A005225/RPHI1A002054/RPHI1A039280/RPHI1A018840/RPHI1A028539/RPHI1A041047/RPHI1A030263/RPHI1A045362/RPHI1A019188/RPHI1A009500/RPHI1A004739/RPHI1A005463/RPHI1A035232/RPHI1A001076
GO:0043207	response to external biotic stimulus	396	0.349445	1.50636	0.000174458	0.00722138	0.00632681	4640	tags=33%, list=27%, signal=25%	RPHI1A011829/RPHI1A030538/RPHI1A007273/RPHI1A002090/RPHI1A016269/RPHI1A010890/RPHI1A031865/RPHI1A024448/RPHI1A018597/RPHI1A011946/RPHI1A023404/RPHI1A018193/RPHI1A025506/RPHI1A030952/RPHI1A013373/RPHI1A036289/RPHI1A020930/RPHI1A004490/RPHI1A030379/RPHI1A027680/RPHI1A022087/RPHI1A036740/RPHI1A022243/RPHI1A008454/RPHI1A028020/RPHI1A021690/RPHI1A010009/RPHI1A005179/RPHI1A043085/RPHI1A016531/RPHI1A045…
GO:0051129	negative regulation of cellular component organization	317	0.356464	1.50641	0.000527091	0.0158798	0.0139127	5989	tags=42%, list=35%, signal=28%	RPHI1A027508/RPHI1A002090/RPHI1A001326/RPHI1A032782/RPHI1A000954/RPHI1A008924/RPHI1A006229/RPHI1A016758/RPHI1A035043/RPHI1A027067/RPHI1A011065/RPHI1A003279/RPHI1A026592/RPHI1A033236/RPHI1A030952/RPHI1A011788/RPHI1A030949/RPHI1A035428/RPHI1A039571/RPHI1A041621/RPHI1A027680/RPHI1A024463/RPHI1A020979/RPHI1A022243/RPHI1A022501/RPHI1A014578/RPHI1A021690/RPHI1A030757/RPHI1A043085/RPHI1A008334/RPHI1A016…
GO:0014070	response to organic cyclic compound	342	0.354705	1.5069	0.000588471	0.0168546	0.0147666	6673	tags=48%, list=39%, signal=30%	RPHI1A033614/RPHI1A045558/RPHI1A028138/RPHI1A002090/RPHI1A034502/RPHI1A038956/RPHI1A024448/RPHI1A025886/RPHI1A045992/RPHI1A027067/RPHI1A036037/RPHI1A006341/RPHI1A013373/RPHI1A013520/RPHI1A012887/RPHI1A035428/RPHI1A011651/RPHI1A004355/RPHI1A038000/RPHI1A020714/RPHI1A019410/RPHI1A022501/RPHI1A008454/RPHI1A033182/RPHI1A021690/RPHI1A028269/RPHI1A000090/RPHI1A011311/RPHI1A025670/RPHI1A034079/RPHI1A024…
GO:0007155	cell adhesion	381	0.350048	1.50701	0.000190195	0.00768843	0.006736	5016	tags=38%, list=29%, signal=27%	RPHI1A028138/RPHI1A038956/RPHI1A030653/RPHI1A021010/RPHI1A026490/RPHI1A022265/RPHI1A023163/RPHI1A027372/RPHI1A041569/RPHI1A013206/RPHI1A031736/RPHI1A011788/RPHI1A035986/RPHI1A006832/RPHI1A030379/RPHI1A043671/RPHI1A021304/RPHI1A035571/RPHI1A043698/RPHI1A027680/RPHI1A024463/RPHI1A022243/RPHI1A014578/RPHI1A008454/RPHI1A021690/RPHI1A010337/RPHI1A045045/RPHI1A005179/RPHI1A022698/RPHI1A030699/RPHI1A028…
GO:0050905	neuromuscular process	47	0.469053	1.50763	0.0207439	0.191768	0.168012	6214	tags=57%, list=36%, signal=37%	RPHI1A040344/RPHI1A033236/RPHI1A013373/RPHI1A043698/RPHI1A005514/RPHI1A032401/RPHI1A032368/RPHI1A027468/RPHI1A027064/RPHI1A030649/RPHI1A045775/RPHI1A015807/RPHI1A033786/RPHI1A008179/RPHI1A010417/RPHI1A042370/RPHI1A027553/RPHI1A009731/RPHI1A029926/RPHI1A044324/RPHI1A028540/RPHI1A007468/RPHI1A001657/RPHI1A002142/RPHI1A031023/RPHI1A028627/RPHI1A039695
GO:0007186	G protein-coupled receptor signaling pathway	136	0.390979	1.50765	0.00609662	0.0907671	0.079523	4987	tags=40%, list=29%, signal=28%	RPHI1A030653/RPHI1A000348/RPHI1A015001/RPHI1A026595/RPHI1A045486/RPHI1A007188/RPHI1A020923/RPHI1A022604/RPHI1A040759/RPHI1A022501/RPHI1A007422/RPHI1A026599/RPHI1A012177/RPHI1A035200/RPHI1A025670/RPHI1A023204/RPHI1A040176/RPHI1A014325/RPHI1A018359/RPHI1A029057/RPHI1A024548/RPHI1A024506/RPHI1A027190/RPHI1A037069/RPHI1A009263/RPHI1A005192/RPHI1A030295/RPHI1A031261/RPHI1A017396/RPHI1A042391/RPHI1A012…
GO:0016567	protein ubiquitination	437	0.347037	1.50794	0.000156361	0.00679373	0.00595214	4871	tags=37%, list=28%, signal=27%	RPHI1A005151/RPHI1A041121/RPHI1A027381/RPHI1A001943/RPHI1A044322/RPHI1A045689/RPHI1A018597/RPHI1A041658/RPHI1A015321/RPHI1A043472/RPHI1A041031/RPHI1A027067/RPHI1A031918/RPHI1A038615/RPHI1A031736/RPHI1A025506/RPHI1A030952/RPHI1A033867/RPHI1A005946/RPHI1A036569/RPHI1A033823/RPHI1A009856/RPHI1A036883/RPHI1A035428/RPHI1A043671/RPHI1A032411/RPHI1A006240/RPHI1A026805/RPHI1A025268/RPHI1A001378/RPHI1A027…
GO:0051338	regulation of transferase activity	374	0.351258	1.50827	0.000240513	0.00903622	0.00791682	5526	tags=39%, list=32%, signal=27%	RPHI1A007273/RPHI1A038930/RPHI1A034502/RPHI1A044322/RPHI1A016269/RPHI1A023163/RPHI1A024448/RPHI1A043975/RPHI1A015870/RPHI1A014094/RPHI1A029505/RPHI1A027372/RPHI1A041980/RPHI1A033236/RPHI1A011788/RPHI1A028350/RPHI1A027396/RPHI1A030949/RPHI1A024350/RPHI1A043671/RPHI1A016279/RPHI1A025268/RPHI1A045929/RPHI1A024463/RPHI1A038795/RPHI1A031645/RPHI1A022501/RPHI1A033182/RPHI1A022698/RPHI1A013975/RPHI1A016…
GO:0009306	protein secretion	122	0.397986	1.50846	0.0053635	0.0829241	0.0726516	6329	tags=52%, list=37%, signal=33%	RPHI1A038930/RPHI1A010908/RPHI1A007518/RPHI1A027464/RPHI1A003034/RPHI1A032386/RPHI1A014578/RPHI1A008454/RPHI1A045616/RPHI1A024305/RPHI1A039363/RPHI1A017685/RPHI1A031626/RPHI1A013986/RPHI1A027468/RPHI1A004926/RPHI1A021431/RPHI1A014964/RPHI1A033761/RPHI1A032971/RPHI1A030649/RPHI1A002054/RPHI1A014142/RPHI1A026363/RPHI1A039280/RPHI1A044313/RPHI1A034582/RPHI1A006903/RPHI1A030582/RPHI1A041287/RPHI1A018…
GO:0035592	establishment of protein localization to extracellular region	122	0.397986	1.50846	0.0053635	0.0829241	0.0726516	6329	tags=52%, list=37%, signal=33%	RPHI1A038930/RPHI1A010908/RPHI1A007518/RPHI1A027464/RPHI1A003034/RPHI1A032386/RPHI1A014578/RPHI1A008454/RPHI1A045616/RPHI1A024305/RPHI1A039363/RPHI1A017685/RPHI1A031626/RPHI1A013986/RPHI1A027468/RPHI1A004926/RPHI1A021431/RPHI1A014964/RPHI1A033761/RPHI1A032971/RPHI1A030649/RPHI1A002054/RPHI1A014142/RPHI1A026363/RPHI1A039280/RPHI1A044313/RPHI1A034582/RPHI1A006903/RPHI1A030582/RPHI1A041287/RPHI1A018…
GO:0051249	regulation of lymphocyte activation	141	0.389667	1.50857	0.00841908	0.111484	0.0976732	5069	tags=41%, list=30%, signal=29%	RPHI1A011829/RPHI1A046040/RPHI1A031736/RPHI1A011788/RPHI1A035986/RPHI1A043671/RPHI1A027680/RPHI1A010009/RPHI1A045045/RPHI1A006930/RPHI1A018677/RPHI1A040456/RPHI1A022722/RPHI1A017445/RPHI1A002428/RPHI1A015451/RPHI1A020884/RPHI1A031165/RPHI1A032052/RPHI1A032368/RPHI1A026175/RPHI1A013650/RPHI1A026692/RPHI1A003575/RPHI1A006465/RPHI1A028989/RPHI1A000920/RPHI1A017391/RPHI1A036378/RPHI1A021626/RPHI1A020…
GO:0009607	response to biotic stimulus	416	0.347584	1.50865	0.000160113	0.00686335	0.00601313	4640	tags=33%, list=27%, signal=25%	RPHI1A011829/RPHI1A030538/RPHI1A007273/RPHI1A002090/RPHI1A016269/RPHI1A010890/RPHI1A031865/RPHI1A024448/RPHI1A018597/RPHI1A011946/RPHI1A023404/RPHI1A018193/RPHI1A025506/RPHI1A030952/RPHI1A013373/RPHI1A036289/RPHI1A020930/RPHI1A004490/RPHI1A035428/RPHI1A030379/RPHI1A027680/RPHI1A022087/RPHI1A036740/RPHI1A022243/RPHI1A008454/RPHI1A028020/RPHI1A021690/RPHI1A010009/RPHI1A005179/RPHI1A035593/RPHI1A043…
GO:1903706	regulation of hemopoiesis	129	0.393944	1.50991	0.00540339	0.0829993	0.0727175	6313	tags=49%, list=37%, signal=31%	RPHI1A014033/RPHI1A008222/RPHI1A033674/RPHI1A031736/RPHI1A043671/RPHI1A024437/RPHI1A022698/RPHI1A045616/RPHI1A018677/RPHI1A040456/RPHI1A022722/RPHI1A017445/RPHI1A020884/RPHI1A032368/RPHI1A026175/RPHI1A009723/RPHI1A026692/RPHI1A023380/RPHI1A000920/RPHI1A003168/RPHI1A036378/RPHI1A021626/RPHI1A035271/RPHI1A020947/RPHI1A017224/RPHI1A040996/RPHI1A043697/RPHI1A015352/RPHI1A007789/RPHI1A007047/RPHI1A006…
GO:0032989	cellular component morphogenesis	275	0.363448	1.51015	0.000583843	0.0167973	0.0147165	6363	tags=50%, list=37%, signal=32%	RPHI1A018398/RPHI1A000954/RPHI1A003132/RPHI1A044322/RPHI1A026490/RPHI1A045689/RPHI1A008924/RPHI1A004538/RPHI1A035043/RPHI1A023229/RPHI1A036037/RPHI1A027680/RPHI1A020714/RPHI1A021690/RPHI1A005514/RPHI1A041999/RPHI1A030699/RPHI1A039159/RPHI1A026385/RPHI1A025670/RPHI1A034079/RPHI1A024845/RPHI1A044017/RPHI1A020884/RPHI1A022135/RPHI1A003234/RPHI1A016944/RPHI1A032368/RPHI1A020544/RPHI1A015503/RPHI1A007…
GO:0050769	positive regulation of neurogenesis	92	0.415693	1.51027	0.0164204	0.166736	0.146081	3992	tags=36%, list=23%, signal=28%	RPHI1A018398/RPHI1A000954/RPHI1A044322/RPHI1A026490/RPHI1A023229/RPHI1A045616/RPHI1A026385/RPHI1A025670/RPHI1A000923/RPHI1A020884/RPHI1A045255/RPHI1A026064/RPHI1A032166/RPHI1A031261/RPHI1A016622/RPHI1A033933/RPHI1A030649/RPHI1A023900/RPHI1A043427/RPHI1A026351/RPHI1A008315/RPHI1A014076/RPHI1A029547/RPHI1A041886/RPHI1A020182/RPHI1A024023/RPHI1A039715/RPHI1A014214/RPHI1A039558/RPHI1A032948/RPHI1A029…
GO:0032868	response to insulin	105	0.406985	1.51058	0.0116043	0.13525	0.118495	5526	tags=46%, list=32%, signal=31%	RPHI1A034502/RPHI1A016269/RPHI1A013373/RPHI1A004355/RPHI1A016279/RPHI1A037512/RPHI1A024463/RPHI1A022501/RPHI1A033182/RPHI1A028269/RPHI1A043085/RPHI1A038731/RPHI1A039551/RPHI1A022571/RPHI1A028838/RPHI1A045674/RPHI1A044567/RPHI1A038308/RPHI1A023259/RPHI1A045529/RPHI1A005712/RPHI1A002054/RPHI1A038279/RPHI1A045748/RPHI1A015352/RPHI1A017644/RPHI1A006992/RPHI1A027491/RPHI1A024977/RPHI1A005649/RPHI1A022…
GO:0051962	positive regulation of nervous system development	97	0.409181	1.5113	0.0122494	0.138847	0.121647	3992	tags=35%, list=23%, signal=27%	RPHI1A018398/RPHI1A000954/RPHI1A044322/RPHI1A026490/RPHI1A023229/RPHI1A045616/RPHI1A026385/RPHI1A025670/RPHI1A000923/RPHI1A020884/RPHI1A045255/RPHI1A026064/RPHI1A032166/RPHI1A031261/RPHI1A016622/RPHI1A033933/RPHI1A030649/RPHI1A036709/RPHI1A023900/RPHI1A043427/RPHI1A026351/RPHI1A008315/RPHI1A014076/RPHI1A029547/RPHI1A041886/RPHI1A020182/RPHI1A024023/RPHI1A039715/RPHI1A014214/RPHI1A039558/RPHI1A032…
GO:0007041	lysosomal transport	81	0.423489	1.51246	0.0105245	0.12683	0.111119	6473	tags=62%, list=38%, signal=39%	RPHI1A018767/RPHI1A007518/RPHI1A003279/RPHI1A019923/RPHI1A024305/RPHI1A025501/RPHI1A024845/RPHI1A020799/RPHI1A037450/RPHI1A033025/RPHI1A033604/RPHI1A027011/RPHI1A033974/RPHI1A019079/RPHI1A013297/RPHI1A007849/RPHI1A004723/RPHI1A017946/RPHI1A020947/RPHI1A023900/RPHI1A039498/RPHI1A043336/RPHI1A024946/RPHI1A041429/RPHI1A016801/RPHI1A041287/RPHI1A011185/RPHI1A036084/RPHI1A014220/RPHI1A024731/RPHI1A032…
GO:0009408	response to heat	48	0.466941	1.51251	0.0201395	0.188332	0.165002	5408	tags=54%, list=31%, signal=37%	RPHI1A029505/RPHI1A023404/RPHI1A013373/RPHI1A009763/RPHI1A033182/RPHI1A022698/RPHI1A022203/RPHI1A023564/RPHI1A001096/RPHI1A019890/RPHI1A033624/RPHI1A039280/RPHI1A038279/RPHI1A044328/RPHI1A008618/RPHI1A029983/RPHI1A017782/RPHI1A006501/RPHI1A038312/RPHI1A037981/RPHI1A007727/RPHI1A035232/RPHI1A010759/RPHI1A039744/RPHI1A019507/RPHI1A044324
GO:0098609	cell-cell adhesion	207	0.378232	1.51262	0.00134865	0.0307147	0.0269098	5069	tags=43%, list=30%, signal=31%	RPHI1A028138/RPHI1A030653/RPHI1A026490/RPHI1A023163/RPHI1A027372/RPHI1A013206/RPHI1A031736/RPHI1A011788/RPHI1A035986/RPHI1A006832/RPHI1A030379/RPHI1A043671/RPHI1A043698/RPHI1A027680/RPHI1A022243/RPHI1A021690/RPHI1A045045/RPHI1A030699/RPHI1A020008/RPHI1A006930/RPHI1A035357/RPHI1A018677/RPHI1A040456/RPHI1A017445/RPHI1A024964/RPHI1A021584/RPHI1A000586/RPHI1A025248/RPHI1A032368/RPHI1A026175/RPHI1A027…
GO:0070201	regulation of establishment of protein localization	232	0.372692	1.51416	0.000770953	0.0207767	0.0182029	6367	tags=51%, list=37%, signal=33%	RPHI1A038930/RPHI1A010908/RPHI1A003132/RPHI1A016269/RPHI1A005881/RPHI1A023263/RPHI1A027464/RPHI1A012887/RPHI1A006240/RPHI1A001378/RPHI1A027680/RPHI1A003034/RPHI1A019923/RPHI1A022501/RPHI1A014578/RPHI1A008454/RPHI1A022698/RPHI1A013289/RPHI1A045616/RPHI1A016316/RPHI1A011760/RPHI1A022203/RPHI1A038996/RPHI1A025670/RPHI1A031626/RPHI1A024845/RPHI1A004992/RPHI1A024604/RPHI1A045999/RPHI1A031083/RPHI1A014…
GO:0071326	cellular response to monosaccharide stimulus	50	0.465559	1.5145	0.0211429	0.193786	0.169781	4805	tags=48%, list=28%, signal=35%	RPHI1A043975/RPHI1A022243/RPHI1A008454/RPHI1A045616/RPHI1A039363/RPHI1A000032/RPHI1A009158/RPHI1A014964/RPHI1A033761/RPHI1A046059/RPHI1A038308/RPHI1A007324/RPHI1A002054/RPHI1A038279/RPHI1A030582/RPHI1A017786/RPHI1A018205/RPHI1A024977/RPHI1A016072/RPHI1A015789/RPHI1A013965/RPHI1A045528/RPHI1A004739/RPHI1A020362
GO:0099173	postsynapse organization	68	0.44108	1.51523	0.0179192	0.176903	0.154989	4449	tags=43%, list=26%, signal=32%	RPHI1A008924/RPHI1A041569/RPHI1A027680/RPHI1A034923/RPHI1A014578/RPHI1A022698/RPHI1A039159/RPHI1A034079/RPHI1A024845/RPHI1A021471/RPHI1A013650/RPHI1A015695/RPHI1A031243/RPHI1A010341/RPHI1A038308/RPHI1A033933/RPHI1A042391/RPHI1A030649/RPHI1A005225/RPHI1A008315/RPHI1A014076/RPHI1A039558/RPHI1A022524/RPHI1A008618/RPHI1A029983/RPHI1A026299/RPHI1A024731/RPHI1A037958/RPHI1A037654
GO:0046328	regulation of JNK cascade	52	0.463424	1.51559	0.0169952	0.170314	0.149216	6277	tags=62%, list=37%, signal=39%	RPHI1A018597/RPHI1A018193/RPHI1A030949/RPHI1A044707/RPHI1A009588/RPHI1A033624/RPHI1A027064/RPHI1A002658/RPHI1A038308/RPHI1A030649/RPHI1A004166/RPHI1A019165/RPHI1A033693/RPHI1A030501/RPHI1A007889/RPHI1A015176/RPHI1A033646/RPHI1A017782/RPHI1A043541/RPHI1A008511/RPHI1A007569/RPHI1A008357/RPHI1A012379/RPHI1A035072/RPHI1A013810/RPHI1A025075/RPHI1A003281/RPHI1A021321/RPHI1A018529/RPHI1A039106/RPHI1A039…
GO:0001678	intracellular glucose homeostasis	55	0.458432	1.51634	0.0211779	0.193786	0.169781	5208	tags=49%, list=30%, signal=34%	RPHI1A043975/RPHI1A022243/RPHI1A008454/RPHI1A033182/RPHI1A045616/RPHI1A039363/RPHI1A000032/RPHI1A009158/RPHI1A014964/RPHI1A033761/RPHI1A046059/RPHI1A038308/RPHI1A007324/RPHI1A002054/RPHI1A038279/RPHI1A030582/RPHI1A017786/RPHI1A018205/RPHI1A024977/RPHI1A016072/RPHI1A015789/RPHI1A013965/RPHI1A045528/RPHI1A004739/RPHI1A020362/RPHI1A042431/RPHI1A029850
GO:0051345	positive regulation of hydrolase activity	203	0.379548	1.5164	0.0018651	0.0398408	0.0349054	6345	tags=47%, list=37%, signal=30%	RPHI1A002090/RPHI1A001326/RPHI1A003132/RPHI1A026490/RPHI1A025198/RPHI1A008238/RPHI1A027372/RPHI1A005645/RPHI1A012887/RPHI1A001117/RPHI1A027680/RPHI1A033182/RPHI1A036711/RPHI1A013342/RPHI1A022698/RPHI1A016316/RPHI1A026796/RPHI1A024845/RPHI1A027132/RPHI1A015451/RPHI1A030762/RPHI1A028838/RPHI1A020544/RPHI1A015503/RPHI1A040190/RPHI1A014964/RPHI1A024548/RPHI1A024488/RPHI1A043036/RPHI1A019420/RPHI1A036…
GO:0071356	cellular response to tumor necrosis factor	65	0.446351	1.51646	0.0154473	0.161659	0.141633	4466	tags=37%, list=26%, signal=27%	RPHI1A030538/RPHI1A018597/RPHI1A027067/RPHI1A025506/RPHI1A015155/RPHI1A004935/RPHI1A022501/RPHI1A033182/RPHI1A005179/RPHI1A015451/RPHI1A031165/RPHI1A009158/RPHI1A044707/RPHI1A002658/RPHI1A015491/RPHI1A030501/RPHI1A007889/RPHI1A027149/RPHI1A038677/RPHI1A039782/RPHI1A010869/RPHI1A003240/RPHI1A020759/RPHI1A009500
GO:0006644	phospholipid metabolic process	181	0.382426	1.51814	0.00172839	0.0374212	0.0327855	5113	tags=40%, list=30%, signal=29%	RPHI1A001794/RPHI1A027508/RPHI1A032228/RPHI1A022700/RPHI1A024448/RPHI1A004538/RPHI1A035558/RPHI1A023033/RPHI1A022772/RPHI1A006832/RPHI1A020923/RPHI1A043671/RPHI1A016279/RPHI1A037512/RPHI1A022245/RPHI1A022501/RPHI1A039788/RPHI1A044012/RPHI1A021998/RPHI1A030757/RPHI1A025267/RPHI1A008000/RPHI1A041756/RPHI1A041113/RPHI1A034571/RPHI1A037063/RPHI1A032678/RPHI1A018949/RPHI1A045463/RPHI1A033761/RPHI1A029…
GO:0016485	protein processing	106	0.408649	1.51891	0.0109004	0.130133	0.114012	5195	tags=44%, list=30%, signal=31%	RPHI1A002090/RPHI1A005850/RPHI1A041569/RPHI1A033563/RPHI1A012887/RPHI1A020714/RPHI1A037556/RPHI1A015231/RPHI1A014953/RPHI1A024845/RPHI1A032401/RPHI1A024479/RPHI1A015979/RPHI1A025698/RPHI1A027468/RPHI1A002234/RPHI1A042807/RPHI1A024488/RPHI1A036927/RPHI1A043255/RPHI1A002658/RPHI1A004822/RPHI1A040234/RPHI1A005225/RPHI1A039790/RPHI1A015180/RPHI1A031821/RPHI1A027625/RPHI1A044478/RPHI1A008343/RPHI1A038…
GO:0002250	adaptive immune response	91	0.418375	1.51892	0.0118008	0.136296	0.119412	5016	tags=44%, list=29%, signal=31%	RPHI1A011829/RPHI1A001326/RPHI1A046040/RPHI1A025506/RPHI1A043671/RPHI1A027680/RPHI1A033182/RPHI1A010009/RPHI1A003292/RPHI1A002428/RPHI1A015451/RPHI1A031165/RPHI1A032052/RPHI1A041990/RPHI1A006465/RPHI1A037462/RPHI1A002074/RPHI1A021626/RPHI1A011870/RPHI1A021192/RPHI1A015352/RPHI1A039807/RPHI1A030501/RPHI1A031146/RPHI1A026299/RPHI1A005005/RPHI1A015463/RPHI1A037046/RPHI1A027698/RPHI1A026303/RPHI1A043…
GO:0016125	sterol metabolic process	66	0.445085	1.52041	0.02039	0.189841	0.166324	4626	tags=39%, list=27%, signal=29%	RPHI1A024448/RPHI1A045992/RPHI1A033563/RPHI1A000778/RPHI1A002458/RPHI1A030407/RPHI1A032365/RPHI1A010243/RPHI1A009723/RPHI1A045808/RPHI1A030295/RPHI1A019370/RPHI1A000839/RPHI1A024003/RPHI1A027787/RPHI1A026093/RPHI1A041486/RPHI1A005555/RPHI1A007378/RPHI1A023870/RPHI1A000394/RPHI1A016177/RPHI1A011126/RPHI1A016756/RPHI1A043771/RPHI1A006283
GO:0043549	regulation of kinase activity	292	0.362946	1.52062	0.000257596	0.00945555	0.00828421	5526	tags=40%, list=32%, signal=28%	RPHI1A007273/RPHI1A038930/RPHI1A034502/RPHI1A016269/RPHI1A023163/RPHI1A024448/RPHI1A043975/RPHI1A014094/RPHI1A029505/RPHI1A027372/RPHI1A041980/RPHI1A011788/RPHI1A028350/RPHI1A027396/RPHI1A030949/RPHI1A024350/RPHI1A043671/RPHI1A016279/RPHI1A045929/RPHI1A024463/RPHI1A031645/RPHI1A022501/RPHI1A033182/RPHI1A022698/RPHI1A013975/RPHI1A016316/RPHI1A026385/RPHI1A024845/RPHI1A009089/RPHI1A022722/RPHI1A015…
GO:0072593	reactive oxygen species metabolic process	89	0.420317	1.52079	0.0115483	0.13502	0.118294	4492	tags=36%, list=26%, signal=27%	RPHI1A007273/RPHI1A010950/RPHI1A025198/RPHI1A027372/RPHI1A027067/RPHI1A030952/RPHI1A015155/RPHI1A020923/RPHI1A027680/RPHI1A032386/RPHI1A036740/RPHI1A029243/RPHI1A045616/RPHI1A024845/RPHI1A009158/RPHI1A038347/RPHI1A009588/RPHI1A046059/RPHI1A045529/RPHI1A017126/RPHI1A036378/RPHI1A022407/RPHI1A031448/RPHI1A012138/RPHI1A028210/RPHI1A033073/RPHI1A005530/RPHI1A008179/RPHI1A011126/RPHI1A022567/RPHI1A018…
GO:0002443	leukocyte mediated immunity	87	0.421344	1.521	0.0149848	0.158732	0.139069	6491	tags=59%, list=38%, signal=37%	RPHI1A011829/RPHI1A046040/RPHI1A025506/RPHI1A020923/RPHI1A021690/RPHI1A010009/RPHI1A006971/RPHI1A003292/RPHI1A002428/RPHI1A015451/RPHI1A032052/RPHI1A037560/RPHI1A019079/RPHI1A026692/RPHI1A006465/RPHI1A037462/RPHI1A003995/RPHI1A002074/RPHI1A003168/RPHI1A015352/RPHI1A030501/RPHI1A031146/RPHI1A029983/RPHI1A008179/RPHI1A015463/RPHI1A037046/RPHI1A012737/RPHI1A043994/RPHI1A000293/RPHI1A027985/RPHI1A021…
GO:0061077	chaperone-mediated protein folding	42	0.482345	1.52125	0.019705	0.186342	0.163258	5516	tags=57%, list=32%, signal=39%	RPHI1A029505/RPHI1A035428/RPHI1A009763/RPHI1A002898/RPHI1A029243/RPHI1A017685/RPHI1A027011/RPHI1A045172/RPHI1A016256/RPHI1A003167/RPHI1A022270/RPHI1A001124/RPHI1A009798/RPHI1A012818/RPHI1A030422/RPHI1A024731/RPHI1A031324/RPHI1A036683/RPHI1A011469/RPHI1A031160/RPHI1A028447/RPHI1A013224/RPHI1A016070/RPHI1A032238
GO:1903320	regulation of protein modification by small protein conjugation or removal	161	0.386933	1.52231	0.00306244	0.0568599	0.0498162	6660	tags=48%, list=39%, signal=30%	RPHI1A027381/RPHI1A034502/RPHI1A044322/RPHI1A027067/RPHI1A030952/RPHI1A036569/RPHI1A015155/RPHI1A035428/RPHI1A025268/RPHI1A027680/RPHI1A038795/RPHI1A026619/RPHI1A008454/RPHI1A045616/RPHI1A033723/RPHI1A034079/RPHI1A024845/RPHI1A029145/RPHI1A031165/RPHI1A032368/RPHI1A002234/RPHI1A015487/RPHI1A030763/RPHI1A036754/RPHI1A040003/RPHI1A033624/RPHI1A002658/RPHI1A038247/RPHI1A035197/RPHI1A005192/RPHI1A028…
GO:0046488	phosphatidylinositol metabolic process	83	0.42492	1.52249	0.00871188	0.114022	0.0998973	5732	tags=48%, list=33%, signal=32%	RPHI1A001794/RPHI1A027508/RPHI1A032228/RPHI1A004538/RPHI1A035558/RPHI1A023033/RPHI1A022772/RPHI1A043671/RPHI1A016279/RPHI1A022245/RPHI1A022501/RPHI1A039788/RPHI1A030757/RPHI1A025267/RPHI1A041756/RPHI1A041113/RPHI1A034571/RPHI1A018949/RPHI1A045463/RPHI1A029362/RPHI1A003168/RPHI1A002054/RPHI1A000262/RPHI1A045748/RPHI1A036567/RPHI1A041287/RPHI1A005765/RPHI1A033870/RPHI1A007552/RPHI1A033500/RPHI1A030…
GO:0032869	cellular response to insulin stimulus	84	0.424701	1.52359	0.0116306	0.135309	0.118547	5526	tags=48%, list=32%, signal=32%	RPHI1A016269/RPHI1A013373/RPHI1A016279/RPHI1A037512/RPHI1A024463/RPHI1A022501/RPHI1A033182/RPHI1A028269/RPHI1A043085/RPHI1A038731/RPHI1A039551/RPHI1A022571/RPHI1A045674/RPHI1A044567/RPHI1A038308/RPHI1A023259/RPHI1A045529/RPHI1A005712/RPHI1A002054/RPHI1A038279/RPHI1A045748/RPHI1A015352/RPHI1A017644/RPHI1A006992/RPHI1A027491/RPHI1A024977/RPHI1A005649/RPHI1A022524/RPHI1A021586/RPHI1A032660/RPHI1A009…
GO:0097435	supramolecular fiber organization	295	0.364671	1.52366	0.000520051	0.015817	0.0138576	5989	tags=46%, list=35%, signal=30%	RPHI1A000539/RPHI1A030268/RPHI1A032782/RPHI1A021010/RPHI1A044322/RPHI1A026490/RPHI1A023163/RPHI1A006229/RPHI1A003279/RPHI1A011788/RPHI1A030379/RPHI1A039571/RPHI1A035571/RPHI1A024463/RPHI1A022243/RPHI1A022501/RPHI1A014578/RPHI1A008454/RPHI1A013342/RPHI1A045378/RPHI1A022698/RPHI1A000090/RPHI1A010453/RPHI1A015231/RPHI1A013289/RPHI1A036509/RPHI1A032401/RPHI1A044017/RPHI1A009250/RPHI1A020884/RPHI1A027…
GO:0032870	cellular response to hormone stimulus	227	0.376858	1.52404	0.000876153	0.0232199	0.0203434	6273	tags=48%, list=37%, signal=31%	RPHI1A016269/RPHI1A006229/RPHI1A027067/RPHI1A006341/RPHI1A013373/RPHI1A015155/RPHI1A013520/RPHI1A004355/RPHI1A016279/RPHI1A037512/RPHI1A038000/RPHI1A024463/RPHI1A022501/RPHI1A026057/RPHI1A008454/RPHI1A033182/RPHI1A030755/RPHI1A028269/RPHI1A043085/RPHI1A034079/RPHI1A038731/RPHI1A041317/RPHI1A039551/RPHI1A000032/RPHI1A017424/RPHI1A022571/RPHI1A009158/RPHI1A038347/RPHI1A040190/RPHI1A045674/RPHI1A044…
GO:0050863	regulation of T cell activation	96	0.415438	1.52405	0.0108653	0.130087	0.113972	5069	tags=43%, list=30%, signal=30%	RPHI1A011829/RPHI1A031736/RPHI1A011788/RPHI1A035986/RPHI1A043671/RPHI1A027680/RPHI1A045045/RPHI1A006930/RPHI1A018677/RPHI1A040456/RPHI1A017445/RPHI1A020884/RPHI1A032368/RPHI1A026175/RPHI1A013650/RPHI1A026692/RPHI1A003575/RPHI1A028989/RPHI1A000920/RPHI1A017391/RPHI1A021626/RPHI1A020947/RPHI1A043697/RPHI1A033693/RPHI1A015352/RPHI1A039807/RPHI1A018428/RPHI1A024977/RPHI1A008618/RPHI1A032948/RPHI1A027…
GO:0051648	vesicle localization	116	0.403714	1.52458	0.00802628	0.107924	0.0945545	6103	tags=47%, list=36%, signal=30%	RPHI1A027599/RPHI1A006229/RPHI1A043698/RPHI1A008207/RPHI1A002458/RPHI1A000536/RPHI1A035501/RPHI1A039159/RPHI1A039363/RPHI1A026385/RPHI1A024845/RPHI1A025377/RPHI1A045435/RPHI1A026463/RPHI1A041191/RPHI1A022571/RPHI1A021128/RPHI1A033025/RPHI1A020544/RPHI1A021431/RPHI1A003901/RPHI1A022549/RPHI1A006377/RPHI1A030649/RPHI1A036534/RPHI1A020947/RPHI1A001204/RPHI1A045775/RPHI1A011416/RPHI1A024946/RPHI1A038…
GO:0000902	cell morphogenesis	323	0.360328	1.52475	0.000578449	0.0167934	0.0147131	6372	tags=49%, list=37%, signal=32%	RPHI1A018398/RPHI1A000954/RPHI1A044322/RPHI1A026490/RPHI1A045689/RPHI1A008924/RPHI1A035043/RPHI1A023229/RPHI1A036037/RPHI1A027680/RPHI1A020714/RPHI1A043910/RPHI1A021690/RPHI1A005514/RPHI1A022698/RPHI1A041999/RPHI1A030699/RPHI1A039159/RPHI1A006930/RPHI1A027929/RPHI1A036509/RPHI1A026385/RPHI1A025670/RPHI1A034079/RPHI1A024845/RPHI1A044017/RPHI1A020884/RPHI1A022135/RPHI1A003234/RPHI1A025248/RPHI1A016…
GO:0010817	regulation of hormone levels	166	0.386333	1.52512	0.00213497	0.0442728	0.0387884	6638	tags=55%, list=39%, signal=34%	RPHI1A034502/RPHI1A025876/RPHI1A041569/RPHI1A027464/RPHI1A045686/RPHI1A037381/RPHI1A040077/RPHI1A032386/RPHI1A008454/RPHI1A002458/RPHI1A015231/RPHI1A045616/RPHI1A014953/RPHI1A039363/RPHI1A022012/RPHI1A014964/RPHI1A033761/RPHI1A036927/RPHI1A026692/RPHI1A038308/RPHI1A030295/RPHI1A031261/RPHI1A040234/RPHI1A033933/RPHI1A003168/RPHI1A017126/RPHI1A002054/RPHI1A039280/RPHI1A035271/RPHI1A028564/RPHI1A025…
GO:0035239	tube morphogenesis	321	0.360173	1.5253	0.000536452	0.0160146	0.0140307	6208	tags=47%, list=36%, signal=31%	RPHI1A044118/RPHI1A002090/RPHI1A026490/RPHI1A019913/RPHI1A022265/RPHI1A020488/RPHI1A006229/RPHI1A004149/RPHI1A027372/RPHI1A027067/RPHI1A019098/RPHI1A007188/RPHI1A003034/RPHI1A020714/RPHI1A004917/RPHI1A022243/RPHI1A033182/RPHI1A005179/RPHI1A022698/RPHI1A045616/RPHI1A016316/RPHI1A027929/RPHI1A022012/RPHI1A019981/RPHI1A025670/RPHI1A041756/RPHI1A018677/RPHI1A009250/RPHI1A000923/RPHI1A015451/RPHI1A040…
GO:0090257	regulation of muscle system process	72	0.441365	1.52585	0.0147176	0.157456	0.13795	6786	tags=56%, list=39%, signal=34%	RPHI1A005151/RPHI1A030268/RPHI1A020488/RPHI1A013373/RPHI1A015155/RPHI1A012887/RPHI1A005514/RPHI1A028496/RPHI1A044017/RPHI1A009089/RPHI1A020799/RPHI1A023564/RPHI1A013650/RPHI1A024506/RPHI1A013741/RPHI1A023900/RPHI1A027111/RPHI1A003160/RPHI1A038026/RPHI1A027149/RPHI1A015440/RPHI1A041491/RPHI1A013042/RPHI1A028798/RPHI1A017012/RPHI1A004739/RPHI1A005463/RPHI1A006955/RPHI1A013072/RPHI1A002338/RPHI1A025…
GO:0030155	regulation of cell adhesion	218	0.379701	1.52615	0.000876153	0.0232199	0.0203434	6353	tags=50%, list=37%, signal=32%	RPHI1A022265/RPHI1A023163/RPHI1A027372/RPHI1A041569/RPHI1A013206/RPHI1A031736/RPHI1A011788/RPHI1A035986/RPHI1A006832/RPHI1A043671/RPHI1A035571/RPHI1A027680/RPHI1A022243/RPHI1A008454/RPHI1A010337/RPHI1A045045/RPHI1A005179/RPHI1A022698/RPHI1A020008/RPHI1A006930/RPHI1A032613/RPHI1A018677/RPHI1A040456/RPHI1A017445/RPHI1A045907/RPHI1A020884/RPHI1A021584/RPHI1A041191/RPHI1A032368/RPHI1A026175/RPHI1A013…
GO:0035295	tube development	413	0.351477	1.52639	8.10986e-05	0.00435275	0.00381354	6208	tags=46%, list=36%, signal=30%	RPHI1A045558/RPHI1A044118/RPHI1A002090/RPHI1A026490/RPHI1A019913/RPHI1A022265/RPHI1A020488/RPHI1A006229/RPHI1A004149/RPHI1A027372/RPHI1A027067/RPHI1A019098/RPHI1A007188/RPHI1A036856/RPHI1A004935/RPHI1A003034/RPHI1A020714/RPHI1A004917/RPHI1A022243/RPHI1A033182/RPHI1A014472/RPHI1A005179/RPHI1A022698/RPHI1A045616/RPHI1A016316/RPHI1A027929/RPHI1A033628/RPHI1A022012/RPHI1A019981/RPHI1A025670/RPHI1A041…
hsa05163	Human cytomegalovirus infection	64	0.450008	1.52641	0.0196147	0.185874	0.162848	6607	tags=61%, list=38%, signal=38%	RPHI1A002090/RPHI1A020001/RPHI1A013373/RPHI1A021553/RPHI1A000923/RPHI1A024548/RPHI1A026064/RPHI1A034505/RPHI1A044737/RPHI1A012624/RPHI1A044313/RPHI1A030501/RPHI1A006992/RPHI1A034375/RPHI1A044876/RPHI1A032948/RPHI1A030263/RPHI1A038677/RPHI1A010869/RPHI1A020063/RPHI1A015440/RPHI1A037958/RPHI1A010551/RPHI1A004739/RPHI1A010304/RPHI1A028154/RPHI1A042431/RPHI1A016199/RPHI1A013072/RPHI1A044324/RPHI1A038…
GO:0031175	neuron projection development	352	0.358039	1.52669	0.000224334	0.00857978	0.00751693	6085	tags=45%, list=35%, signal=30%	RPHI1A018398/RPHI1A000954/RPHI1A030653/RPHI1A044322/RPHI1A026490/RPHI1A045689/RPHI1A008924/RPHI1A006229/RPHI1A004538/RPHI1A035043/RPHI1A023229/RPHI1A036037/RPHI1A011788/RPHI1A007188/RPHI1A035428/RPHI1A039571/RPHI1A043698/RPHI1A027680/RPHI1A020714/RPHI1A014578/RPHI1A028020/RPHI1A021690/RPHI1A005514/RPHI1A041999/RPHI1A030757/RPHI1A030699/RPHI1A016939/RPHI1A039159/RPHI1A016316/RPHI1A006930/RPHI1A026…
GO:0042113	B cell activation	98	0.414128	1.52676	0.00818441	0.109589	0.0960131	6541	tags=54%, list=38%, signal=34%	RPHI1A002090/RPHI1A026490/RPHI1A045992/RPHI1A046040/RPHI1A025506/RPHI1A015155/RPHI1A013105/RPHI1A030201/RPHI1A033911/RPHI1A003292/RPHI1A032823/RPHI1A006258/RPHI1A045907/RPHI1A002428/RPHI1A015451/RPHI1A031165/RPHI1A032052/RPHI1A032368/RPHI1A041990/RPHI1A026692/RPHI1A006465/RPHI1A037462/RPHI1A005625/RPHI1A002074/RPHI1A021626/RPHI1A017644/RPHI1A031146/RPHI1A018428/RPHI1A024977/RPHI1A015463/RPHI1A037…
GO:0006470	protein dephosphorylation	116	0.404482	1.52748	0.00790738	0.106775	0.0935476	5511	tags=41%, list=32%, signal=28%	RPHI1A010899/RPHI1A016269/RPHI1A024448/RPHI1A002126/RPHI1A023263/RPHI1A024350/RPHI1A021180/RPHI1A017767/RPHI1A010198/RPHI1A031454/RPHI1A002051/RPHI1A001827/RPHI1A000090/RPHI1A005920/RPHI1A026385/RPHI1A021948/RPHI1A035847/RPHI1A007733/RPHI1A042807/RPHI1A035915/RPHI1A024881/RPHI1A027650/RPHI1A044737/RPHI1A002941/RPHI1A031137/RPHI1A037892/RPHI1A001415/RPHI1A003160/RPHI1A021729/RPHI1A039558/RPHI1A022…
GO:0051222	positive regulation of protein transport	127	0.401589	1.52822	0.00520157	0.0810302	0.0709924	6329	tags=53%, list=37%, signal=34%	RPHI1A003132/RPHI1A005881/RPHI1A023263/RPHI1A012887/RPHI1A001378/RPHI1A027680/RPHI1A014578/RPHI1A008454/RPHI1A013289/RPHI1A045616/RPHI1A016316/RPHI1A011760/RPHI1A022203/RPHI1A038996/RPHI1A025670/RPHI1A024604/RPHI1A045999/RPHI1A031083/RPHI1A033761/RPHI1A032971/RPHI1A038247/RPHI1A002054/RPHI1A039280/RPHI1A004870/RPHI1A034582/RPHI1A006903/RPHI1A045934/RPHI1A038818/RPHI1A026336/RPHI1A024946/RPHI1A003…
GO:0002758	innate immune response-activating signaling pathway	71	0.443954	1.5302	0.0104162	0.125762	0.110183	5016	tags=42%, list=29%, signal=30%	RPHI1A007273/RPHI1A018597/RPHI1A011946/RPHI1A023404/RPHI1A027680/RPHI1A008454/RPHI1A010009/RPHI1A043085/RPHI1A015451/RPHI1A000586/RPHI1A031165/RPHI1A009158/RPHI1A044707/RPHI1A011813/RPHI1A002658/RPHI1A023894/RPHI1A015491/RPHI1A044788/RPHI1A012787/RPHI1A032698/RPHI1A007889/RPHI1A035979/RPHI1A017385/RPHI1A038677/RPHI1A010869/RPHI1A027698/RPHI1A043994/RPHI1A013019/RPHI1A036603/RPHI1A018500
GO:0120035	regulation of plasma membrane bounded cell projection organization	256	0.37327	1.53219	0.000652133	0.0181102	0.0158668	5047	tags=36%, list=29%, signal=26%	RPHI1A018398/RPHI1A001326/RPHI1A000954/RPHI1A044322/RPHI1A008924/RPHI1A006229/RPHI1A004538/RPHI1A023229/RPHI1A036037/RPHI1A030952/RPHI1A007188/RPHI1A015155/RPHI1A035428/RPHI1A036856/RPHI1A039571/RPHI1A027680/RPHI1A024463/RPHI1A014578/RPHI1A030757/RPHI1A039159/RPHI1A016316/RPHI1A006930/RPHI1A033628/RPHI1A026385/RPHI1A025501/RPHI1A034079/RPHI1A024845/RPHI1A032834/RPHI1A022722/RPHI1A035847/RPHI1A020…
GO:0007612	learning	61	0.457514	1.53271	0.0095322	0.119377	0.104589	5207	tags=49%, list=30%, signal=34%	RPHI1A045558/RPHI1A026490/RPHI1A025198/RPHI1A035043/RPHI1A003461/RPHI1A033674/RPHI1A036037/RPHI1A027680/RPHI1A030315/RPHI1A026619/RPHI1A022698/RPHI1A045616/RPHI1A034079/RPHI1A000923/RPHI1A020884/RPHI1A032368/RPHI1A021471/RPHI1A024851/RPHI1A033933/RPHI1A005225/RPHI1A028210/RPHI1A022524/RPHI1A016926/RPHI1A006283/RPHI1A017037/RPHI1A027553/RPHI1A008346/RPHI1A017773/RPHI1A024541/RPHI1A015268
GO:0071331	cellular response to hexose stimulus	49	0.475126	1.53354	0.0126131	0.141086	0.123608	4805	tags=49%, list=28%, signal=35%	RPHI1A043975/RPHI1A022243/RPHI1A008454/RPHI1A045616/RPHI1A039363/RPHI1A000032/RPHI1A009158/RPHI1A014964/RPHI1A033761/RPHI1A046059/RPHI1A038308/RPHI1A007324/RPHI1A002054/RPHI1A038279/RPHI1A030582/RPHI1A017786/RPHI1A018205/RPHI1A024977/RPHI1A016072/RPHI1A015789/RPHI1A013965/RPHI1A045528/RPHI1A004739/RPHI1A020362
GO:0071333	cellular response to glucose stimulus	49	0.475126	1.53354	0.0126131	0.141086	0.123608	4805	tags=49%, list=28%, signal=35%	RPHI1A043975/RPHI1A022243/RPHI1A008454/RPHI1A045616/RPHI1A039363/RPHI1A000032/RPHI1A009158/RPHI1A014964/RPHI1A033761/RPHI1A046059/RPHI1A038308/RPHI1A007324/RPHI1A002054/RPHI1A038279/RPHI1A030582/RPHI1A017786/RPHI1A018205/RPHI1A024977/RPHI1A016072/RPHI1A015789/RPHI1A013965/RPHI1A045528/RPHI1A004739/RPHI1A020362
GO:1903131	mononuclear cell differentiation	149	0.392897	1.53379	0.00470062	0.0754343	0.0660896	6491	tags=49%, list=38%, signal=31%	RPHI1A014033/RPHI1A002090/RPHI1A034502/RPHI1A026490/RPHI1A045992/RPHI1A008222/RPHI1A031736/RPHI1A025506/RPHI1A030952/RPHI1A015155/RPHI1A013105/RPHI1A043671/RPHI1A030315/RPHI1A030201/RPHI1A033911/RPHI1A026385/RPHI1A022012/RPHI1A018677/RPHI1A032823/RPHI1A006258/RPHI1A040456/RPHI1A022722/RPHI1A017445/RPHI1A045907/RPHI1A020884/RPHI1A032368/RPHI1A026175/RPHI1A041990/RPHI1A026692/RPHI1A005625/RPHI1A000…
GO:1903828	negative regulation of protein localization	89	0.424332	1.53532	0.00999263	0.122736	0.107532	6367	tags=57%, list=37%, signal=36%	RPHI1A038930/RPHI1A014457/RPHI1A007873/RPHI1A006240/RPHI1A022501/RPHI1A014578/RPHI1A022698/RPHI1A006930/RPHI1A022203/RPHI1A031626/RPHI1A024845/RPHI1A004992/RPHI1A020544/RPHI1A018949/RPHI1A021431/RPHI1A015695/RPHI1A014964/RPHI1A036507/RPHI1A033624/RPHI1A014860/RPHI1A038247/RPHI1A042819/RPHI1A015065/RPHI1A014142/RPHI1A037044/RPHI1A021192/RPHI1A039807/RPHI1A022620/RPHI1A045518/RPHI1A018043/RPHI1A015…
GO:0034644	cellular response to UV	50	0.47216	1.53598	0.01867	0.180129	0.157815	4022	tags=28%, list=23%, signal=22%	RPHI1A011829/RPHI1A002090/RPHI1A024448/RPHI1A033182/RPHI1A005179/RPHI1A031147/RPHI1A026385/RPHI1A019890/RPHI1A036661/RPHI1A036846/RPHI1A019997/RPHI1A044328/RPHI1A029983/RPHI1A037699
GO:0002274	myeloid leukocyte activation	49	0.476049	1.53652	0.012116	0.13807	0.120966	2992	tags=24%, list=17%, signal=20%	RPHI1A011829/RPHI1A007273/RPHI1A041569/RPHI1A025506/RPHI1A020923/RPHI1A008454/RPHI1A021690/RPHI1A006971/RPHI1A024845/RPHI1A032307/RPHI1A003995/RPHI1A003168
GO:0007409	axonogenesis	142	0.396911	1.53806	0.0038818	0.0656305	0.0575003	6929	tags=58%, list=40%, signal=35%	RPHI1A018398/RPHI1A000954/RPHI1A044322/RPHI1A026490/RPHI1A045689/RPHI1A008924/RPHI1A035043/RPHI1A023229/RPHI1A027680/RPHI1A020714/RPHI1A021690/RPHI1A005514/RPHI1A030699/RPHI1A026385/RPHI1A025670/RPHI1A020884/RPHI1A003234/RPHI1A016944/RPHI1A032368/RPHI1A020544/RPHI1A015503/RPHI1A026064/RPHI1A046059/RPHI1A038308/RPHI1A040109/RPHI1A010425/RPHI1A016622/RPHI1A033933/RPHI1A030649/RPHI1A043427/RPHI1A026…
GO:0010876	lipid localization	168	0.389765	1.53933	0.000992491	0.0255415	0.0223775	4547	tags=40%, list=26%, signal=30%	RPHI1A024640/RPHI1A003132/RPHI1A041249/RPHI1A013373/RPHI1A045686/RPHI1A036504/RPHI1A016279/RPHI1A020714/RPHI1A036740/RPHI1A033182/RPHI1A002458/RPHI1A015231/RPHI1A008334/RPHI1A011311/RPHI1A030514/RPHI1A017602/RPHI1A033559/RPHI1A038443/RPHI1A037444/RPHI1A001386/RPHI1A032365/RPHI1A010243/RPHI1A022135/RPHI1A023637/RPHI1A024604/RPHI1A037700/RPHI1A033761/RPHI1A017642/RPHI1A038235/RPHI1A045808/RPHI1A026…
GO:0061564	axon development	152	0.393934	1.54068	0.00267031	0.0519978	0.0455564	6929	tags=57%, list=40%, signal=34%	RPHI1A018398/RPHI1A000954/RPHI1A044322/RPHI1A026490/RPHI1A045689/RPHI1A008924/RPHI1A035043/RPHI1A023229/RPHI1A027680/RPHI1A020714/RPHI1A021690/RPHI1A005514/RPHI1A030757/RPHI1A030699/RPHI1A016939/RPHI1A026385/RPHI1A025670/RPHI1A020884/RPHI1A003234/RPHI1A016944/RPHI1A032368/RPHI1A020544/RPHI1A015503/RPHI1A022499/RPHI1A026064/RPHI1A011395/RPHI1A046059/RPHI1A038308/RPHI1A040109/RPHI1A010425/RPHI1A016…
GO:0006914	autophagy	297	0.36712	1.54077	0.000284942	0.0101107	0.00885818	6598	tags=52%, list=38%, signal=33%	RPHI1A035352/RPHI1A003132/RPHI1A018203/RPHI1A043975/RPHI1A018767/RPHI1A014094/RPHI1A025261/RPHI1A007368/RPHI1A007873/RPHI1A030952/RPHI1A028350/RPHI1A016279/RPHI1A020979/RPHI1A022087/RPHI1A033182/RPHI1A031454/RPHI1A000536/RPHI1A025363/RPHI1A028496/RPHI1A008334/RPHI1A031248/RPHI1A019805/RPHI1A045616/RPHI1A016316/RPHI1A030514/RPHI1A043382/RPHI1A026385/RPHI1A025501/RPHI1A022203/RPHI1A024845/RPHI1A037…
GO:0061919	process utilizing autophagic mechanism	297	0.36712	1.54077	0.000284942	0.0101107	0.00885818	6598	tags=52%, list=38%, signal=33%	RPHI1A035352/RPHI1A003132/RPHI1A018203/RPHI1A043975/RPHI1A018767/RPHI1A014094/RPHI1A025261/RPHI1A007368/RPHI1A007873/RPHI1A030952/RPHI1A028350/RPHI1A016279/RPHI1A020979/RPHI1A022087/RPHI1A033182/RPHI1A031454/RPHI1A000536/RPHI1A025363/RPHI1A028496/RPHI1A008334/RPHI1A031248/RPHI1A019805/RPHI1A045616/RPHI1A016316/RPHI1A030514/RPHI1A043382/RPHI1A026385/RPHI1A025501/RPHI1A022203/RPHI1A024845/RPHI1A037…
GO:0019216	regulation of lipid metabolic process	137	0.399562	1.54217	0.00494767	0.0782196	0.0685299	4733	tags=39%, list=28%, signal=29%	RPHI1A011829/RPHI1A034502/RPHI1A006229/RPHI1A002126/RPHI1A045992/RPHI1A027372/RPHI1A027067/RPHI1A035558/RPHI1A045686/RPHI1A039583/RPHI1A020923/RPHI1A000778/RPHI1A016279/RPHI1A037512/RPHI1A036740/RPHI1A026057/RPHI1A008454/RPHI1A033182/RPHI1A016316/RPHI1A025435/RPHI1A038731/RPHI1A010243/RPHI1A012144/RPHI1A043255/RPHI1A026692/RPHI1A038247/RPHI1A015524/RPHI1A038308/RPHI1A030295/RPHI1A003168/RPHI1A005…
GO:0031344	regulation of cell projection organization	263	0.374481	1.54254	0.00019172	0.00770136	0.00674733	5047	tags=36%, list=29%, signal=26%	RPHI1A018398/RPHI1A001326/RPHI1A000954/RPHI1A044322/RPHI1A008924/RPHI1A006229/RPHI1A004538/RPHI1A023229/RPHI1A036037/RPHI1A030952/RPHI1A007188/RPHI1A015155/RPHI1A035428/RPHI1A036856/RPHI1A039571/RPHI1A027680/RPHI1A024463/RPHI1A014578/RPHI1A030757/RPHI1A039159/RPHI1A016316/RPHI1A006930/RPHI1A033628/RPHI1A026385/RPHI1A025501/RPHI1A034079/RPHI1A024845/RPHI1A032834/RPHI1A022722/RPHI1A035847/RPHI1A020…
GO:2000377	regulation of reactive oxygen species metabolic process	62	0.460849	1.54298	0.0146409	0.156899	0.137462	3561	tags=32%, list=21%, signal=26%	RPHI1A007273/RPHI1A010950/RPHI1A025198/RPHI1A027067/RPHI1A030952/RPHI1A015155/RPHI1A020923/RPHI1A027680/RPHI1A036740/RPHI1A029243/RPHI1A045616/RPHI1A009158/RPHI1A038347/RPHI1A009588/RPHI1A046059/RPHI1A045529/RPHI1A017126/RPHI1A036378/RPHI1A031448/RPHI1A028210
GO:0002521	leukocyte differentiation	188	0.386918	1.54345	0.00157983	0.0349831	0.0306494	6507	tags=50%, list=38%, signal=31%	RPHI1A014033/RPHI1A002090/RPHI1A034502/RPHI1A026490/RPHI1A045992/RPHI1A008222/RPHI1A023404/RPHI1A031736/RPHI1A025506/RPHI1A030952/RPHI1A015155/RPHI1A013105/RPHI1A043671/RPHI1A024437/RPHI1A030315/RPHI1A030201/RPHI1A033182/RPHI1A033911/RPHI1A022698/RPHI1A026385/RPHI1A022012/RPHI1A018677/RPHI1A031833/RPHI1A032823/RPHI1A006258/RPHI1A040456/RPHI1A022722/RPHI1A017445/RPHI1A045907/RPHI1A020884/RPHI1A032…
GO:0046631	alpha-beta T cell activation	42	0.489445	1.54364	0.0159398	0.164878	0.144453	6282	tags=71%, list=37%, signal=45%	RPHI1A031736/RPHI1A043671/RPHI1A030315/RPHI1A040456/RPHI1A020884/RPHI1A032368/RPHI1A028989/RPHI1A000920/RPHI1A017391/RPHI1A021626/RPHI1A020947/RPHI1A033693/RPHI1A018428/RPHI1A005005/RPHI1A018654/RPHI1A031858/RPHI1A010585/RPHI1A036603/RPHI1A018500/RPHI1A000542/RPHI1A042052/RPHI1A030958/RPHI1A044324/RPHI1A019306/RPHI1A042261/RPHI1A019157/RPHI1A041197/RPHI1A039388/RPHI1A024143/RPHI1A031796
GO:0051495	positive regulation of cytoskeleton organization	76	0.43863	1.54405	0.00659942	0.0936677	0.0820643	5704	tags=46%, list=33%, signal=31%	RPHI1A044322/RPHI1A023163/RPHI1A011788/RPHI1A039571/RPHI1A035571/RPHI1A014578/RPHI1A008454/RPHI1A013342/RPHI1A009250/RPHI1A020884/RPHI1A032368/RPHI1A041157/RPHI1A013650/RPHI1A006377/RPHI1A034505/RPHI1A005978/RPHI1A023900/RPHI1A017768/RPHI1A023146/RPHI1A018723/RPHI1A008830/RPHI1A027985/RPHI1A007063/RPHI1A022402/RPHI1A038062/RPHI1A002189/RPHI1A013072/RPHI1A024457/RPHI1A023544/RPHI1A044324/RPHI1A038…
GO:0007626	locomotory behavior	85	0.428772	1.54493	0.0114017	0.134359	0.117715	5661	tags=46%, list=33%, signal=31%	RPHI1A045558/RPHI1A034502/RPHI1A004538/RPHI1A036037/RPHI1A008954/RPHI1A008454/RPHI1A030757/RPHI1A022012/RPHI1A034079/RPHI1A024845/RPHI1A042645/RPHI1A007788/RPHI1A000876/RPHI1A027064/RPHI1A031261/RPHI1A033933/RPHI1A030649/RPHI1A014076/RPHI1A042109/RPHI1A044788/RPHI1A015807/RPHI1A028210/RPHI1A019251/RPHI1A030572/RPHI1A016926/RPHI1A033786/RPHI1A037600/RPHI1A031797/RPHI1A018654/RPHI1A037941/RPHI1A017…
GO:0050777	negative regulation of immune response	51	0.473035	1.54499	0.0154299	0.161659	0.141633	4684	tags=41%, list=27%, signal=30%	RPHI1A011829/RPHI1A030952/RPHI1A043671/RPHI1A027680/RPHI1A015231/RPHI1A042722/RPHI1A041756/RPHI1A039551/RPHI1A031165/RPHI1A036754/RPHI1A003995/RPHI1A021626/RPHI1A015352/RPHI1A008618/RPHI1A008179/RPHI1A038608/RPHI1A037046/RPHI1A027985/RPHI1A021249/RPHI1A025858/RPHI1A010585
GO:0015711	organic anion transport	126	0.407769	1.54792	0.00349447	0.0613164	0.0537206	5084	tags=44%, list=30%, signal=32%	RPHI1A026991/RPHI1A038956/RPHI1A003132/RPHI1A026490/RPHI1A036059/RPHI1A006981/RPHI1A026595/RPHI1A027464/RPHI1A013373/RPHI1A037381/RPHI1A001129/RPHI1A003034/RPHI1A032386/RPHI1A036740/RPHI1A021690/RPHI1A022698/RPHI1A008334/RPHI1A011311/RPHI1A045368/RPHI1A040456/RPHI1A022135/RPHI1A035254/RPHI1A034728/RPHI1A033599/RPHI1A019342/RPHI1A014208/RPHI1A017642/RPHI1A035285/RPHI1A012241/RPHI1A003168/RPHI1A020…
GO:0051047	positive regulation of secretion	98	0.419951	1.54823	0.00651172	0.093077	0.0815468	6329	tags=53%, list=37%, signal=34%	RPHI1A010908/RPHI1A030952/RPHI1A020923/RPHI1A003034/RPHI1A014578/RPHI1A008454/RPHI1A021690/RPHI1A010009/RPHI1A045616/RPHI1A009158/RPHI1A006377/RPHI1A033761/RPHI1A001623/RPHI1A032971/RPHI1A003168/RPHI1A002054/RPHI1A039280/RPHI1A019339/RPHI1A034582/RPHI1A006903/RPHI1A024946/RPHI1A038672/RPHI1A030582/RPHI1A018205/RPHI1A024977/RPHI1A033646/RPHI1A015789/RPHI1A011550/RPHI1A013965/RPHI1A028621/RPHI1A012…
GO:0032872	regulation of stress-activated MAPK cascade	67	0.452975	1.5499	0.0114471	0.134398	0.117749	6420	tags=60%, list=37%, signal=38%	RPHI1A018597/RPHI1A018193/RPHI1A030949/RPHI1A013650/RPHI1A044707/RPHI1A009588/RPHI1A026064/RPHI1A033624/RPHI1A027064/RPHI1A002658/RPHI1A038308/RPHI1A030649/RPHI1A004166/RPHI1A019165/RPHI1A033693/RPHI1A030501/RPHI1A007889/RPHI1A015176/RPHI1A027990/RPHI1A033646/RPHI1A017782/RPHI1A043541/RPHI1A008511/RPHI1A007569/RPHI1A008357/RPHI1A012379/RPHI1A035072/RPHI1A013810/RPHI1A025075/RPHI1A008846/RPHI1A003…
GO:0009749	response to glucose	71	0.449803	1.55036	0.0085888	0.112874	0.0988912	5249	tags=46%, list=31%, signal=32%	RPHI1A034502/RPHI1A043975/RPHI1A013373/RPHI1A022243/RPHI1A008454/RPHI1A016497/RPHI1A045616/RPHI1A039363/RPHI1A009089/RPHI1A039551/RPHI1A000032/RPHI1A001096/RPHI1A009158/RPHI1A014964/RPHI1A033761/RPHI1A046059/RPHI1A038308/RPHI1A007324/RPHI1A002054/RPHI1A038279/RPHI1A030582/RPHI1A017786/RPHI1A018205/RPHI1A024977/RPHI1A016072/RPHI1A015789/RPHI1A013965/RPHI1A045528/RPHI1A004739/RPHI1A020362/RPHI1A010…
GO:0060284	regulation of cell development	268	0.374408	1.55092	0.000339067	0.0116431	0.0102008	6368	tags=49%, list=37%, signal=31%	RPHI1A018398/RPHI1A014033/RPHI1A000954/RPHI1A044322/RPHI1A026490/RPHI1A023163/RPHI1A008924/RPHI1A008222/RPHI1A033674/RPHI1A023229/RPHI1A031736/RPHI1A015155/RPHI1A012866/RPHI1A043671/RPHI1A024437/RPHI1A022698/RPHI1A041999/RPHI1A045616/RPHI1A026385/RPHI1A022012/RPHI1A025670/RPHI1A024845/RPHI1A018677/RPHI1A040456/RPHI1A022722/RPHI1A017445/RPHI1A000923/RPHI1A020884/RPHI1A032368/RPHI1A026175/RPHI1A015…
GO:0007204	positive regulation of cytosolic calcium ion concentration	33	0.522098	1.55147	0.019801	0.186532	0.163425	2575	tags=24%, list=15%, signal=21%	RPHI1A002090/RPHI1A003132/RPHI1A025198/RPHI1A012887/RPHI1A009089/RPHI1A023564/RPHI1A032368/RPHI1A042807
GO:0006869	lipid transport	152	0.396855	1.5521	0.00227886	0.0461917	0.0404696	5045	tags=43%, list=29%, signal=31%	RPHI1A024640/RPHI1A003132/RPHI1A041249/RPHI1A013373/RPHI1A036504/RPHI1A016279/RPHI1A020714/RPHI1A036740/RPHI1A033182/RPHI1A002458/RPHI1A015231/RPHI1A008334/RPHI1A011311/RPHI1A030514/RPHI1A017602/RPHI1A033559/RPHI1A038443/RPHI1A037444/RPHI1A001386/RPHI1A032365/RPHI1A010243/RPHI1A022135/RPHI1A024604/RPHI1A037700/RPHI1A033761/RPHI1A017642/RPHI1A038235/RPHI1A045808/RPHI1A015524/RPHI1A031261/RPHI1A023…
GO:0051650	establishment of vesicle localization	113	0.412815	1.5535	0.00695613	0.0980769	0.0859273	6103	tags=48%, list=36%, signal=31%	RPHI1A027599/RPHI1A006229/RPHI1A043698/RPHI1A008207/RPHI1A002458/RPHI1A000536/RPHI1A035501/RPHI1A039159/RPHI1A039363/RPHI1A026385/RPHI1A024845/RPHI1A025377/RPHI1A045435/RPHI1A026463/RPHI1A041191/RPHI1A022571/RPHI1A021128/RPHI1A033025/RPHI1A020544/RPHI1A021431/RPHI1A003901/RPHI1A022549/RPHI1A006377/RPHI1A030649/RPHI1A036534/RPHI1A020947/RPHI1A001204/RPHI1A045775/RPHI1A011416/RPHI1A024946/RPHI1A038…
GO:0051651	maintenance of location in cell	96	0.423495	1.55361	0.00750367	0.102731	0.0900048	4084	tags=35%, list=24%, signal=27%	RPHI1A006229/RPHI1A030952/RPHI1A012887/RPHI1A035428/RPHI1A035571/RPHI1A008454/RPHI1A000090/RPHI1A025716/RPHI1A016316/RPHI1A022012/RPHI1A041756/RPHI1A009089/RPHI1A042645/RPHI1A037450/RPHI1A023564/RPHI1A032368/RPHI1A009158/RPHI1A021431/RPHI1A005437/RPHI1A010341/RPHI1A030649/RPHI1A044274/RPHI1A039280/RPHI1A005978/RPHI1A020947/RPHI1A037044/RPHI1A006903/RPHI1A037067/RPHI1A034375/RPHI1A009798/RPHI1A038…
GO:0050865	regulation of cell activation	174	0.392246	1.55398	0.00129456	0.0303953	0.02663	5069	tags=40%, list=30%, signal=29%	RPHI1A011829/RPHI1A007273/RPHI1A046040/RPHI1A031736/RPHI1A011788/RPHI1A035986/RPHI1A020923/RPHI1A043671/RPHI1A027680/RPHI1A021690/RPHI1A010009/RPHI1A045045/RPHI1A006930/RPHI1A024845/RPHI1A018677/RPHI1A040456/RPHI1A022722/RPHI1A017445/RPHI1A002428/RPHI1A015451/RPHI1A020884/RPHI1A031165/RPHI1A032052/RPHI1A032368/RPHI1A026175/RPHI1A013650/RPHI1A026692/RPHI1A003575/RPHI1A006465/RPHI1A028989/RPHI1A003…
GO:0006890	retrograde vesicle-mediated transport, Golgi to endoplasmic reticulum	39	0.502338	1.55438	0.0214643	0.194978	0.170824	6919	tags=62%, list=40%, signal=37%	RPHI1A041249/RPHI1A043397/RPHI1A006832/RPHI1A031046/RPHI1A025363/RPHI1A041949/RPHI1A033604/RPHI1A010341/RPHI1A015325/RPHI1A006903/RPHI1A014170/RPHI1A013615/RPHI1A033590/RPHI1A026849/RPHI1A027900/RPHI1A035219/RPHI1A009575/RPHI1A017714/RPHI1A014792/RPHI1A037146/RPHI1A034868/RPHI1A022870/RPHI1A035642/RPHI1A017446
GO:0050732	negative regulation of peptidyl-tyrosine phosphorylation	24	0.559624	1.55445	0.0220162	0.198612	0.174009	3448	tags=42%, list=20%, signal=33%	RPHI1A023163/RPHI1A027396/RPHI1A043671/RPHI1A031645/RPHI1A030757/RPHI1A005437/RPHI1A044540/RPHI1A028989/RPHI1A016241/RPHI1A024946
GO:0030183	B cell differentiation	49	0.481625	1.55451	0.00925793	0.117741	0.103156	2936	tags=31%, list=17%, signal=25%	RPHI1A002090/RPHI1A026490/RPHI1A045992/RPHI1A025506/RPHI1A015155/RPHI1A013105/RPHI1A030201/RPHI1A033911/RPHI1A032823/RPHI1A006258/RPHI1A045907/RPHI1A032368/RPHI1A041990/RPHI1A026692/RPHI1A005625
GO:0015698	inorganic anion transport	53	0.473421	1.55542	0.0203673	0.189841	0.166324	5943	tags=55%, list=35%, signal=36%	RPHI1A021319/RPHI1A026991/RPHI1A041139/RPHI1A003034/RPHI1A040456/RPHI1A017445/RPHI1A038400/RPHI1A027190/RPHI1A020815/RPHI1A007324/RPHI1A021361/RPHI1A001148/RPHI1A001367/RPHI1A003559/RPHI1A042031/RPHI1A043131/RPHI1A035845/RPHI1A026544/RPHI1A025906/RPHI1A042337/RPHI1A007069/RPHI1A016199/RPHI1A001589/RPHI1A025682/RPHI1A000436/RPHI1A042058/RPHI1A044584/RPHI1A032059/RPHI1A010351
GO:0032446	protein modification by small protein conjugation	484	0.35481	1.55592	1.87968e-05	0.00150069	0.00131479	4499	tags=34%, list=26%, signal=26%	RPHI1A005151/RPHI1A041121/RPHI1A027381/RPHI1A034502/RPHI1A000954/RPHI1A001943/RPHI1A044322/RPHI1A045689/RPHI1A018597/RPHI1A041658/RPHI1A015321/RPHI1A043472/RPHI1A041031/RPHI1A027067/RPHI1A031918/RPHI1A038615/RPHI1A031736/RPHI1A025506/RPHI1A030952/RPHI1A033867/RPHI1A005946/RPHI1A036569/RPHI1A015155/RPHI1A033823/RPHI1A009856/RPHI1A036883/RPHI1A035428/RPHI1A043671/RPHI1A032411/RPHI1A006240/RPHI1A026…
GO:0016197	endosomal transport	144	0.40175	1.5569	0.00254805	0.0500751	0.0438719	6074	tags=49%, list=35%, signal=32%	RPHI1A018767/RPHI1A008238/RPHI1A005645/RPHI1A043397/RPHI1A019923/RPHI1A014578/RPHI1A036711/RPHI1A030757/RPHI1A019805/RPHI1A030514/RPHI1A024845/RPHI1A032834/RPHI1A020799/RPHI1A020544/RPHI1A025119/RPHI1A001453/RPHI1A014979/RPHI1A008235/RPHI1A017600/RPHI1A021056/RPHI1A019079/RPHI1A013297/RPHI1A032530/RPHI1A017946/RPHI1A043300/RPHI1A003168/RPHI1A036534/RPHI1A036522/RPHI1A003395/RPHI1A020947/RPHI1A015…
GO:0051881	regulation of mitochondrial membrane potential	30	0.532226	1.55768	0.0160662	0.165241	0.144771	4849	tags=47%, list=28%, signal=34%	RPHI1A002090/RPHI1A019454/RPHI1A024845/RPHI1A000032/RPHI1A032368/RPHI1A036754/RPHI1A017126/RPHI1A030587/RPHI1A038279/RPHI1A022620/RPHI1A028210/RPHI1A023146/RPHI1A009731/RPHI1A042741
GO:0003012	muscle system process	117	0.411782	1.55855	0.00744364	0.102684	0.0899634	4987	tags=41%, list=29%, signal=29%	RPHI1A005151/RPHI1A030268/RPHI1A020488/RPHI1A013373/RPHI1A015155/RPHI1A012887/RPHI1A023086/RPHI1A005514/RPHI1A030757/RPHI1A028496/RPHI1A036509/RPHI1A019981/RPHI1A044017/RPHI1A009089/RPHI1A020799/RPHI1A022135/RPHI1A023564/RPHI1A009158/RPHI1A007788/RPHI1A027468/RPHI1A013650/RPHI1A031243/RPHI1A022549/RPHI1A024506/RPHI1A013741/RPHI1A043087/RPHI1A006274/RPHI1A026363/RPHI1A023900/RPHI1A045748/RPHI1A027…
GO:0009968	negative regulation of signal transduction	486	0.355369	1.55863	1.81043e-05	0.00148246	0.00129882	5011	tags=35%, list=29%, signal=25%	RPHI1A011829/RPHI1A007273/RPHI1A002090/RPHI1A034502/RPHI1A016269/RPHI1A026490/RPHI1A026550/RPHI1A018203/RPHI1A023163/RPHI1A024448/RPHI1A008924/RPHI1A041658/RPHI1A020001/RPHI1A011946/RPHI1A000230/RPHI1A027067/RPHI1A045486/RPHI1A023263/RPHI1A018193/RPHI1A011788/RPHI1A020217/RPHI1A013373/RPHI1A007188/RPHI1A009856/RPHI1A030949/RPHI1A024350/RPHI1A035428/RPHI1A013105/RPHI1A001117/RPHI1A043671/RPHI1A016…
GO:0009628	response to abiotic stimulus	446	0.358566	1.55877	2.17204e-05	0.00165153	0.00144694	6034	tags=44%, list=35%, signal=30%	RPHI1A011829/RPHI1A010950/RPHI1A002090/RPHI1A034502/RPHI1A030653/RPHI1A026490/RPHI1A025198/RPHI1A024448/RPHI1A023031/RPHI1A029505/RPHI1A023404/RPHI1A027067/RPHI1A033674/RPHI1A007368/RPHI1A033236/RPHI1A013373/RPHI1A015155/RPHI1A036883/RPHI1A035428/RPHI1A004355/RPHI1A027680/RPHI1A003034/RPHI1A020714/RPHI1A038795/RPHI1A032386/RPHI1A022243/RPHI1A009763/RPHI1A030315/RPHI1A026619/RPHI1A008454/RPHI1A033…
GO:0051604	protein maturation	154	0.397866	1.55951	0.00288989	0.0547708	0.0479859	6237	tags=54%, list=36%, signal=35%	RPHI1A002090/RPHI1A005850/RPHI1A041569/RPHI1A002216/RPHI1A033563/RPHI1A023713/RPHI1A001840/RPHI1A012887/RPHI1A012866/RPHI1A024477/RPHI1A020714/RPHI1A045045/RPHI1A037556/RPHI1A015231/RPHI1A014953/RPHI1A024845/RPHI1A032401/RPHI1A024479/RPHI1A015979/RPHI1A025698/RPHI1A021990/RPHI1A038347/RPHI1A027468/RPHI1A002234/RPHI1A007264/RPHI1A042807/RPHI1A024488/RPHI1A036927/RPHI1A043255/RPHI1A002658/RPHI1A004…
GO:0042180	cellular ketone metabolic process	98	0.423022	1.55955	0.00615328	0.0913977	0.0800755	3459	tags=28%, list=20%, signal=22%	RPHI1A011829/RPHI1A023339/RPHI1A034502/RPHI1A035044/RPHI1A006626/RPHI1A040344/RPHI1A027067/RPHI1A042330/RPHI1A021180/RPHI1A036740/RPHI1A008454/RPHI1A033182/RPHI1A002458/RPHI1A041379/RPHI1A042467/RPHI1A038731/RPHI1A012144/RPHI1A043255/RPHI1A026692/RPHI1A030295/RPHI1A019370/RPHI1A003168/RPHI1A005712/RPHI1A000839/RPHI1A025673/RPHI1A031448/RPHI1A015352
GO:0010629	negative regulation of gene expression	429	0.358918	1.56002	3.78411e-05	0.00243096	0.00212981	7083	tags=52%, list=41%, signal=31%	RPHI1A007273/RPHI1A014033/RPHI1A002090/RPHI1A038930/RPHI1A043975/RPHI1A036391/RPHI1A006229/RPHI1A030217/RPHI1A006981/RPHI1A041569/RPHI1A036037/RPHI1A025506/RPHI1A030952/RPHI1A035986/RPHI1A043671/RPHI1A027680/RPHI1A036740/RPHI1A033182/RPHI1A001827/RPHI1A041999/RPHI1A043562/RPHI1A015231/RPHI1A008334/RPHI1A013289/RPHI1A045616/RPHI1A042722/RPHI1A036395/RPHI1A000303/RPHI1A029365/RPHI1A041722/RPHI1A025…
GO:0048514	blood vessel morphogenesis	205	0.391467	1.56062	0.000522817	0.0158258	0.0138653	6180	tags=50%, list=36%, signal=33%	RPHI1A044118/RPHI1A002090/RPHI1A026490/RPHI1A019913/RPHI1A022265/RPHI1A004149/RPHI1A027372/RPHI1A027067/RPHI1A019098/RPHI1A003034/RPHI1A022243/RPHI1A033182/RPHI1A005179/RPHI1A022698/RPHI1A045616/RPHI1A016316/RPHI1A027929/RPHI1A022012/RPHI1A019981/RPHI1A025670/RPHI1A041756/RPHI1A018677/RPHI1A015451/RPHI1A000586/RPHI1A031165/RPHI1A023204/RPHI1A032368/RPHI1A026175/RPHI1A038347/RPHI1A027468/RPHI1A007…
GO:0051094	positive regulation of developmental process	438	0.359388	1.56092	2.47322e-05	0.00177488	0.00155501	6384	tags=46%, list=37%, signal=30%	RPHI1A018398/RPHI1A014033/RPHI1A000954/RPHI1A003132/RPHI1A030653/RPHI1A044322/RPHI1A026490/RPHI1A023163/RPHI1A006229/RPHI1A027372/RPHI1A008222/RPHI1A027067/RPHI1A023229/RPHI1A036037/RPHI1A046040/RPHI1A031736/RPHI1A035473/RPHI1A013373/RPHI1A043671/RPHI1A016029/RPHI1A020714/RPHI1A024437/RPHI1A022243/RPHI1A020064/RPHI1A033182/RPHI1A031454/RPHI1A005179/RPHI1A041999/RPHI1A045616/RPHI1A016316/RPHI1A006…
GO:0043367	CD4-positive, alpha-beta T cell differentiation	24	0.562124	1.56139	0.0207287	0.191768	0.168012	6282	tags=75%, list=37%, signal=48%	RPHI1A031736/RPHI1A043671/RPHI1A030315/RPHI1A020884/RPHI1A000920/RPHI1A021626/RPHI1A018428/RPHI1A005005/RPHI1A018654/RPHI1A031858/RPHI1A010585/RPHI1A036603/RPHI1A044324/RPHI1A019306/RPHI1A042261/RPHI1A019157/RPHI1A041197/RPHI1A031796
GO:0051091	positive regulation of DNA-binding transcription factor activity	91	0.430135	1.56161	0.00708055	0.0992014	0.0869125	6589	tags=56%, list=38%, signal=35%	RPHI1A007273/RPHI1A021812/RPHI1A031999/RPHI1A035986/RPHI1A007188/RPHI1A015155/RPHI1A006832/RPHI1A025268/RPHI1A016316/RPHI1A025670/RPHI1A015451/RPHI1A027064/RPHI1A031261/RPHI1A024517/RPHI1A020259/RPHI1A030501/RPHI1A005555/RPHI1A019997/RPHI1A032948/RPHI1A030263/RPHI1A021087/RPHI1A025756/RPHI1A038677/RPHI1A010869/RPHI1A031797/RPHI1A011126/RPHI1A041922/RPHI1A014897/RPHI1A027985/RPHI1A004739/RPHI1A019…
GO:0098760	response to interleukin-7	10	0.68628	1.56193	0.017937	0.176903	0.154989	4607	tags=70%, list=27%, signal=51%	RPHI1A026595/RPHI1A033191/RPHI1A021553/RPHI1A022536/RPHI1A028047/RPHI1A037958/RPHI1A043994
GO:0098761	cellular response to interleukin-7	10	0.68628	1.56193	0.017937	0.176903	0.154989	4607	tags=70%, list=27%, signal=51%	RPHI1A026595/RPHI1A033191/RPHI1A021553/RPHI1A022536/RPHI1A028047/RPHI1A037958/RPHI1A043994
GO:1902075	cellular response to salt	65	0.459749	1.56198	0.0098643	0.122099	0.106974	3250	tags=35%, list=19%, signal=29%	RPHI1A034502/RPHI1A000954/RPHI1A030653/RPHI1A024448/RPHI1A012887/RPHI1A035428/RPHI1A027680/RPHI1A003034/RPHI1A000090/RPHI1A033485/RPHI1A044017/RPHI1A020884/RPHI1A000032/RPHI1A023204/RPHI1A025593/RPHI1A024488/RPHI1A001623/RPHI1A035285/RPHI1A005225/RPHI1A002054/RPHI1A039280/RPHI1A038279/RPHI1A041047
GO:0034766	negative regulation of monoatomic ion transmembrane transport	31	0.529763	1.56291	0.0221973	0.199964	0.175192	5062	tags=52%, list=29%, signal=36%	RPHI1A005946/RPHI1A008454/RPHI1A016531/RPHI1A023564/RPHI1A034060/RPHI1A044080/RPHI1A024548/RPHI1A044737/RPHI1A023900/RPHI1A017110/RPHI1A045518/RPHI1A018654/RPHI1A004739/RPHI1A015761/RPHI1A005463/RPHI1A007069
hsa05417	Lipid and atherosclerosis	75	0.445924	1.56321	0.00854285	0.112501	0.0985649	6258	tags=59%, list=36%, signal=37%	RPHI1A007273/RPHI1A043975/RPHI1A018597/RPHI1A035428/RPHI1A000090/RPHI1A041756/RPHI1A000923/RPHI1A015451/RPHI1A009158/RPHI1A028838/RPHI1A004825/RPHI1A044707/RPHI1A011813/RPHI1A044737/RPHI1A028061/RPHI1A022620/RPHI1A030501/RPHI1A009798/RPHI1A044328/RPHI1A024977/RPHI1A044876/RPHI1A017782/RPHI1A038677/RPHI1A010869/RPHI1A015440/RPHI1A024731/RPHI1A012460/RPHI1A006853/RPHI1A043994/RPHI1A004739/RPHI1A005…
GO:0044087	regulation of cellular component biogenesis	420	0.360406	1.56335	2.71072e-05	0.00190257	0.00166688	5794	tags=42%, list=34%, signal=29%	RPHI1A007273/RPHI1A002090/RPHI1A010908/RPHI1A030268/RPHI1A001326/RPHI1A032782/RPHI1A000954/RPHI1A044322/RPHI1A023163/RPHI1A018767/RPHI1A010927/RPHI1A006229/RPHI1A027372/RPHI1A027067/RPHI1A003279/RPHI1A030952/RPHI1A011788/RPHI1A039583/RPHI1A007188/RPHI1A015155/RPHI1A030949/RPHI1A035428/RPHI1A036856/RPHI1A020923/RPHI1A016279/RPHI1A035571/RPHI1A024463/RPHI1A022243/RPHI1A022501/RPHI1A014578/RPHI1A008…
GO:0043406	positive regulation of MAP kinase activity	39	0.505459	1.56404	0.019922	0.186862	0.163714	5680	tags=56%, list=33%, signal=38%	RPHI1A007273/RPHI1A038930/RPHI1A016269/RPHI1A043975/RPHI1A024845/RPHI1A015451/RPHI1A031261/RPHI1A014076/RPHI1A039807/RPHI1A030501/RPHI1A045279/RPHI1A022524/RPHI1A018558/RPHI1A027990/RPHI1A017782/RPHI1A041491/RPHI1A007569/RPHI1A018500/RPHI1A035072/RPHI1A025868/RPHI1A028742/RPHI1A008846
GO:0044419	biological process involved in interspecies interaction between organisms	473	0.357839	1.56439	8.47599e-06	0.000966717	0.000846962	4640	tags=34%, list=27%, signal=25%	RPHI1A011829/RPHI1A030538/RPHI1A007273/RPHI1A002090/RPHI1A016269/RPHI1A026490/RPHI1A010890/RPHI1A031865/RPHI1A024448/RPHI1A018597/RPHI1A011946/RPHI1A023404/RPHI1A018193/RPHI1A038615/RPHI1A025506/RPHI1A030952/RPHI1A013373/RPHI1A019098/RPHI1A036289/RPHI1A020930/RPHI1A004490/RPHI1A034849/RPHI1A030379/RPHI1A027680/RPHI1A022087/RPHI1A036740/RPHI1A022243/RPHI1A022501/RPHI1A008454/RPHI1A028020/RPHI1A021…
GO:0030098	lymphocyte differentiation	136	0.405809	1.56483	0.00291778	0.0548113	0.0480214	6491	tags=51%, list=38%, signal=32%	RPHI1A002090/RPHI1A034502/RPHI1A026490/RPHI1A045992/RPHI1A008222/RPHI1A031736/RPHI1A025506/RPHI1A030952/RPHI1A015155/RPHI1A013105/RPHI1A043671/RPHI1A030315/RPHI1A030201/RPHI1A033911/RPHI1A026385/RPHI1A022012/RPHI1A018677/RPHI1A032823/RPHI1A006258/RPHI1A040456/RPHI1A022722/RPHI1A045907/RPHI1A020884/RPHI1A032368/RPHI1A026175/RPHI1A041990/RPHI1A026692/RPHI1A005625/RPHI1A000920/RPHI1A036378/RPHI1A021…
GO:0071407	cellular response to organic cyclic compound	219	0.389205	1.56508	0.000352228	0.0118874	0.0104148	6673	tags=51%, list=39%, signal=31%	RPHI1A033614/RPHI1A034502/RPHI1A038956/RPHI1A045992/RPHI1A027067/RPHI1A006341/RPHI1A013373/RPHI1A013520/RPHI1A035428/RPHI1A038000/RPHI1A020714/RPHI1A019410/RPHI1A022501/RPHI1A033182/RPHI1A000090/RPHI1A025670/RPHI1A034079/RPHI1A024845/RPHI1A009089/RPHI1A017445/RPHI1A041317/RPHI1A000032/RPHI1A017424/RPHI1A023204/RPHI1A032368/RPHI1A009158/RPHI1A040190/RPHI1A045255/RPHI1A024548/RPHI1A024488/RPHI1A024…
GO:0006955	immune response	421	0.360728	1.56529	2.20482e-05	0.00165672	0.00145149	6381	tags=50%, list=37%, signal=32%	RPHI1A011829/RPHI1A030538/RPHI1A007273/RPHI1A001326/RPHI1A044322/RPHI1A016269/RPHI1A031865/RPHI1A024448/RPHI1A018597/RPHI1A030217/RPHI1A011946/RPHI1A023404/RPHI1A046040/RPHI1A025506/RPHI1A030952/RPHI1A013373/RPHI1A014948/RPHI1A020930/RPHI1A020923/RPHI1A043671/RPHI1A025268/RPHI1A027680/RPHI1A022087/RPHI1A030315/RPHI1A008454/RPHI1A033182/RPHI1A021690/RPHI1A010009/RPHI1A043085/RPHI1A015231/RPHI1A020…
GO:0070254	mucus secretion	5	0.843611	1.56552	0.0197516	0.186342	0.163258	2301	tags=80%, list=13%, signal=69%	RPHI1A025506/RPHI1A030952/RPHI1A008454/RPHI1A009158
GO:0002440	production of molecular mediator of immune response	75	0.447043	1.56713	0.00830389	0.110494	0.0968059	5016	tags=45%, list=29%, signal=32%	RPHI1A011829/RPHI1A030217/RPHI1A046040/RPHI1A025506/RPHI1A030952/RPHI1A020923/RPHI1A013105/RPHI1A033182/RPHI1A003292/RPHI1A002428/RPHI1A015451/RPHI1A032052/RPHI1A006465/RPHI1A037462/RPHI1A003995/RPHI1A002074/RPHI1A011870/RPHI1A034582/RPHI1A017644/RPHI1A030501/RPHI1A031146/RPHI1A018043/RPHI1A024977/RPHI1A029983/RPHI1A015463/RPHI1A029996/RPHI1A037046/RPHI1A043093/RPHI1A043994/RPHI1A000293/RPHI1A028…
GO:0000012	single strand break repair	10	0.688607	1.56723	0.0174055	0.173161	0.15171	1768	tags=40%, list=10%, signal=36%	RPHI1A033236/RPHI1A033182/RPHI1A028020/RPHI1A000303
GO:0042445	hormone metabolic process	84	0.437056	1.56792	0.00650128	0.093077	0.0815468	6602	tags=61%, list=38%, signal=38%	RPHI1A034502/RPHI1A041569/RPHI1A045686/RPHI1A037381/RPHI1A040077/RPHI1A002458/RPHI1A015231/RPHI1A045616/RPHI1A014953/RPHI1A036927/RPHI1A026692/RPHI1A038308/RPHI1A030295/RPHI1A040234/RPHI1A017126/RPHI1A035271/RPHI1A028564/RPHI1A025673/RPHI1A034582/RPHI1A026093/RPHI1A027491/RPHI1A031821/RPHI1A009798/RPHI1A003107/RPHI1A000394/RPHI1A033786/RPHI1A040155/RPHI1A001016/RPHI1A043771/RPHI1A007552/RPHI1A024…
GO:0042593	glucose homeostasis	84	0.437111	1.56811	0.00650128	0.093077	0.0815468	4971	tags=44%, list=29%, signal=31%	RPHI1A043975/RPHI1A020714/RPHI1A032386/RPHI1A022243/RPHI1A022501/RPHI1A008454/RPHI1A033182/RPHI1A030755/RPHI1A045045/RPHI1A045616/RPHI1A039363/RPHI1A026385/RPHI1A038731/RPHI1A000032/RPHI1A009158/RPHI1A038347/RPHI1A014964/RPHI1A033761/RPHI1A046059/RPHI1A038308/RPHI1A007324/RPHI1A002054/RPHI1A038279/RPHI1A034582/RPHI1A030582/RPHI1A017786/RPHI1A018205/RPHI1A024977/RPHI1A022524/RPHI1A016072/RPHI1A015…
GO:0033500	carbohydrate homeostasis	85	0.435287	1.5684	0.00821162	0.109723	0.0961308	4971	tags=44%, list=29%, signal=31%	RPHI1A043975/RPHI1A020714/RPHI1A032386/RPHI1A022243/RPHI1A022501/RPHI1A008454/RPHI1A033182/RPHI1A030755/RPHI1A045045/RPHI1A045616/RPHI1A039363/RPHI1A026385/RPHI1A038731/RPHI1A000032/RPHI1A009158/RPHI1A038347/RPHI1A014964/RPHI1A033761/RPHI1A046059/RPHI1A038308/RPHI1A007324/RPHI1A002054/RPHI1A038279/RPHI1A034582/RPHI1A030582/RPHI1A017786/RPHI1A018205/RPHI1A024977/RPHI1A022524/RPHI1A016072/RPHI1A015…
GO:0006936	muscle contraction	83	0.437969	1.56924	0.00415762	0.0691529	0.0605864	3228	tags=33%, list=19%, signal=27%	RPHI1A005151/RPHI1A030268/RPHI1A020488/RPHI1A013373/RPHI1A015155/RPHI1A012887/RPHI1A023086/RPHI1A005514/RPHI1A028496/RPHI1A036509/RPHI1A019981/RPHI1A009089/RPHI1A020799/RPHI1A022135/RPHI1A023564/RPHI1A007788/RPHI1A027468/RPHI1A013650/RPHI1A031243/RPHI1A022549/RPHI1A024506/RPHI1A013741/RPHI1A043087/RPHI1A006274/RPHI1A026363/RPHI1A023900/RPHI1A045748
GO:0002320	lymphoid progenitor cell differentiation	10	0.689672	1.56965	0.0163426	0.166736	0.146081	17	tags=10%, list=0%, signal=10%	RPHI1A011829
GO:0009894	regulation of catabolic process	491	0.357639	1.56979	4.57364e-06	0.000649151	0.000568736	4423	tags=31%, list=26%, signal=23%	RPHI1A011829/RPHI1A041121/RPHI1A027381/RPHI1A035352/RPHI1A016269/RPHI1A026490/RPHI1A018203/RPHI1A043975/RPHI1A036391/RPHI1A014094/RPHI1A043607/RPHI1A007852/RPHI1A026595/RPHI1A025261/RPHI1A036037/RPHI1A007368/RPHI1A007873/RPHI1A025506/RPHI1A030952/RPHI1A028350/RPHI1A045686/RPHI1A005946/RPHI1A015155/RPHI1A043671/RPHI1A016279/RPHI1A026805/RPHI1A035571/RPHI1A001378/RPHI1A027680/RPHI1A024463/RPHI1A020…
GO:0042147	retrograde transport, endosome to Golgi	51	0.480849	1.57051	0.0134549	0.147151	0.128923	5023	tags=47%, list=29%, signal=33%	RPHI1A008238/RPHI1A005645/RPHI1A043397/RPHI1A019923/RPHI1A036711/RPHI1A024845/RPHI1A020799/RPHI1A008235/RPHI1A017600/RPHI1A032530/RPHI1A017946/RPHI1A043300/RPHI1A036534/RPHI1A036522/RPHI1A029371/RPHI1A016801/RPHI1A018205/RPHI1A011715/RPHI1A014897/RPHI1A007517/RPHI1A020719/RPHI1A027656/RPHI1A045313/RPHI1A036287
hsa04142	Lysosome	81	0.44001	1.57147	0.00564595	0.0864765	0.0757639	5784	tags=52%, list=34%, signal=35%	RPHI1A024448/RPHI1A007518/RPHI1A025261/RPHI1A035955/RPHI1A007368/RPHI1A038499/RPHI1A008237/RPHI1A005179/RPHI1A020008/RPHI1A024305/RPHI1A025501/RPHI1A036927/RPHI1A026108/RPHI1A005225/RPHI1A036099/RPHI1A020947/RPHI1A006561/RPHI1A042109/RPHI1A012137/RPHI1A028210/RPHI1A041429/RPHI1A025567/RPHI1A010100/RPHI1A036084/RPHI1A039782/RPHI1A040373/RPHI1A012281/RPHI1A012737/RPHI1A035788/RPHI1A036838/RPHI1A020…
GO:0098657	import into cell	63	0.465181	1.57201	0.00752796	0.102737	0.0900104	3448	tags=33%, list=20%, signal=27%	RPHI1A004959/RPHI1A038956/RPHI1A026490/RPHI1A036059/RPHI1A045992/RPHI1A013373/RPHI1A027680/RPHI1A003034/RPHI1A016531/RPHI1A009089/RPHI1A029965/RPHI1A021584/RPHI1A023564/RPHI1A013650/RPHI1A017642/RPHI1A035285/RPHI1A044737/RPHI1A007324/RPHI1A039280/RPHI1A019339/RPHI1A024946
GO:0097305	response to alcohol	94	0.431479	1.57201	0.00709208	0.0992014	0.0869125	4984	tags=41%, list=29%, signal=30%	RPHI1A002090/RPHI1A025198/RPHI1A027067/RPHI1A013373/RPHI1A020923/RPHI1A027680/RPHI1A020714/RPHI1A019410/RPHI1A022243/RPHI1A008454/RPHI1A025670/RPHI1A041317/RPHI1A009158/RPHI1A040190/RPHI1A000876/RPHI1A038308/RPHI1A012624/RPHI1A002054/RPHI1A011828/RPHI1A044313/RPHI1A039294/RPHI1A020288/RPHI1A006903/RPHI1A006964/RPHI1A042109/RPHI1A022620/RPHI1A026093/RPHI1A014542/RPHI1A032948/RPHI1A030263/RPHI1A024…
GO:0043632	modification-dependent macromolecule catabolic process	423	0.362119	1.57202	2.31667e-05	0.00172053	0.00150739	4850	tags=35%, list=28%, signal=26%	RPHI1A041121/RPHI1A027381/RPHI1A014683/RPHI1A001943/RPHI1A018203/RPHI1A000348/RPHI1A045689/RPHI1A023031/RPHI1A041658/RPHI1A043472/RPHI1A031918/RPHI1A026595/RPHI1A038615/RPHI1A006341/RPHI1A033867/RPHI1A000474/RPHI1A005946/RPHI1A036569/RPHI1A009856/RPHI1A035428/RPHI1A013105/RPHI1A043671/RPHI1A032411/RPHI1A006240/RPHI1A026805/RPHI1A025268/RPHI1A001378/RPHI1A024463/RPHI1A020979/RPHI1A022087/RPHI1A026…
GO:0051403	stress-activated MAPK cascade	89	0.434694	1.57281	0.00592442	0.0894546	0.0783731	6490	tags=58%, list=38%, signal=37%	RPHI1A018597/RPHI1A018193/RPHI1A030949/RPHI1A028020/RPHI1A024845/RPHI1A030894/RPHI1A045207/RPHI1A013650/RPHI1A044707/RPHI1A009588/RPHI1A026064/RPHI1A033624/RPHI1A027064/RPHI1A002658/RPHI1A038308/RPHI1A030649/RPHI1A004166/RPHI1A019165/RPHI1A033693/RPHI1A030501/RPHI1A007889/RPHI1A015176/RPHI1A027990/RPHI1A033646/RPHI1A017782/RPHI1A043541/RPHI1A038677/RPHI1A008511/RPHI1A037958/RPHI1A007569/RPHI1A006…
GO:1904951	positive regulation of establishment of protein localization	141	0.406307	1.57299	0.0040733	0.0682839	0.059825	6329	tags=53%, list=37%, signal=34%	RPHI1A003132/RPHI1A005881/RPHI1A023263/RPHI1A012887/RPHI1A001378/RPHI1A027680/RPHI1A014578/RPHI1A008454/RPHI1A013289/RPHI1A045616/RPHI1A016316/RPHI1A011760/RPHI1A022203/RPHI1A038996/RPHI1A025670/RPHI1A024604/RPHI1A045999/RPHI1A031083/RPHI1A033761/RPHI1A032971/RPHI1A038247/RPHI1A016256/RPHI1A002054/RPHI1A039280/RPHI1A004870/RPHI1A034582/RPHI1A006903/RPHI1A045934/RPHI1A038818/RPHI1A026336/RPHI1A024…
GO:0051240	positive regulation of multicellular organismal process	472	0.359984	1.57311	1.01743e-05	0.00101603	0.000890167	6695	tags=51%, list=39%, signal=32%	RPHI1A018398/RPHI1A007273/RPHI1A014033/RPHI1A034502/RPHI1A000954/RPHI1A030653/RPHI1A044322/RPHI1A026490/RPHI1A006229/RPHI1A027372/RPHI1A027067/RPHI1A023229/RPHI1A046040/RPHI1A031736/RPHI1A030952/RPHI1A011788/RPHI1A035986/RPHI1A015155/RPHI1A013520/RPHI1A020923/RPHI1A043671/RPHI1A037512/RPHI1A027680/RPHI1A024463/RPHI1A024437/RPHI1A022243/RPHI1A020064/RPHI1A022501/RPHI1A008454/RPHI1A033182/RPHI1A021…
GO:0045088	regulation of innate immune response	124	0.415949	1.57334	0.00382397	0.0651638	0.0570914	4702	tags=35%, list=27%, signal=26%	RPHI1A011829/RPHI1A007273/RPHI1A016269/RPHI1A018597/RPHI1A011946/RPHI1A023404/RPHI1A030952/RPHI1A027680/RPHI1A022087/RPHI1A008454/RPHI1A010009/RPHI1A043085/RPHI1A042722/RPHI1A015451/RPHI1A000586/RPHI1A031165/RPHI1A009158/RPHI1A044707/RPHI1A036754/RPHI1A011813/RPHI1A011091/RPHI1A026692/RPHI1A002658/RPHI1A023894/RPHI1A015491/RPHI1A010793/RPHI1A044788/RPHI1A015352/RPHI1A007789/RPHI1A012787/RPHI1A032…
GO:0001817	regulation of cytokine production	190	0.394444	1.57335	0.000659113	0.0181455	0.0158977	6282	tags=51%, list=37%, signal=33%	RPHI1A011829/RPHI1A007273/RPHI1A034502/RPHI1A018597/RPHI1A019932/RPHI1A030217/RPHI1A027067/RPHI1A030952/RPHI1A020923/RPHI1A043671/RPHI1A036740/RPHI1A033182/RPHI1A043085/RPHI1A015231/RPHI1A008334/RPHI1A045616/RPHI1A024845/RPHI1A017445/RPHI1A015451/RPHI1A039551/RPHI1A031165/RPHI1A032368/RPHI1A009158/RPHI1A005147/RPHI1A044707/RPHI1A035915/RPHI1A022499/RPHI1A036754/RPHI1A011813/RPHI1A036507/RPHI1A026…
GO:0046545	development of primary female sexual characteristics	39	0.508646	1.5739	0.0191508	0.183383	0.160665	5249	tags=54%, list=31%, signal=37%	RPHI1A025795/RPHI1A035428/RPHI1A033182/RPHI1A034079/RPHI1A006258/RPHI1A017445/RPHI1A013611/RPHI1A002538/RPHI1A026692/RPHI1A001095/RPHI1A031261/RPHI1A028564/RPHI1A014935/RPHI1A022620/RPHI1A038879/RPHI1A022524/RPHI1A007139/RPHI1A019665/RPHI1A023666/RPHI1A004282/RPHI1A039744
GO:0031347	regulation of defense response	221	0.391479	1.57465	0.000255063	0.00941669	0.00825016	6361	tags=48%, list=37%, signal=31%	RPHI1A011829/RPHI1A007273/RPHI1A028138/RPHI1A005850/RPHI1A016269/RPHI1A018597/RPHI1A011946/RPHI1A023404/RPHI1A010705/RPHI1A025506/RPHI1A030952/RPHI1A020217/RPHI1A043671/RPHI1A027680/RPHI1A022087/RPHI1A022604/RPHI1A026057/RPHI1A008454/RPHI1A028020/RPHI1A033515/RPHI1A010009/RPHI1A043085/RPHI1A015231/RPHI1A006971/RPHI1A042722/RPHI1A024845/RPHI1A041756/RPHI1A017445/RPHI1A015451/RPHI1A039551/RPHI1A000…
GO:0006301	postreplication repair	28	0.546365	1.57482	0.0191508	0.183383	0.160665	4407	tags=50%, list=26%, signal=37%	RPHI1A020955/RPHI1A018203/RPHI1A027067/RPHI1A025268/RPHI1A044390/RPHI1A036220/RPHI1A033723/RPHI1A002234/RPHI1A040003/RPHI1A004762/RPHI1A031146/RPHI1A037699/RPHI1A015463/RPHI1A044932
GO:1901136	carbohydrate derivative catabolic process	90	0.434352	1.57485	0.00640252	0.093077	0.0815468	4830	tags=41%, list=28%, signal=30%	RPHI1A044118/RPHI1A028138/RPHI1A042222/RPHI1A010890/RPHI1A016760/RPHI1A010705/RPHI1A001610/RPHI1A022045/RPHI1A038499/RPHI1A001027/RPHI1A005179/RPHI1A014673/RPHI1A011760/RPHI1A043467/RPHI1A029990/RPHI1A025878/RPHI1A023567/RPHI1A010898/RPHI1A026108/RPHI1A037462/RPHI1A039294/RPHI1A025094/RPHI1A027111/RPHI1A012137/RPHI1A014542/RPHI1A044319/RPHI1A023870/RPHI1A044405/RPHI1A016307/RPHI1A026396/RPHI1A040…
GO:0002694	regulation of leukocyte activation	163	0.399534	1.57524	0.00130871	0.0303953	0.02663	5069	tags=41%, list=30%, signal=29%	RPHI1A011829/RPHI1A007273/RPHI1A046040/RPHI1A031736/RPHI1A011788/RPHI1A035986/RPHI1A020923/RPHI1A043671/RPHI1A027680/RPHI1A021690/RPHI1A010009/RPHI1A045045/RPHI1A006930/RPHI1A024845/RPHI1A018677/RPHI1A040456/RPHI1A022722/RPHI1A017445/RPHI1A002428/RPHI1A015451/RPHI1A020884/RPHI1A031165/RPHI1A032052/RPHI1A032368/RPHI1A026175/RPHI1A013650/RPHI1A026692/RPHI1A003575/RPHI1A006465/RPHI1A028989/RPHI1A003…
GO:0071496	cellular response to external stimulus	145	0.406152	1.57546	0.00122671	0.0296779	0.0260015	5840	tags=47%, list=34%, signal=31%	RPHI1A002090/RPHI1A035352/RPHI1A038956/RPHI1A000230/RPHI1A030952/RPHI1A015155/RPHI1A035428/RPHI1A024437/RPHI1A033182/RPHI1A028020/RPHI1A011311/RPHI1A016316/RPHI1A006930/RPHI1A022203/RPHI1A024845/RPHI1A038731/RPHI1A032823/RPHI1A015451/RPHI1A029221/RPHI1A004769/RPHI1A009158/RPHI1A040190/RPHI1A045255/RPHI1A030763/RPHI1A009588/RPHI1A035285/RPHI1A027190/RPHI1A011395/RPHI1A020266/RPHI1A038308/RPHI1A009…
GO:0043065	positive regulation of apoptotic process	173	0.398358	1.57593	0.00125794	0.0300725	0.0263472	5134	tags=38%, list=30%, signal=27%	RPHI1A014033/RPHI1A002090/RPHI1A003132/RPHI1A026490/RPHI1A024448/RPHI1A027372/RPHI1A041031/RPHI1A011788/RPHI1A015155/RPHI1A036289/RPHI1A020923/RPHI1A024463/RPHI1A038795/RPHI1A033182/RPHI1A022698/RPHI1A028496/RPHI1A025435/RPHI1A021553/RPHI1A041756/RPHI1A032401/RPHI1A032823/RPHI1A015451/RPHI1A032368/RPHI1A028838/RPHI1A040190/RPHI1A043036/RPHI1A009588/RPHI1A029489/RPHI1A032971/RPHI1A024881/RPHI1A033…
GO:0008585	female gonad development	37	0.514421	1.57601	0.0139379	0.151397	0.132642	5249	tags=57%, list=31%, signal=40%	RPHI1A025795/RPHI1A035428/RPHI1A033182/RPHI1A034079/RPHI1A006258/RPHI1A017445/RPHI1A013611/RPHI1A002538/RPHI1A026692/RPHI1A001095/RPHI1A031261/RPHI1A028564/RPHI1A014935/RPHI1A022620/RPHI1A038879/RPHI1A022524/RPHI1A007139/RPHI1A019665/RPHI1A023666/RPHI1A004282/RPHI1A039744
GO:0010720	positive regulation of cell development	150	0.402925	1.57603	0.00153322	0.0341837	0.029949	5047	tags=41%, list=29%, signal=29%	RPHI1A018398/RPHI1A014033/RPHI1A000954/RPHI1A044322/RPHI1A026490/RPHI1A023229/RPHI1A031736/RPHI1A043671/RPHI1A024437/RPHI1A041999/RPHI1A045616/RPHI1A026385/RPHI1A025670/RPHI1A000923/RPHI1A020884/RPHI1A026175/RPHI1A045255/RPHI1A026064/RPHI1A026692/RPHI1A032166/RPHI1A031261/RPHI1A010425/RPHI1A016622/RPHI1A000920/RPHI1A033933/RPHI1A003168/RPHI1A030649/RPHI1A020947/RPHI1A023900/RPHI1A043427/RPHI1A026…
GO:0009416	response to light stimulus	133	0.409784	1.57685	0.00213497	0.0442728	0.0387884	4842	tags=36%, list=28%, signal=26%	RPHI1A011829/RPHI1A002090/RPHI1A026490/RPHI1A025198/RPHI1A024448/RPHI1A023031/RPHI1A033674/RPHI1A038795/RPHI1A030315/RPHI1A026619/RPHI1A033182/RPHI1A028020/RPHI1A005179/RPHI1A022698/RPHI1A031147/RPHI1A045616/RPHI1A026385/RPHI1A000923/RPHI1A020884/RPHI1A002234/RPHI1A045207/RPHI1A018359/RPHI1A019890/RPHI1A024548/RPHI1A035285/RPHI1A036661/RPHI1A040478/RPHI1A036846/RPHI1A037204/RPHI1A028210/RPHI1A031…
GO:0016358	dendrite development	97	0.426987	1.57706	0.0064496	0.093077	0.0815468	5177	tags=41%, list=30%, signal=29%	RPHI1A018398/RPHI1A000954/RPHI1A026490/RPHI1A008924/RPHI1A006229/RPHI1A036037/RPHI1A011788/RPHI1A027680/RPHI1A014578/RPHI1A039159/RPHI1A026385/RPHI1A034079/RPHI1A024845/RPHI1A044017/RPHI1A032368/RPHI1A020544/RPHI1A031261/RPHI1A033933/RPHI1A030649/RPHI1A008315/RPHI1A014076/RPHI1A013458/RPHI1A020182/RPHI1A024023/RPHI1A039558/RPHI1A016926/RPHI1A029983/RPHI1A026299/RPHI1A031797/RPHI1A037958/RPHI1A029…
GO:0045637	regulation of myeloid cell differentiation	64	0.464969	1.57716	0.0109714	0.130736	0.114541	5457	tags=50%, list=32%, signal=34%	RPHI1A014033/RPHI1A008222/RPHI1A033674/RPHI1A024437/RPHI1A022698/RPHI1A045616/RPHI1A017445/RPHI1A009723/RPHI1A026692/RPHI1A003168/RPHI1A036378/RPHI1A035271/RPHI1A040996/RPHI1A015352/RPHI1A007047/RPHI1A006992/RPHI1A003167/RPHI1A019122/RPHI1A032948/RPHI1A027149/RPHI1A015440/RPHI1A045430/RPHI1A004739/RPHI1A014612/RPHI1A042431/RPHI1A045498/RPHI1A029926/RPHI1A020356/RPHI1A008367/RPHI1A044324/RPHI1A017…
GO:0051336	regulation of hydrolase activity	339	0.371681	1.57721	4.62728e-05	0.00286936	0.00251391	5236	tags=39%, list=30%, signal=27%	RPHI1A002090/RPHI1A001326/RPHI1A003132/RPHI1A027599/RPHI1A026490/RPHI1A025198/RPHI1A006229/RPHI1A008238/RPHI1A027372/RPHI1A041498/RPHI1A005645/RPHI1A033563/RPHI1A036289/RPHI1A012887/RPHI1A017767/RPHI1A020923/RPHI1A001117/RPHI1A037512/RPHI1A035571/RPHI1A027680/RPHI1A033182/RPHI1A036711/RPHI1A013342/RPHI1A022698/RPHI1A000090/RPHI1A025716/RPHI1A015231/RPHI1A016316/RPHI1A006930/RPHI1A000303/RPHI1A026…
GO:0045859	regulation of protein kinase activity	245	0.385921	1.57796	0.000454071	0.0144286	0.0126412	5526	tags=43%, list=32%, signal=29%	RPHI1A007273/RPHI1A038930/RPHI1A034502/RPHI1A016269/RPHI1A023163/RPHI1A024448/RPHI1A043975/RPHI1A014094/RPHI1A029505/RPHI1A027372/RPHI1A041980/RPHI1A011788/RPHI1A028350/RPHI1A027396/RPHI1A030949/RPHI1A024350/RPHI1A043671/RPHI1A045929/RPHI1A024463/RPHI1A031645/RPHI1A022501/RPHI1A033182/RPHI1A022698/RPHI1A013975/RPHI1A026385/RPHI1A024845/RPHI1A009089/RPHI1A022722/RPHI1A015451/RPHI1A031165/RPHI1A004…
GO:0040017	positive regulation of locomotion	174	0.398355	1.57818	0.000940857	0.0246281	0.0215772	6786	tags=58%, list=39%, signal=35%	RPHI1A026490/RPHI1A027372/RPHI1A041569/RPHI1A013373/RPHI1A015155/RPHI1A006832/RPHI1A035428/RPHI1A024463/RPHI1A022243/RPHI1A014578/RPHI1A008454/RPHI1A033182/RPHI1A005179/RPHI1A045616/RPHI1A016316/RPHI1A006930/RPHI1A025670/RPHI1A041756/RPHI1A009089/RPHI1A028797/RPHI1A045907/RPHI1A015451/RPHI1A021584/RPHI1A032368/RPHI1A015503/RPHI1A007733/RPHI1A006377/RPHI1A032971/RPHI1A013435/RPHI1A038308/RPHI1A031…
hsa05207	Chemical carcinogenesis - receptor activation	56	0.476784	1.5784	0.00719758	0.100155	0.0877476	5479	tags=54%, list=32%, signal=37%	RPHI1A020001/RPHI1A013373/RPHI1A000090/RPHI1A019227/RPHI1A000923/RPHI1A012782/RPHI1A022499/RPHI1A026064/RPHI1A026692/RPHI1A002658/RPHI1A005192/RPHI1A012624/RPHI1A035271/RPHI1A044313/RPHI1A028061/RPHI1A006992/RPHI1A032632/RPHI1A030263/RPHI1A010869/RPHI1A020063/RPHI1A015440/RPHI1A005136/RPHI1A010304/RPHI1A028154/RPHI1A042431/RPHI1A016199/RPHI1A019507/RPHI1A044324/RPHI1A038068/RPHI1A025868
GO:0042157	lipoprotein metabolic process	72	0.456573	1.57842	0.00816984	0.109589	0.0960131	4987	tags=43%, list=29%, signal=31%	RPHI1A001794/RPHI1A032228/RPHI1A020491/RPHI1A029313/RPHI1A030952/RPHI1A034849/RPHI1A033911/RPHI1A025267/RPHI1A041113/RPHI1A034571/RPHI1A036373/RPHI1A016475/RPHI1A016944/RPHI1A045463/RPHI1A015695/RPHI1A037700/RPHI1A017801/RPHI1A035915/RPHI1A038235/RPHI1A002054/RPHI1A009350/RPHI1A014847/RPHI1A042985/RPHI1A041287/RPHI1A045362/RPHI1A035339/RPHI1A007552/RPHI1A015821/RPHI1A017773/RPHI1A038200/RPHI1A006…
GO:0001816	cytokine production	191	0.395395	1.57888	0.000366178	0.0121811	0.0106722	6282	tags=51%, list=37%, signal=33%	RPHI1A011829/RPHI1A007273/RPHI1A034502/RPHI1A018597/RPHI1A019932/RPHI1A030217/RPHI1A027067/RPHI1A030952/RPHI1A020923/RPHI1A043671/RPHI1A036740/RPHI1A033182/RPHI1A043085/RPHI1A015231/RPHI1A008334/RPHI1A045616/RPHI1A024845/RPHI1A017445/RPHI1A015451/RPHI1A039551/RPHI1A031165/RPHI1A032368/RPHI1A009158/RPHI1A005147/RPHI1A044707/RPHI1A035915/RPHI1A022499/RPHI1A036754/RPHI1A011813/RPHI1A036507/RPHI1A026…
GO:0006921	cellular component disassembly involved in execution phase of apoptosis	13	0.648475	1.57943	0.0195307	0.185353	0.162392	2855	tags=31%, list=17%, signal=26%	RPHI1A014033/RPHI1A006971/RPHI1A040190/RPHI1A032166
GO:0030262	apoptotic nuclear changes	13	0.648475	1.57943	0.0195307	0.185353	0.162392	2855	tags=31%, list=17%, signal=26%	RPHI1A014033/RPHI1A006971/RPHI1A040190/RPHI1A032166
GO:0034504	protein localization to nucleus	190	0.396016	1.57962	0.000554493	0.0162953	0.0142767	6668	tags=55%, list=39%, signal=34%	RPHI1A030268/RPHI1A023163/RPHI1A031999/RPHI1A006229/RPHI1A002126/RPHI1A008222/RPHI1A007852/RPHI1A028381/RPHI1A008118/RPHI1A025506/RPHI1A035571/RPHI1A027680/RPHI1A006875/RPHI1A022698/RPHI1A043085/RPHI1A013289/RPHI1A016316/RPHI1A026385/RPHI1A022203/RPHI1A019227/RPHI1A009001/RPHI1A025670/RPHI1A024845/RPHI1A023204/RPHI1A004744/RPHI1A018511/RPHI1A029118/RPHI1A036661/RPHI1A036507/RPHI1A014860/RPHI1A038…
GO:0050851	antigen receptor-mediated signaling pathway	54	0.480537	1.5799	0.0155582	0.16237	0.142256	6847	tags=67%, list=40%, signal=40%	RPHI1A025268/RPHI1A027680/RPHI1A026385/RPHI1A042967/RPHI1A041756/RPHI1A020884/RPHI1A021584/RPHI1A001096/RPHI1A032368/RPHI1A007733/RPHI1A042807/RPHI1A032307/RPHI1A028989/RPHI1A021626/RPHI1A028564/RPHI1A015352/RPHI1A039807/RPHI1A018428/RPHI1A022679/RPHI1A038677/RPHI1A010869/RPHI1A037958/RPHI1A018500/RPHI1A000542/RPHI1A010759/RPHI1A042052/RPHI1A039744/RPHI1A038068/RPHI1A031569/RPHI1A004983/RPHI1A041…
GO:0032941	secretion by tissue	10	0.694497	1.58063	0.0144825	0.155638	0.136358	2301	tags=50%, list=13%, signal=43%	RPHI1A025506/RPHI1A030952/RPHI1A008454/RPHI1A021584/RPHI1A009158
GO:0008344	adult locomotory behavior	35	0.52451	1.58077	0.0194748	0.185353	0.162392	5986	tags=63%, list=35%, signal=41%	RPHI1A045558/RPHI1A030757/RPHI1A022012/RPHI1A007788/RPHI1A000876/RPHI1A027064/RPHI1A033933/RPHI1A030649/RPHI1A014076/RPHI1A044788/RPHI1A015807/RPHI1A028210/RPHI1A019251/RPHI1A030572/RPHI1A033786/RPHI1A037941/RPHI1A017773/RPHI1A039370/RPHI1A009721/RPHI1A007468/RPHI1A002996/RPHI1A002142
GO:1903829	positive regulation of protein localization	203	0.395677	1.58084	0.000538075	0.0160146	0.0140307	6329	tags=50%, list=37%, signal=32%	RPHI1A030268/RPHI1A003132/RPHI1A026490/RPHI1A008924/RPHI1A035043/RPHI1A005881/RPHI1A008222/RPHI1A023263/RPHI1A012887/RPHI1A001378/RPHI1A027680/RPHI1A024463/RPHI1A014578/RPHI1A008454/RPHI1A013289/RPHI1A045616/RPHI1A016316/RPHI1A026385/RPHI1A011760/RPHI1A022203/RPHI1A038996/RPHI1A025670/RPHI1A032834/RPHI1A035847/RPHI1A024604/RPHI1A045999/RPHI1A013650/RPHI1A031083/RPHI1A015695/RPHI1A033761/RPHI1A010…
GO:0044255	cellular lipid metabolic process	454	0.363076	1.58154	8.96315e-06	0.000987028	0.000864757	5113	tags=39%, list=30%, signal=28%	RPHI1A011829/RPHI1A001794/RPHI1A027508/RPHI1A032228/RPHI1A022700/RPHI1A005850/RPHI1A013141/RPHI1A041853/RPHI1A040080/RPHI1A024448/RPHI1A002126/RPHI1A004538/RPHI1A025512/RPHI1A027372/RPHI1A027067/RPHI1A035558/RPHI1A012678/RPHI1A033660/RPHI1A023033/RPHI1A010705/RPHI1A022772/RPHI1A045686/RPHI1A039583/RPHI1A012759/RPHI1A032929/RPHI1A006832/RPHI1A020923/RPHI1A043671/RPHI1A004355/RPHI1A016279/RPHI1A037…
GO:0008544	epidermis development	100	0.427163	1.58173	0.00625269	0.0926588	0.0811804	6965	tags=65%, list=41%, signal=39%	RPHI1A013141/RPHI1A008924/RPHI1A043607/RPHI1A035986/RPHI1A036856/RPHI1A020714/RPHI1A022698/RPHI1A028496/RPHI1A006930/RPHI1A025670/RPHI1A042645/RPHI1A013075/RPHI1A037700/RPHI1A022499/RPHI1A026064/RPHI1A029408/RPHI1A014860/RPHI1A030649/RPHI1A007505/RPHI1A044313/RPHI1A024517/RPHI1A028047/RPHI1A045775/RPHI1A003729/RPHI1A011921/RPHI1A045934/RPHI1A024946/RPHI1A020259/RPHI1A015176/RPHI1A022524/RPHI1A032…
GO:0046660	female sex differentiation	47	0.492161	1.58191	0.0120724	0.137936	0.120849	5249	tags=53%, list=31%, signal=37%	RPHI1A002090/RPHI1A025795/RPHI1A035428/RPHI1A033182/RPHI1A022012/RPHI1A034079/RPHI1A006258/RPHI1A017445/RPHI1A013611/RPHI1A002538/RPHI1A026692/RPHI1A001095/RPHI1A031261/RPHI1A028564/RPHI1A014935/RPHI1A034582/RPHI1A022620/RPHI1A038879/RPHI1A022524/RPHI1A007139/RPHI1A021207/RPHI1A019665/RPHI1A023666/RPHI1A004282/RPHI1A039744
GO:0042325	regulation of phosphorylation	442	0.364041	1.58195	1.02987e-05	0.00101603	0.000890167	5713	tags=42%, list=33%, signal=29%	RPHI1A007273/RPHI1A002090/RPHI1A038930/RPHI1A034502/RPHI1A014683/RPHI1A016269/RPHI1A019913/RPHI1A023163/RPHI1A024448/RPHI1A043975/RPHI1A008924/RPHI1A014094/RPHI1A029505/RPHI1A027372/RPHI1A041980/RPHI1A011788/RPHI1A028350/RPHI1A027396/RPHI1A004183/RPHI1A007188/RPHI1A030949/RPHI1A024350/RPHI1A006832/RPHI1A043671/RPHI1A016279/RPHI1A021254/RPHI1A045929/RPHI1A027680/RPHI1A024463/RPHI1A031645/RPHI1A022…
GO:0000904	cell morphogenesis involved in differentiation	220	0.394	1.58298	0.000203321	0.00811632	0.00711089	6363	tags=50%, list=37%, signal=32%	RPHI1A018398/RPHI1A000954/RPHI1A044322/RPHI1A026490/RPHI1A045689/RPHI1A008924/RPHI1A035043/RPHI1A023229/RPHI1A036037/RPHI1A027680/RPHI1A020714/RPHI1A043910/RPHI1A021690/RPHI1A005514/RPHI1A030699/RPHI1A039159/RPHI1A006930/RPHI1A027929/RPHI1A026385/RPHI1A025670/RPHI1A034079/RPHI1A024845/RPHI1A044017/RPHI1A020884/RPHI1A003234/RPHI1A016944/RPHI1A032368/RPHI1A020544/RPHI1A015503/RPHI1A026064/RPHI1A046…
GO:0001525	angiogenesis	169	0.400546	1.58304	0.00170777	0.0371004	0.0325045	5975	tags=50%, list=35%, signal=33%	RPHI1A044118/RPHI1A026490/RPHI1A019913/RPHI1A022265/RPHI1A004149/RPHI1A027372/RPHI1A027067/RPHI1A019098/RPHI1A003034/RPHI1A022243/RPHI1A033182/RPHI1A005179/RPHI1A022698/RPHI1A045616/RPHI1A016316/RPHI1A027929/RPHI1A019981/RPHI1A041756/RPHI1A018677/RPHI1A015451/RPHI1A000586/RPHI1A031165/RPHI1A032368/RPHI1A038347/RPHI1A007264/RPHI1A009588/RPHI1A022499/RPHI1A013640/RPHI1A002538/RPHI1A010898/RPHI1A027…
GO:0006511	ubiquitin-dependent protein catabolic process	407	0.365292	1.5837	3.45075e-05	0.00224897	0.00197038	4850	tags=36%, list=28%, signal=26%	RPHI1A041121/RPHI1A027381/RPHI1A014683/RPHI1A001943/RPHI1A018203/RPHI1A000348/RPHI1A045689/RPHI1A023031/RPHI1A041658/RPHI1A043472/RPHI1A031918/RPHI1A026595/RPHI1A038615/RPHI1A006341/RPHI1A033867/RPHI1A000474/RPHI1A005946/RPHI1A036569/RPHI1A009856/RPHI1A035428/RPHI1A013105/RPHI1A043671/RPHI1A032411/RPHI1A006240/RPHI1A026805/RPHI1A025268/RPHI1A001378/RPHI1A024463/RPHI1A020979/RPHI1A022087/RPHI1A026…
GO:0006606	protein import into nucleus	96	0.431862	1.5843	0.00540593	0.0829993	0.0727175	6668	tags=58%, list=39%, signal=36%	RPHI1A030268/RPHI1A031999/RPHI1A028381/RPHI1A025506/RPHI1A006875/RPHI1A022698/RPHI1A043085/RPHI1A013289/RPHI1A016316/RPHI1A022203/RPHI1A019227/RPHI1A009001/RPHI1A025670/RPHI1A024845/RPHI1A004744/RPHI1A029118/RPHI1A038247/RPHI1A044737/RPHI1A028989/RPHI1A026952/RPHI1A015519/RPHI1A025395/RPHI1A007912/RPHI1A038818/RPHI1A026336/RPHI1A024977/RPHI1A032632/RPHI1A003371/RPHI1A010551/RPHI1A006501/RPHI1A004…
GO:0061458	reproductive system development	110	0.424731	1.58484	0.00274598	0.0526684	0.0461439	5338	tags=50%, list=31%, signal=35%	RPHI1A002090/RPHI1A025795/RPHI1A020217/RPHI1A033563/RPHI1A035428/RPHI1A007887/RPHI1A020714/RPHI1A033182/RPHI1A014472/RPHI1A026385/RPHI1A022012/RPHI1A035357/RPHI1A034079/RPHI1A006258/RPHI1A017445/RPHI1A013611/RPHI1A028838/RPHI1A013650/RPHI1A018511/RPHI1A022549/RPHI1A002538/RPHI1A026692/RPHI1A001095/RPHI1A035834/RPHI1A004020/RPHI1A031261/RPHI1A028564/RPHI1A010273/RPHI1A014935/RPHI1A034582/RPHI1A022…
GO:0070302	regulation of stress-activated protein kinase signaling cascade	69	0.461927	1.58544	0.008264	0.110192	0.096542	6420	tags=61%, list=37%, signal=38%	RPHI1A018597/RPHI1A018193/RPHI1A030949/RPHI1A003185/RPHI1A013650/RPHI1A044707/RPHI1A009588/RPHI1A026064/RPHI1A033624/RPHI1A027064/RPHI1A002658/RPHI1A038308/RPHI1A030649/RPHI1A004166/RPHI1A019165/RPHI1A033693/RPHI1A030501/RPHI1A007889/RPHI1A015176/RPHI1A027990/RPHI1A033646/RPHI1A033786/RPHI1A017782/RPHI1A043541/RPHI1A008511/RPHI1A007569/RPHI1A008357/RPHI1A012379/RPHI1A035072/RPHI1A013810/RPHI1A025…
GO:0010821	regulation of mitochondrion organization	73	0.458405	1.58569	0.00628442	0.092775	0.0812822	4630	tags=41%, list=27%, signal=30%	RPHI1A002090/RPHI1A003132/RPHI1A014094/RPHI1A011065/RPHI1A020979/RPHI1A031454/RPHI1A041999/RPHI1A045616/RPHI1A000809/RPHI1A024845/RPHI1A022722/RPHI1A016475/RPHI1A028838/RPHI1A036754/RPHI1A032971/RPHI1A004822/RPHI1A026363/RPHI1A036378/RPHI1A038279/RPHI1A015519/RPHI1A027786/RPHI1A006903/RPHI1A022620/RPHI1A003504/RPHI1A027625/RPHI1A037469/RPHI1A015789/RPHI1A026871/RPHI1A010551/RPHI1A020251
GO:0043123	positive regulation of I-kappaB kinase/NF-kappaB signaling	75	0.452405	1.58593	0.00591492	0.0894546	0.0783731	6282	tags=55%, list=37%, signal=35%	RPHI1A007273/RPHI1A025506/RPHI1A038595/RPHI1A025268/RPHI1A027680/RPHI1A008454/RPHI1A016316/RPHI1A015451/RPHI1A032368/RPHI1A028838/RPHI1A005786/RPHI1A021056/RPHI1A036754/RPHI1A011813/RPHI1A025726/RPHI1A045934/RPHI1A030501/RPHI1A015176/RPHI1A032948/RPHI1A029983/RPHI1A036441/RPHI1A043131/RPHI1A038677/RPHI1A038608/RPHI1A010869/RPHI1A027698/RPHI1A034134/RPHI1A011849/RPHI1A022127/RPHI1A000542/RPHI1A010…
GO:0019941	modification-dependent protein catabolic process	412	0.36576	1.5865	2.6686e-05	0.00189382	0.00165921	4850	tags=36%, list=28%, signal=26%	RPHI1A041121/RPHI1A027381/RPHI1A014683/RPHI1A001943/RPHI1A018203/RPHI1A000348/RPHI1A045689/RPHI1A023031/RPHI1A041658/RPHI1A043472/RPHI1A031918/RPHI1A026595/RPHI1A038615/RPHI1A006341/RPHI1A033867/RPHI1A000474/RPHI1A005946/RPHI1A036569/RPHI1A009856/RPHI1A035428/RPHI1A013105/RPHI1A043671/RPHI1A032411/RPHI1A006240/RPHI1A026805/RPHI1A025268/RPHI1A001378/RPHI1A024463/RPHI1A020979/RPHI1A022087/RPHI1A026…
GO:1901983	regulation of protein acetylation	47	0.493923	1.58757	0.0114469	0.134398	0.117749	4797	tags=43%, list=28%, signal=31%	RPHI1A016758/RPHI1A027067/RPHI1A040642/RPHI1A020923/RPHI1A021443/RPHI1A037569/RPHI1A033182/RPHI1A028020/RPHI1A023564/RPHI1A025472/RPHI1A005192/RPHI1A024977/RPHI1A021586/RPHI1A003107/RPHI1A033786/RPHI1A008328/RPHI1A008511/RPHI1A037914/RPHI1A011570/RPHI1A024357
hsa04014	Ras signaling pathway	66	0.464968	1.58833	0.0111054	0.13184	0.115508	6698	tags=65%, list=39%, signal=40%	RPHI1A025198/RPHI1A014578/RPHI1A022698/RPHI1A025716/RPHI1A041756/RPHI1A039061/RPHI1A027132/RPHI1A000923/RPHI1A032368/RPHI1A024548/RPHI1A026064/RPHI1A038308/RPHI1A003168/RPHI1A045529/RPHI1A031526/RPHI1A011575/RPHI1A022620/RPHI1A015669/RPHI1A022524/RPHI1A015789/RPHI1A038677/RPHI1A010869/RPHI1A002680/RPHI1A015440/RPHI1A045430/RPHI1A006853/RPHI1A038542/RPHI1A013019/RPHI1A007063/RPHI1A028154/RPHI1A042…
GO:0048667	cell morphogenesis involved in neuron differentiation	196	0.397654	1.5884	0.000508755	0.0156424	0.0137047	6881	tags=56%, list=40%, signal=34%	RPHI1A018398/RPHI1A000954/RPHI1A044322/RPHI1A026490/RPHI1A045689/RPHI1A008924/RPHI1A035043/RPHI1A023229/RPHI1A036037/RPHI1A027680/RPHI1A020714/RPHI1A021690/RPHI1A005514/RPHI1A030699/RPHI1A039159/RPHI1A006930/RPHI1A026385/RPHI1A025670/RPHI1A034079/RPHI1A024845/RPHI1A044017/RPHI1A020884/RPHI1A003234/RPHI1A016944/RPHI1A032368/RPHI1A020544/RPHI1A015503/RPHI1A026064/RPHI1A046059/RPHI1A038308/RPHI1A040…
GO:0007267	cell-cell signaling	492	0.362144	1.58843	2.26177e-06	0.000380156	0.000333063	6354	tags=47%, list=37%, signal=30%	RPHI1A010908/RPHI1A030268/RPHI1A034502/RPHI1A026490/RPHI1A020488/RPHI1A004139/RPHI1A045689/RPHI1A025198/RPHI1A008924/RPHI1A025876/RPHI1A013621/RPHI1A040344/RPHI1A026595/RPHI1A041569/RPHI1A030157/RPHI1A026592/RPHI1A035473/RPHI1A028350/RPHI1A027464/RPHI1A013373/RPHI1A008954/RPHI1A007188/RPHI1A006832/RPHI1A037381/RPHI1A027680/RPHI1A003034/RPHI1A024463/RPHI1A032386/RPHI1A022604/RPHI1A024437/RPHI1A040…
GO:0044794	positive regulation by host of viral process	13	0.652315	1.58878	0.0182542	0.178513	0.156399	4301	tags=69%, list=25%, signal=52%	RPHI1A034849/RPHI1A005400/RPHI1A035834/RPHI1A011055/RPHI1A041287/RPHI1A012818/RPHI1A007932/RPHI1A036084/RPHI1A024731
GO:0050772	positive regulation of axonogenesis	32	0.533381	1.59067	0.0208072	0.191768	0.168012	3992	tags=44%, list=23%, signal=34%	RPHI1A018398/RPHI1A000954/RPHI1A044322/RPHI1A023229/RPHI1A026385/RPHI1A020884/RPHI1A026064/RPHI1A016622/RPHI1A030649/RPHI1A043427/RPHI1A026351/RPHI1A024023/RPHI1A026299/RPHI1A018558
GO:1903305	regulation of regulated secretory pathway	40	0.51205	1.59115	0.0189589	0.18264	0.160015	4634	tags=50%, list=27%, signal=37%	RPHI1A010908/RPHI1A045689/RPHI1A020923/RPHI1A021690/RPHI1A010009/RPHI1A028496/RPHI1A032613/RPHI1A024845/RPHI1A018067/RPHI1A020884/RPHI1A001623/RPHI1A011995/RPHI1A003995/RPHI1A003168/RPHI1A039498/RPHI1A015352/RPHI1A018205/RPHI1A008179/RPHI1A012737/RPHI1A027985
GO:0035335	peptidyl-tyrosine dephosphorylation	10	0.699208	1.59135	0.0123619	0.139498	0.122217	3701	tags=60%, list=22%, signal=47%	RPHI1A016269/RPHI1A024350/RPHI1A021948/RPHI1A035847/RPHI1A027650/RPHI1A001415
GO:0072359	circulatory system development	414	0.366317	1.59138	1.75508e-05	0.00145808	0.00127746	6180	tags=46%, list=36%, signal=30%	RPHI1A011829/RPHI1A044118/RPHI1A002090/RPHI1A034502/RPHI1A021010/RPHI1A026490/RPHI1A019913/RPHI1A022265/RPHI1A020488/RPHI1A024455/RPHI1A006229/RPHI1A004149/RPHI1A027372/RPHI1A027067/RPHI1A041569/RPHI1A025506/RPHI1A030952/RPHI1A019098/RPHI1A007188/RPHI1A006832/RPHI1A020923/RPHI1A003034/RPHI1A020714/RPHI1A024463/RPHI1A004917/RPHI1A022243/RPHI1A033182/RPHI1A005179/RPHI1A022698/RPHI1A045616/RPHI1A016…
GO:2000147	positive regulation of cell motility	170	0.403444	1.59273	0.00126185	0.0300725	0.0263472	6786	tags=59%, list=39%, signal=36%	RPHI1A026490/RPHI1A027372/RPHI1A041569/RPHI1A013373/RPHI1A015155/RPHI1A006832/RPHI1A035428/RPHI1A024463/RPHI1A022243/RPHI1A014578/RPHI1A008454/RPHI1A033182/RPHI1A005179/RPHI1A045616/RPHI1A016316/RPHI1A006930/RPHI1A025670/RPHI1A041756/RPHI1A009089/RPHI1A028797/RPHI1A045907/RPHI1A015451/RPHI1A021584/RPHI1A032368/RPHI1A015503/RPHI1A007733/RPHI1A006377/RPHI1A032971/RPHI1A013435/RPHI1A038308/RPHI1A031…
GO:0000731	DNA synthesis involved in DNA repair	31	0.539893	1.5928	0.0162952	0.166736	0.146081	2383	tags=26%, list=14%, signal=22%	RPHI1A011829/RPHI1A020955/RPHI1A018203/RPHI1A044390/RPHI1A033182/RPHI1A036220/RPHI1A033723/RPHI1A002234
GO:0007254	JNK cascade	67	0.465566	1.59298	0.00653269	0.093077	0.0815468	6277	tags=61%, list=37%, signal=39%	RPHI1A018597/RPHI1A018193/RPHI1A030949/RPHI1A028020/RPHI1A024845/RPHI1A030894/RPHI1A045207/RPHI1A044707/RPHI1A009588/RPHI1A033624/RPHI1A027064/RPHI1A002658/RPHI1A038308/RPHI1A030649/RPHI1A004166/RPHI1A019165/RPHI1A033693/RPHI1A030501/RPHI1A007889/RPHI1A015176/RPHI1A033646/RPHI1A017782/RPHI1A043541/RPHI1A008511/RPHI1A037958/RPHI1A007569/RPHI1A006853/RPHI1A008357/RPHI1A038062/RPHI1A012379/RPHI1A035…
GO:0050877	nervous system process	306	0.379229	1.59301	8.65386e-05	0.00447749	0.00392283	5871	tags=47%, list=34%, signal=32%	RPHI1A045558/RPHI1A030653/RPHI1A026490/RPHI1A025198/RPHI1A006229/RPHI1A004538/RPHI1A010757/RPHI1A035043/RPHI1A026933/RPHI1A040344/RPHI1A040642/RPHI1A003461/RPHI1A033674/RPHI1A036037/RPHI1A033236/RPHI1A013373/RPHI1A005946/RPHI1A020319/RPHI1A030379/RPHI1A037512/RPHI1A007887/RPHI1A043698/RPHI1A027680/RPHI1A022243/RPHI1A030315/RPHI1A026619/RPHI1A005514/RPHI1A022698/RPHI1A007422/RPHI1A026599/RPHI1A045…
GO:0019722	calcium-mediated signaling	59	0.477206	1.59319	0.0124473	0.140213	0.122843	5850	tags=54%, list=34%, signal=36%	RPHI1A003132/RPHI1A025198/RPHI1A014094/RPHI1A026592/RPHI1A015155/RPHI1A012887/RPHI1A001827/RPHI1A027592/RPHI1A028496/RPHI1A024845/RPHI1A041756/RPHI1A039061/RPHI1A009089/RPHI1A038731/RPHI1A042807/RPHI1A038247/RPHI1A044737/RPHI1A039280/RPHI1A019299/RPHI1A038026/RPHI1A043858/RPHI1A033786/RPHI1A010417/RPHI1A004739/RPHI1A041769/RPHI1A005463/RPHI1A018500/RPHI1A029684/RPHI1A044324/RPHI1A018250/RPHI1A019…
hsa00561	Glycerolipid metabolism	26	0.566005	1.59444	0.0158239	0.164337	0.14398	3138	tags=46%, list=18%, signal=38%	RPHI1A022700/RPHI1A033660/RPHI1A045686/RPHI1A006832/RPHI1A037512/RPHI1A040077/RPHI1A032678/RPHI1A022669/RPHI1A030295/RPHI1A042391/RPHI1A023894/RPHI1A025349
GO:0043271	negative regulation of monoatomic ion transport	40	0.513115	1.59446	0.018443	0.179267	0.15706	5092	tags=50%, list=30%, signal=35%	RPHI1A030157/RPHI1A005946/RPHI1A022501/RPHI1A008454/RPHI1A016531/RPHI1A021584/RPHI1A023564/RPHI1A034060/RPHI1A044080/RPHI1A024548/RPHI1A044737/RPHI1A023900/RPHI1A017110/RPHI1A045518/RPHI1A018654/RPHI1A004739/RPHI1A015761/RPHI1A005463/RPHI1A007069/RPHI1A016199
GO:0023061	signal release	150	0.407768	1.59497	0.00125273	0.0300725	0.0263472	5804	tags=47%, list=34%, signal=31%	RPHI1A010908/RPHI1A045689/RPHI1A025876/RPHI1A040344/RPHI1A026592/RPHI1A027464/RPHI1A037381/RPHI1A032386/RPHI1A002898/RPHI1A008454/RPHI1A021690/RPHI1A022698/RPHI1A000536/RPHI1A028496/RPHI1A016531/RPHI1A045616/RPHI1A032613/RPHI1A039363/RPHI1A035512/RPHI1A022012/RPHI1A022724/RPHI1A024845/RPHI1A018067/RPHI1A032954/RPHI1A020884/RPHI1A021471/RPHI1A014964/RPHI1A033761/RPHI1A001623/RPHI1A011995/RPHI1A029…
GO:0043254	regulation of protein-containing complex assembly	182	0.401261	1.59582	0.000479973	0.0151014	0.0132307	5740	tags=43%, list=33%, signal=29%	RPHI1A007273/RPHI1A002090/RPHI1A010908/RPHI1A030268/RPHI1A000954/RPHI1A018767/RPHI1A006229/RPHI1A003279/RPHI1A011788/RPHI1A030949/RPHI1A035428/RPHI1A035571/RPHI1A014578/RPHI1A008454/RPHI1A021690/RPHI1A008334/RPHI1A016316/RPHI1A019981/RPHI1A031833/RPHI1A032823/RPHI1A029142/RPHI1A032954/RPHI1A032368/RPHI1A007788/RPHI1A013650/RPHI1A019890/RPHI1A012707/RPHI1A022549/RPHI1A000876/RPHI1A006377/RPHI1A004…
GO:0048608	reproductive structure development	108	0.429641	1.59793	0.00467464	0.0752063	0.0658899	5338	tags=50%, list=31%, signal=35%	RPHI1A002090/RPHI1A025795/RPHI1A020217/RPHI1A033563/RPHI1A035428/RPHI1A007887/RPHI1A020714/RPHI1A033182/RPHI1A014472/RPHI1A026385/RPHI1A022012/RPHI1A035357/RPHI1A034079/RPHI1A006258/RPHI1A017445/RPHI1A013611/RPHI1A028838/RPHI1A013650/RPHI1A018511/RPHI1A022549/RPHI1A002538/RPHI1A026692/RPHI1A001095/RPHI1A035834/RPHI1A004020/RPHI1A031261/RPHI1A028564/RPHI1A010273/RPHI1A014935/RPHI1A034582/RPHI1A022…
GO:0034097	response to cytokine	270	0.385061	1.59824	0.000344331	0.0116981	0.010249	4634	tags=36%, list=27%, signal=27%	RPHI1A011829/RPHI1A030538/RPHI1A034502/RPHI1A016269/RPHI1A018203/RPHI1A024448/RPHI1A018597/RPHI1A006229/RPHI1A027067/RPHI1A026595/RPHI1A041569/RPHI1A025506/RPHI1A013373/RPHI1A015155/RPHI1A035428/RPHI1A043671/RPHI1A006240/RPHI1A004935/RPHI1A003034/RPHI1A022087/RPHI1A022501/RPHI1A033182/RPHI1A021690/RPHI1A033191/RPHI1A005179/RPHI1A043085/RPHI1A045616/RPHI1A006930/RPHI1A042722/RPHI1A021553/RPHI1A030…
GO:0002700	regulation of production of molecular mediator of immune response	52	0.488784	1.59853	0.00783866	0.106071	0.0929311	5016	tags=50%, list=29%, signal=36%	RPHI1A011829/RPHI1A030217/RPHI1A046040/RPHI1A030952/RPHI1A020923/RPHI1A013105/RPHI1A033182/RPHI1A002428/RPHI1A015451/RPHI1A032052/RPHI1A006465/RPHI1A003995/RPHI1A034582/RPHI1A017644/RPHI1A030501/RPHI1A031146/RPHI1A018043/RPHI1A024977/RPHI1A029983/RPHI1A015463/RPHI1A037046/RPHI1A043093/RPHI1A000293/RPHI1A002043/RPHI1A036603/RPHI1A018500
GO:0071345	cellular response to cytokine stimulus	237	0.392338	1.59904	0.000322494	0.0111944	0.00980767	6206	tags=51%, list=36%, signal=33%	RPHI1A011829/RPHI1A030538/RPHI1A034502/RPHI1A016269/RPHI1A018203/RPHI1A018597/RPHI1A006229/RPHI1A027067/RPHI1A026595/RPHI1A025506/RPHI1A013373/RPHI1A015155/RPHI1A035428/RPHI1A043671/RPHI1A006240/RPHI1A004935/RPHI1A003034/RPHI1A022087/RPHI1A022501/RPHI1A033182/RPHI1A021690/RPHI1A033191/RPHI1A005179/RPHI1A043085/RPHI1A045616/RPHI1A006930/RPHI1A042722/RPHI1A021553/RPHI1A017445/RPHI1A015451/RPHI1A021…
GO:0031532	actin cytoskeleton reorganization	33	0.53812	1.59908	0.0133302	0.146793	0.128609	5704	tags=58%, list=33%, signal=39%	RPHI1A016269/RPHI1A030379/RPHI1A022243/RPHI1A031833/RPHI1A032368/RPHI1A007733/RPHI1A000876/RPHI1A045529/RPHI1A039280/RPHI1A045934/RPHI1A027985/RPHI1A011570/RPHI1A001512/RPHI1A039866/RPHI1A024457/RPHI1A027237/RPHI1A038068/RPHI1A018250/RPHI1A017762
GO:0051640	organelle localization	293	0.382302	1.5993	4.73072e-05	0.00287763	0.00252115	6201	tags=46%, list=36%, signal=30%	RPHI1A018398/RPHI1A027599/RPHI1A026490/RPHI1A006229/RPHI1A008118/RPHI1A039359/RPHI1A025048/RPHI1A020923/RPHI1A039571/RPHI1A043698/RPHI1A021690/RPHI1A008207/RPHI1A002458/RPHI1A000536/RPHI1A035501/RPHI1A028496/RPHI1A013064/RPHI1A039159/RPHI1A045616/RPHI1A030514/RPHI1A039363/RPHI1A026385/RPHI1A003185/RPHI1A024845/RPHI1A044017/RPHI1A000126/RPHI1A025377/RPHI1A045435/RPHI1A029896/RPHI1A018067/RPHI1A026…
GO:1901985	positive regulation of protein acetylation	26	0.567767	1.59941	0.0158239	0.164337	0.14398	4680	tags=50%, list=27%, signal=36%	RPHI1A016758/RPHI1A027067/RPHI1A040642/RPHI1A020923/RPHI1A037569/RPHI1A028020/RPHI1A023564/RPHI1A005192/RPHI1A024977/RPHI1A021586/RPHI1A008328/RPHI1A008511/RPHI1A011570
GO:0010638	positive regulation of organelle organization	249	0.389645	1.59967	0.000219469	0.00849543	0.00744303	5877	tags=46%, list=34%, signal=31%	RPHI1A002090/RPHI1A003132/RPHI1A044322/RPHI1A023163/RPHI1A014094/RPHI1A006229/RPHI1A011065/RPHI1A011788/RPHI1A027396/RPHI1A041070/RPHI1A016279/RPHI1A010438/RPHI1A039571/RPHI1A035571/RPHI1A014578/RPHI1A008454/RPHI1A031454/RPHI1A013342/RPHI1A041999/RPHI1A045616/RPHI1A005483/RPHI1A000303/RPHI1A038516/RPHI1A041722/RPHI1A032834/RPHI1A009250/RPHI1A022722/RPHI1A020884/RPHI1A005809/RPHI1A016475/RPHI1A003…
GO:0007034	vacuolar transport	100	0.432191	1.60035	0.00506641	0.0798991	0.0700014	6279	tags=61%, list=37%, signal=39%	RPHI1A018767/RPHI1A007518/RPHI1A003279/RPHI1A007368/RPHI1A019923/RPHI1A019805/RPHI1A024305/RPHI1A025501/RPHI1A024845/RPHI1A020799/RPHI1A037450/RPHI1A033025/RPHI1A025119/RPHI1A033604/RPHI1A027011/RPHI1A033974/RPHI1A019079/RPHI1A013297/RPHI1A007849/RPHI1A032530/RPHI1A004723/RPHI1A017946/RPHI1A002717/RPHI1A020947/RPHI1A023900/RPHI1A039498/RPHI1A043336/RPHI1A016947/RPHI1A024946/RPHI1A041429/RPHI1A016…
GO:0006941	striated muscle contraction	45	0.501607	1.60089	0.0108762	0.130087	0.113972	2727	tags=33%, list=16%, signal=28%	RPHI1A005151/RPHI1A030268/RPHI1A020488/RPHI1A013373/RPHI1A015155/RPHI1A012887/RPHI1A005514/RPHI1A028496/RPHI1A036509/RPHI1A009089/RPHI1A020799/RPHI1A023564/RPHI1A013650/RPHI1A031243/RPHI1A013741
GO:0022898	regulation of transmembrane transporter activity	75	0.456709	1.60101	0.00520157	0.0810302	0.0709924	4884	tags=41%, list=28%, signal=30%	RPHI1A030268/RPHI1A026490/RPHI1A020488/RPHI1A012887/RPHI1A020923/RPHI1A008454/RPHI1A020799/RPHI1A021584/RPHI1A023564/RPHI1A045999/RPHI1A013650/RPHI1A044080/RPHI1A031243/RPHI1A024548/RPHI1A043036/RPHI1A038247/RPHI1A044737/RPHI1A020749/RPHI1A035611/RPHI1A028539/RPHI1A017110/RPHI1A045518/RPHI1A003559/RPHI1A015789/RPHI1A018654/RPHI1A009500/RPHI1A017012/RPHI1A004739/RPHI1A015761/RPHI1A008346/RPHI1A005…
GO:0120254	olefinic compound metabolic process	47	0.498796	1.60323	0.00994567	0.122613	0.107424	6607	tags=64%, list=38%, signal=39%	RPHI1A034502/RPHI1A040080/RPHI1A025198/RPHI1A045686/RPHI1A022604/RPHI1A002458/RPHI1A015543/RPHI1A042467/RPHI1A021395/RPHI1A026692/RPHI1A030295/RPHI1A017126/RPHI1A020288/RPHI1A025673/RPHI1A034582/RPHI1A003107/RPHI1A022567/RPHI1A024603/RPHI1A021207/RPHI1A016276/RPHI1A007248/RPHI1A002596/RPHI1A045594/RPHI1A033431/RPHI1A038185/RPHI1A021001/RPHI1A016757/RPHI1A006711/RPHI1A023282/RPHI1A010948
GO:0071417	cellular response to organonitrogen compound	226	0.396713	1.60405	0.000142226	0.00644256	0.00564446	4784	tags=39%, list=28%, signal=29%	RPHI1A007273/RPHI1A034502/RPHI1A038956/RPHI1A000954/RPHI1A016269/RPHI1A045992/RPHI1A027067/RPHI1A013373/RPHI1A035428/RPHI1A016279/RPHI1A037512/RPHI1A027680/RPHI1A024463/RPHI1A019410/RPHI1A022501/RPHI1A033182/RPHI1A030755/RPHI1A028269/RPHI1A000090/RPHI1A043085/RPHI1A024845/RPHI1A032401/RPHI1A009089/RPHI1A038731/RPHI1A017445/RPHI1A029221/RPHI1A039551/RPHI1A000032/RPHI1A023204/RPHI1A022571/RPHI1A032…
GO:0006665	sphingolipid metabolic process	71	0.465384	1.60406	0.00451575	0.0735768	0.0644622	4955	tags=49%, list=29%, signal=35%	RPHI1A013141/RPHI1A024448/RPHI1A025512/RPHI1A027372/RPHI1A039583/RPHI1A012759/RPHI1A006832/RPHI1A020923/RPHI1A008237/RPHI1A044012/RPHI1A002051/RPHI1A008334/RPHI1A016316/RPHI1A008000/RPHI1A033559/RPHI1A022135/RPHI1A004572/RPHI1A030894/RPHI1A025991/RPHI1A037700/RPHI1A033761/RPHI1A030824/RPHI1A016713/RPHI1A042109/RPHI1A041429/RPHI1A021617/RPHI1A023870/RPHI1A015789/RPHI1A039782/RPHI1A040373/RPHI1A036…
GO:0032101	regulation of response to external stimulus	295	0.384063	1.60468	6.82391e-05	0.00382319	0.00334958	6361	tags=48%, list=37%, signal=31%	RPHI1A011829/RPHI1A007273/RPHI1A028138/RPHI1A005850/RPHI1A016269/RPHI1A018597/RPHI1A006229/RPHI1A011946/RPHI1A023404/RPHI1A041569/RPHI1A010705/RPHI1A025506/RPHI1A030952/RPHI1A020217/RPHI1A002928/RPHI1A043671/RPHI1A027680/RPHI1A003034/RPHI1A022087/RPHI1A022604/RPHI1A026057/RPHI1A008454/RPHI1A028020/RPHI1A033515/RPHI1A010009/RPHI1A030757/RPHI1A043085/RPHI1A015231/RPHI1A016316/RPHI1A006971/RPHI1A006…
hsa04976	Bile secretion	26	0.569802	1.60514	0.0147778	0.157835	0.138283	4890	tags=69%, list=28%, signal=50%	RPHI1A045992/RPHI1A017602/RPHI1A040456/RPHI1A012624/RPHI1A020815/RPHI1A044313/RPHI1A028061/RPHI1A003559/RPHI1A030263/RPHI1A018313/RPHI1A042805/RPHI1A016072/RPHI1A016756/RPHI1A045528/RPHI1A040044/RPHI1A006283/RPHI1A025997/RPHI1A028154
GO:0097193	intrinsic apoptotic signaling pathway	139	0.415057	1.60616	0.0012841	0.0302639	0.0265149	3872	tags=27%, list=23%, signal=21%	RPHI1A002090/RPHI1A038930/RPHI1A014683/RPHI1A003132/RPHI1A016269/RPHI1A028743/RPHI1A043975/RPHI1A027067/RPHI1A011788/RPHI1A004734/RPHI1A033182/RPHI1A028020/RPHI1A029243/RPHI1A045616/RPHI1A026385/RPHI1A024845/RPHI1A038731/RPHI1A017445/RPHI1A039551/RPHI1A032368/RPHI1A040190/RPHI1A045255/RPHI1A011395/RPHI1A032971/RPHI1A033624/RPHI1A027064/RPHI1A006465/RPHI1A036846/RPHI1A009204/RPHI1A033693/RPHI1A021…
GO:0010035	response to inorganic substance	215	0.400225	1.60617	0.000175249	0.00722138	0.00632681	5135	tags=40%, list=30%, signal=29%	RPHI1A011829/RPHI1A028138/RPHI1A010950/RPHI1A002090/RPHI1A030653/RPHI1A024448/RPHI1A043975/RPHI1A030952/RPHI1A003355/RPHI1A012887/RPHI1A035428/RPHI1A020140/RPHI1A004355/RPHI1A027680/RPHI1A003034/RPHI1A020714/RPHI1A030315/RPHI1A033182/RPHI1A028020/RPHI1A016974/RPHI1A029243/RPHI1A016531/RPHI1A016939/RPHI1A045616/RPHI1A033485/RPHI1A034079/RPHI1A024845/RPHI1A032401/RPHI1A044017/RPHI1A009089/RPHI1A022…
hsa04015	Rap1 signaling pathway	65	0.472869	1.60656	0.00569076	0.0868154	0.0760609	6670	tags=68%, list=39%, signal=42%	RPHI1A001326/RPHI1A026490/RPHI1A025198/RPHI1A016316/RPHI1A042967/RPHI1A041756/RPHI1A031833/RPHI1A000923/RPHI1A020884/RPHI1A026064/RPHI1A032307/RPHI1A038308/RPHI1A012624/RPHI1A004166/RPHI1A044313/RPHI1A022524/RPHI1A034182/RPHI1A044876/RPHI1A032948/RPHI1A030263/RPHI1A025710/RPHI1A030240/RPHI1A009505/RPHI1A002680/RPHI1A015440/RPHI1A037958/RPHI1A038542/RPHI1A010304/RPHI1A007063/RPHI1A042431/RPHI1A014…
GO:0009158	ribonucleoside monophosphate catabolic process	10	0.705925	1.60664	0.0110398	0.131306	0.11504	1795	tags=30%, list=10%, signal=27%	RPHI1A028138/RPHI1A010890/RPHI1A014673
hsa04928	Parathyroid hormone synthesis, secretion and action	29	0.55393	1.60704	0.0171829	0.17148	0.150238	5092	tags=62%, list=30%, signal=44%	RPHI1A034502/RPHI1A020001/RPHI1A044017/RPHI1A024479/RPHI1A020884/RPHI1A026064/RPHI1A005192/RPHI1A012624/RPHI1A044313/RPHI1A028061/RPHI1A015669/RPHI1A044876/RPHI1A030263/RPHI1A020063/RPHI1A015440/RPHI1A010304/RPHI1A028154/RPHI1A016199
GO:0051170	import into nucleus	98	0.435905	1.60705	0.0034182	0.0604765	0.0529848	6668	tags=58%, list=39%, signal=36%	RPHI1A030268/RPHI1A031999/RPHI1A004149/RPHI1A028381/RPHI1A025506/RPHI1A006875/RPHI1A022698/RPHI1A043085/RPHI1A013289/RPHI1A016316/RPHI1A022203/RPHI1A019227/RPHI1A009001/RPHI1A025670/RPHI1A024845/RPHI1A004744/RPHI1A029118/RPHI1A038247/RPHI1A044737/RPHI1A028989/RPHI1A026952/RPHI1A015519/RPHI1A025395/RPHI1A007912/RPHI1A038818/RPHI1A026336/RPHI1A024977/RPHI1A032632/RPHI1A003371/RPHI1A010551/RPHI1A006…
GO:0008202	steroid metabolic process	121	0.423873	1.60722	0.00283371	0.0540267	0.0473339	4950	tags=41%, list=29%, signal=30%	RPHI1A012271/RPHI1A024640/RPHI1A034502/RPHI1A040080/RPHI1A024448/RPHI1A045992/RPHI1A033563/RPHI1A041122/RPHI1A000778/RPHI1A033182/RPHI1A002458/RPHI1A045449/RPHI1A025435/RPHI1A030407/RPHI1A032365/RPHI1A010243/RPHI1A033761/RPHI1A009723/RPHI1A045808/RPHI1A026692/RPHI1A038308/RPHI1A030295/RPHI1A019370/RPHI1A005225/RPHI1A000839/RPHI1A028564/RPHI1A024003/RPHI1A020288/RPHI1A025673/RPHI1A042109/RPHI1A027…
GO:0008610	lipid biosynthetic process	339	0.37889	1.6078	1.69286e-05	0.00144164	0.00126305	4971	tags=39%, list=29%, signal=28%	RPHI1A011829/RPHI1A001794/RPHI1A032228/RPHI1A024640/RPHI1A005850/RPHI1A034502/RPHI1A013141/RPHI1A040080/RPHI1A024448/RPHI1A002126/RPHI1A004538/RPHI1A025512/RPHI1A045992/RPHI1A027372/RPHI1A027067/RPHI1A035558/RPHI1A012678/RPHI1A033660/RPHI1A023033/RPHI1A033563/RPHI1A041122/RPHI1A045686/RPHI1A039583/RPHI1A012759/RPHI1A006832/RPHI1A020923/RPHI1A043671/RPHI1A000778/RPHI1A016279/RPHI1A037512/RPHI1A038…
GO:0071900	regulation of protein serine/threonine kinase activity	141	0.415364	1.60806	0.00228536	0.0461917	0.0404696	5680	tags=46%, list=33%, signal=31%	RPHI1A007273/RPHI1A038930/RPHI1A016269/RPHI1A024448/RPHI1A043975/RPHI1A029505/RPHI1A028350/RPHI1A030949/RPHI1A024350/RPHI1A024463/RPHI1A022501/RPHI1A033182/RPHI1A022698/RPHI1A013975/RPHI1A024845/RPHI1A009089/RPHI1A022722/RPHI1A015451/RPHI1A031165/RPHI1A004744/RPHI1A032368/RPHI1A017642/RPHI1A009588/RPHI1A026064/RPHI1A011091/RPHI1A033624/RPHI1A014860/RPHI1A031261/RPHI1A027942/RPHI1A010793/RPHI1A004…
GO:0019080	viral gene expression	53	0.489443	1.60806	0.0119761	0.137925	0.120839	3742	tags=32%, list=22%, signal=25%	RPHI1A042222/RPHI1A027662/RPHI1A030952/RPHI1A036289/RPHI1A022501/RPHI1A001827/RPHI1A015231/RPHI1A013289/RPHI1A015979/RPHI1A004926/RPHI1A045255/RPHI1A034964/RPHI1A004020/RPHI1A010793/RPHI1A004452/RPHI1A012131/RPHI1A003160
GO:0036465	synaptic vesicle recycling	33	0.541155	1.6081	0.0120411	0.137925	0.120839	5153	tags=61%, list=30%, signal=43%	RPHI1A014578/RPHI1A035200/RPHI1A024845/RPHI1A020544/RPHI1A004926/RPHI1A027011/RPHI1A001623/RPHI1A029362/RPHI1A030295/RPHI1A003395/RPHI1A020947/RPHI1A023900/RPHI1A019251/RPHI1A010100/RPHI1A028634/RPHI1A002796/RPHI1A041365/RPHI1A019001/RPHI1A002056/RPHI1A032683
GO:1901701	cellular response to oxygen-containing compound	437	0.370257	1.60883	6.84424e-06	0.000874283	0.000765979	4805	tags=36%, list=28%, signal=27%	RPHI1A011829/RPHI1A007273/RPHI1A034502/RPHI1A038956/RPHI1A000954/RPHI1A030653/RPHI1A016269/RPHI1A024448/RPHI1A043975/RPHI1A014094/RPHI1A045992/RPHI1A027067/RPHI1A013373/RPHI1A012887/RPHI1A035428/RPHI1A020923/RPHI1A016279/RPHI1A037512/RPHI1A027680/RPHI1A003034/RPHI1A020714/RPHI1A024463/RPHI1A019410/RPHI1A022243/RPHI1A022501/RPHI1A008454/RPHI1A033182/RPHI1A030755/RPHI1A028269/RPHI1A000090/RPHI1A007…
GO:1904375	regulation of protein localization to cell periphery	57	0.483924	1.60897	0.00884693	0.115317	0.101032	4174	tags=44%, list=24%, signal=33%	RPHI1A030268/RPHI1A026490/RPHI1A014457/RPHI1A035043/RPHI1A041569/RPHI1A007873/RPHI1A014578/RPHI1A008454/RPHI1A043085/RPHI1A035847/RPHI1A020544/RPHI1A021431/RPHI1A013650/RPHI1A010341/RPHI1A032530/RPHI1A015065/RPHI1A015519/RPHI1A045934/RPHI1A042109/RPHI1A039807/RPHI1A022620/RPHI1A008343/RPHI1A039715/RPHI1A006344/RPHI1A028634
GO:0097194	execution phase of apoptosis	28	0.55824	1.60905	0.0132386	0.146036	0.127945	5082	tags=50%, list=30%, signal=35%	RPHI1A014033/RPHI1A026510/RPHI1A006971/RPHI1A040190/RPHI1A011395/RPHI1A032166/RPHI1A002941/RPHI1A022620/RPHI1A043381/RPHI1A008511/RPHI1A012460/RPHI1A016715/RPHI1A013019/RPHI1A004282
GO:0043408	regulation of MAPK cascade	207	0.402436	1.60941	0.000261205	0.00953322	0.00835226	6420	tags=53%, list=37%, signal=33%	RPHI1A007273/RPHI1A038930/RPHI1A016269/RPHI1A019913/RPHI1A023163/RPHI1A024448/RPHI1A043975/RPHI1A018597/RPHI1A027372/RPHI1A041031/RPHI1A018193/RPHI1A020217/RPHI1A002928/RPHI1A030949/RPHI1A024350/RPHI1A022501/RPHI1A008454/RPHI1A022698/RPHI1A024845/RPHI1A015451/RPHI1A020884/RPHI1A032368/RPHI1A013650/RPHI1A044707/RPHI1A009588/RPHI1A026064/RPHI1A013435/RPHI1A033624/RPHI1A027064/RPHI1A002658/RPHI1A038…
GO:0002703	regulation of leukocyte mediated immunity	52	0.492171	1.60961	0.00709802	0.0992014	0.0869125	5016	tags=56%, list=29%, signal=40%	RPHI1A046040/RPHI1A020923/RPHI1A021690/RPHI1A010009/RPHI1A006971/RPHI1A002428/RPHI1A015451/RPHI1A032052/RPHI1A026692/RPHI1A006465/RPHI1A003995/RPHI1A003168/RPHI1A015352/RPHI1A030501/RPHI1A031146/RPHI1A029983/RPHI1A008179/RPHI1A015463/RPHI1A037046/RPHI1A012737/RPHI1A043994/RPHI1A000293/RPHI1A027985/RPHI1A021249/RPHI1A006821/RPHI1A006144/RPHI1A002043/RPHI1A036603/RPHI1A018500
GO:0051607	defense response to virus	104	0.434474	1.60999	0.00339141	0.0603369	0.0528625	4259	tags=36%, list=25%, signal=27%	RPHI1A011829/RPHI1A030538/RPHI1A010890/RPHI1A018597/RPHI1A011946/RPHI1A023404/RPHI1A018193/RPHI1A025506/RPHI1A030952/RPHI1A022087/RPHI1A028020/RPHI1A042722/RPHI1A032410/RPHI1A015451/RPHI1A031165/RPHI1A034280/RPHI1A044707/RPHI1A035915/RPHI1A019079/RPHI1A036754/RPHI1A036507/RPHI1A025726/RPHI1A012365/RPHI1A023894/RPHI1A037528/RPHI1A037773/RPHI1A023974/RPHI1A022620/RPHI1A012787/RPHI1A032698/RPHI1A035…
GO:0140546	defense response to symbiont	104	0.434474	1.60999	0.00339141	0.0603369	0.0528625	4259	tags=36%, list=25%, signal=27%	RPHI1A011829/RPHI1A030538/RPHI1A010890/RPHI1A018597/RPHI1A011946/RPHI1A023404/RPHI1A018193/RPHI1A025506/RPHI1A030952/RPHI1A022087/RPHI1A028020/RPHI1A042722/RPHI1A032410/RPHI1A015451/RPHI1A031165/RPHI1A034280/RPHI1A044707/RPHI1A035915/RPHI1A019079/RPHI1A036754/RPHI1A036507/RPHI1A025726/RPHI1A012365/RPHI1A023894/RPHI1A037528/RPHI1A037773/RPHI1A023974/RPHI1A022620/RPHI1A012787/RPHI1A032698/RPHI1A035…
GO:0042110	T cell activation	142	0.41609	1.61238	0.00127413	0.0302341	0.0264887	6313	tags=53%, list=37%, signal=34%	RPHI1A011829/RPHI1A034502/RPHI1A008222/RPHI1A031736/RPHI1A025506/RPHI1A030952/RPHI1A011788/RPHI1A035986/RPHI1A043671/RPHI1A027680/RPHI1A030315/RPHI1A045045/RPHI1A033911/RPHI1A006930/RPHI1A026385/RPHI1A022012/RPHI1A018677/RPHI1A006258/RPHI1A040456/RPHI1A017445/RPHI1A020884/RPHI1A032368/RPHI1A026175/RPHI1A013650/RPHI1A024488/RPHI1A026692/RPHI1A003575/RPHI1A028989/RPHI1A000920/RPHI1A017391/RPHI1A021…
GO:0034764	positive regulation of transmembrane transport	69	0.469812	1.6125	0.00693696	0.0980229	0.08588	3247	tags=32%, list=19%, signal=26%	RPHI1A002090/RPHI1A026490/RPHI1A020488/RPHI1A025198/RPHI1A012887/RPHI1A043085/RPHI1A041756/RPHI1A044017/RPHI1A020799/RPHI1A020884/RPHI1A021584/RPHI1A023564/RPHI1A032368/RPHI1A045999/RPHI1A031243/RPHI1A017642/RPHI1A035285/RPHI1A038247/RPHI1A044737/RPHI1A023259/RPHI1A035611/RPHI1A028539
GO:0051235	maintenance of location	135	0.419207	1.61288	0.00159794	0.0349831	0.0306494	4084	tags=36%, list=24%, signal=28%	RPHI1A006229/RPHI1A030952/RPHI1A045686/RPHI1A012887/RPHI1A035428/RPHI1A035571/RPHI1A008454/RPHI1A033182/RPHI1A000090/RPHI1A025716/RPHI1A011311/RPHI1A016316/RPHI1A038516/RPHI1A022012/RPHI1A041756/RPHI1A009089/RPHI1A042645/RPHI1A037450/RPHI1A023564/RPHI1A032368/RPHI1A009158/RPHI1A023637/RPHI1A021431/RPHI1A005437/RPHI1A021056/RPHI1A010341/RPHI1A026692/RPHI1A014860/RPHI1A023259/RPHI1A030649/RPHI1A044…
GO:0008306	associative learning	35	0.535625	1.61426	0.014058	0.151927	0.133106	5030	tags=54%, list=29%, signal=38%	RPHI1A026490/RPHI1A025198/RPHI1A035043/RPHI1A033674/RPHI1A036037/RPHI1A030315/RPHI1A026619/RPHI1A022698/RPHI1A045616/RPHI1A000923/RPHI1A020884/RPHI1A032368/RPHI1A005225/RPHI1A028210/RPHI1A006283/RPHI1A027553/RPHI1A008346/RPHI1A017773/RPHI1A024541
hsa04724	Glutamatergic synapse	29	0.55659	1.61476	0.0166662	0.168429	0.147564	6164	tags=69%, list=36%, signal=44%	RPHI1A004139/RPHI1A025198/RPHI1A024548/RPHI1A035285/RPHI1A044737/RPHI1A012624/RPHI1A044313/RPHI1A015669/RPHI1A033924/RPHI1A044876/RPHI1A030263/RPHI1A015440/RPHI1A004739/RPHI1A010304/RPHI1A041769/RPHI1A028154/RPHI1A002996/RPHI1A005709/RPHI1A039106/RPHI1A004983
GO:0022411	cellular component disassembly	254	0.393386	1.61532	7.99579e-05	0.00432789	0.00379176	5058	tags=38%, list=29%, signal=27%	RPHI1A014033/RPHI1A035352/RPHI1A003132/RPHI1A026490/RPHI1A014094/RPHI1A041569/RPHI1A003279/RPHI1A030952/RPHI1A006341/RPHI1A011788/RPHI1A045686/RPHI1A012887/RPHI1A037512/RPHI1A039571/RPHI1A024463/RPHI1A020979/RPHI1A014578/RPHI1A041999/RPHI1A010453/RPHI1A000536/RPHI1A028496/RPHI1A015231/RPHI1A011311/RPHI1A045616/RPHI1A006971/RPHI1A037444/RPHI1A022722/RPHI1A032954/RPHI1A026175/RPHI1A007788/RPHI1A020…
GO:0048488	synaptic vesicle endocytosis	30	0.551978	1.61549	0.00940045	0.118423	0.103753	5907	tags=70%, list=34%, signal=46%	RPHI1A014578/RPHI1A024845/RPHI1A020544/RPHI1A004926/RPHI1A027011/RPHI1A001623/RPHI1A029362/RPHI1A030295/RPHI1A003395/RPHI1A020947/RPHI1A023900/RPHI1A019251/RPHI1A010100/RPHI1A028634/RPHI1A002796/RPHI1A041365/RPHI1A019001/RPHI1A002056/RPHI1A032683/RPHI1A034928/RPHI1A033030
GO:0060048	cardiac muscle contraction	38	0.523592	1.61647	0.0153672	0.161659	0.141633	3148	tags=34%, list=18%, signal=28%	RPHI1A005151/RPHI1A030268/RPHI1A020488/RPHI1A015155/RPHI1A012887/RPHI1A028496/RPHI1A009089/RPHI1A020799/RPHI1A023564/RPHI1A013650/RPHI1A031243/RPHI1A013741/RPHI1A023900
GO:0002831	regulation of response to biotic stimulus	147	0.416211	1.61779	0.0012781	0.0302341	0.0264887	5016	tags=38%, list=29%, signal=27%	RPHI1A011829/RPHI1A007273/RPHI1A016269/RPHI1A018597/RPHI1A011946/RPHI1A023404/RPHI1A025506/RPHI1A030952/RPHI1A027680/RPHI1A022087/RPHI1A008454/RPHI1A028020/RPHI1A010009/RPHI1A043085/RPHI1A042722/RPHI1A015451/RPHI1A000586/RPHI1A031165/RPHI1A009158/RPHI1A044707/RPHI1A043036/RPHI1A035915/RPHI1A036754/RPHI1A011813/RPHI1A036507/RPHI1A011091/RPHI1A026692/RPHI1A002658/RPHI1A023894/RPHI1A015491/RPHI1A010…
GO:0045921	positive regulation of exocytosis	26	0.574381	1.61804	0.0130783	0.144854	0.12691	5754	tags=65%, list=33%, signal=44%	RPHI1A010908/RPHI1A020923/RPHI1A021690/RPHI1A010009/RPHI1A006377/RPHI1A001623/RPHI1A003168/RPHI1A024946/RPHI1A038672/RPHI1A033646/RPHI1A015789/RPHI1A012737/RPHI1A028376/RPHI1A018500/RPHI1A019798/RPHI1A019688/RPHI1A020098
GO:0016050	vesicle organization	181	0.407625	1.61818	0.000353625	0.0118874	0.0104148	5030	tags=41%, list=29%, signal=29%	RPHI1A027599/RPHI1A018767/RPHI1A025261/RPHI1A007368/RPHI1A035473/RPHI1A016279/RPHI1A043698/RPHI1A021690/RPHI1A000536/RPHI1A035501/RPHI1A031248/RPHI1A019805/RPHI1A030514/RPHI1A043382/RPHI1A035512/RPHI1A025377/RPHI1A045435/RPHI1A043210/RPHI1A026463/RPHI1A033025/RPHI1A020544/RPHI1A025119/RPHI1A021431/RPHI1A033761/RPHI1A001623/RPHI1A019079/RPHI1A013297/RPHI1A032530/RPHI1A004723/RPHI1A035834/RPHI1A001…
GO:0000165	MAPK cascade	250	0.394745	1.62001	8.61401e-05	0.00447749	0.00392283	6277	tags=50%, list=37%, signal=32%	RPHI1A007273/RPHI1A038930/RPHI1A016269/RPHI1A019913/RPHI1A023163/RPHI1A024448/RPHI1A043975/RPHI1A018597/RPHI1A014094/RPHI1A027372/RPHI1A041031/RPHI1A018193/RPHI1A020217/RPHI1A002928/RPHI1A030949/RPHI1A024350/RPHI1A022501/RPHI1A008454/RPHI1A028020/RPHI1A002051/RPHI1A022698/RPHI1A024845/RPHI1A044017/RPHI1A000923/RPHI1A015451/RPHI1A020884/RPHI1A032368/RPHI1A030894/RPHI1A045207/RPHI1A013650/RPHI1A044…
GO:0001932	regulation of protein phosphorylation	396	0.375992	1.6208	7.9543e-06	0.000940817	0.00082427	5680	tags=43%, list=33%, signal=29%	RPHI1A007273/RPHI1A002090/RPHI1A038930/RPHI1A034502/RPHI1A014683/RPHI1A016269/RPHI1A019913/RPHI1A023163/RPHI1A024448/RPHI1A043975/RPHI1A008924/RPHI1A014094/RPHI1A029505/RPHI1A027372/RPHI1A041980/RPHI1A011788/RPHI1A028350/RPHI1A027396/RPHI1A004183/RPHI1A007188/RPHI1A030949/RPHI1A024350/RPHI1A006832/RPHI1A043671/RPHI1A045929/RPHI1A027680/RPHI1A024463/RPHI1A031645/RPHI1A022501/RPHI1A026619/RPHI1A008…
GO:0017157	regulation of exocytosis	65	0.477122	1.621	0.00508857	0.0799844	0.070076	6152	tags=62%, list=36%, signal=40%	RPHI1A010908/RPHI1A045689/RPHI1A020923/RPHI1A021690/RPHI1A010009/RPHI1A025363/RPHI1A028496/RPHI1A032613/RPHI1A024845/RPHI1A018067/RPHI1A020884/RPHI1A006377/RPHI1A001623/RPHI1A011995/RPHI1A003995/RPHI1A003168/RPHI1A039498/RPHI1A024946/RPHI1A015352/RPHI1A038672/RPHI1A019114/RPHI1A018205/RPHI1A033646/RPHI1A008179/RPHI1A015789/RPHI1A012737/RPHI1A009728/RPHI1A027985/RPHI1A025858/RPHI1A028376/RPHI1A018…
GO:0040012	regulation of locomotion	315	0.384832	1.62163	4.49626e-05	0.00281545	0.00246668	6214	tags=50%, list=36%, signal=32%	RPHI1A026490/RPHI1A022265/RPHI1A023163/RPHI1A006229/RPHI1A027372/RPHI1A041569/RPHI1A026592/RPHI1A013373/RPHI1A015155/RPHI1A006832/RPHI1A035428/RPHI1A001117/RPHI1A038000/RPHI1A024463/RPHI1A022243/RPHI1A014578/RPHI1A001620/RPHI1A008454/RPHI1A033182/RPHI1A010337/RPHI1A005179/RPHI1A022698/RPHI1A010453/RPHI1A030757/RPHI1A043085/RPHI1A045616/RPHI1A016316/RPHI1A006930/RPHI1A025501/RPHI1A025670/RPHI1A024…
GO:0044057	regulation of system process	132	0.42279	1.62189	0.00118552	0.0289381	0.0253533	5266	tags=42%, list=31%, signal=30%	RPHI1A005151/RPHI1A030268/RPHI1A020488/RPHI1A025198/RPHI1A004538/RPHI1A013373/RPHI1A020319/RPHI1A015155/RPHI1A012887/RPHI1A037512/RPHI1A033636/RPHI1A022501/RPHI1A005514/RPHI1A028496/RPHI1A026599/RPHI1A017602/RPHI1A024845/RPHI1A044017/RPHI1A009089/RPHI1A020799/RPHI1A040310/RPHI1A021584/RPHI1A023564/RPHI1A032368/RPHI1A009158/RPHI1A021471/RPHI1A041157/RPHI1A013650/RPHI1A031243/RPHI1A024506/RPHI1A010…
GO:0042542	response to hydrogen peroxide	53	0.494085	1.62331	0.00964231	0.12005	0.105178	4321	tags=45%, list=25%, signal=34%	RPHI1A002090/RPHI1A043975/RPHI1A027680/RPHI1A033182/RPHI1A029243/RPHI1A034079/RPHI1A024845/RPHI1A009089/RPHI1A022722/RPHI1A031165/RPHI1A032368/RPHI1A040190/RPHI1A011395/RPHI1A046059/RPHI1A039634/RPHI1A039280/RPHI1A028564/RPHI1A040381/RPHI1A019299/RPHI1A014287/RPHI1A045412/RPHI1A025756/RPHI1A010869/RPHI1A011126
GO:0030335	positive regulation of cell migration	163	0.411817	1.62367	0.000601862	0.0169343	0.0148365	6786	tags=60%, list=39%, signal=36%	RPHI1A026490/RPHI1A027372/RPHI1A041569/RPHI1A013373/RPHI1A015155/RPHI1A006832/RPHI1A035428/RPHI1A024463/RPHI1A022243/RPHI1A014578/RPHI1A008454/RPHI1A033182/RPHI1A005179/RPHI1A045616/RPHI1A016316/RPHI1A006930/RPHI1A025670/RPHI1A041756/RPHI1A009089/RPHI1A045907/RPHI1A015451/RPHI1A021584/RPHI1A032368/RPHI1A015503/RPHI1A006377/RPHI1A032971/RPHI1A013435/RPHI1A038308/RPHI1A031261/RPHI1A010425/RPHI1A016…
GO:0006888	endoplasmic reticulum to Golgi vesicle-mediated transport	90	0.447861	1.62383	0.00336415	0.060188	0.052732	6938	tags=61%, list=40%, signal=37%	RPHI1A030268/RPHI1A027599/RPHI1A023603/RPHI1A038227/RPHI1A031046/RPHI1A035501/RPHI1A024845/RPHI1A025377/RPHI1A045435/RPHI1A043210/RPHI1A025698/RPHI1A041949/RPHI1A045463/RPHI1A021431/RPHI1A011813/RPHI1A035834/RPHI1A018840/RPHI1A011921/RPHI1A012124/RPHI1A018918/RPHI1A021886/RPHI1A014170/RPHI1A018412/RPHI1A045518/RPHI1A015253/RPHI1A045933/RPHI1A027562/RPHI1A042201/RPHI1A012967/RPHI1A026849/RPHI1A011…
GO:0051493	regulation of cytoskeleton organization	225	0.402226	1.62422	0.000132084	0.00606923	0.00531739	6172	tags=50%, list=36%, signal=32%	RPHI1A018398/RPHI1A030268/RPHI1A032782/RPHI1A044322/RPHI1A023163/RPHI1A006229/RPHI1A027067/RPHI1A003279/RPHI1A011788/RPHI1A039571/RPHI1A035571/RPHI1A024463/RPHI1A022243/RPHI1A022501/RPHI1A014578/RPHI1A008454/RPHI1A013342/RPHI1A009231/RPHI1A006930/RPHI1A009250/RPHI1A040456/RPHI1A020884/RPHI1A041191/RPHI1A032368/RPHI1A007788/RPHI1A008137/RPHI1A041157/RPHI1A007733/RPHI1A013650/RPHI1A022549/RPHI1A000…
GO:0043279	response to alkaloid	41	0.519709	1.62425	0.0151906	0.160633	0.140734	4872	tags=46%, list=28%, signal=33%	RPHI1A045558/RPHI1A024448/RPHI1A025886/RPHI1A036037/RPHI1A035428/RPHI1A019410/RPHI1A008454/RPHI1A034079/RPHI1A009089/RPHI1A035285/RPHI1A025726/RPHI1A010428/RPHI1A022620/RPHI1A021729/RPHI1A038026/RPHI1A012460/RPHI1A009500/RPHI1A017012/RPHI1A041769
GO:0046649	lymphocyte activation	233	0.399138	1.62449	6.74695e-05	0.00381352	0.00334111	6381	tags=51%, list=37%, signal=32%	RPHI1A011829/RPHI1A002090/RPHI1A034502/RPHI1A026490/RPHI1A045992/RPHI1A008222/RPHI1A046040/RPHI1A031736/RPHI1A025506/RPHI1A030952/RPHI1A011788/RPHI1A035986/RPHI1A015155/RPHI1A013105/RPHI1A043671/RPHI1A027680/RPHI1A030315/RPHI1A030201/RPHI1A010009/RPHI1A045045/RPHI1A033911/RPHI1A006930/RPHI1A026385/RPHI1A022012/RPHI1A003292/RPHI1A018677/RPHI1A032823/RPHI1A006258/RPHI1A040456/RPHI1A022722/RPHI1A017…
GO:1900103	positive regulation of endoplasmic reticulum unfolded protein response	7	0.789156	1.62481	0.0184685	0.179267	0.15706	1178	tags=57%, list=7%, signal=53%	RPHI1A002090/RPHI1A016269/RPHI1A043975/RPHI1A020930
GO:0032880	regulation of protein localization	385	0.377189	1.62542	6.1172e-06	0.00081397	0.000713137	6367	tags=50%, list=37%, signal=32%	RPHI1A038930/RPHI1A010908/RPHI1A030268/RPHI1A003132/RPHI1A016269/RPHI1A026490/RPHI1A023163/RPHI1A008924/RPHI1A014457/RPHI1A035043/RPHI1A005881/RPHI1A008222/RPHI1A041569/RPHI1A023263/RPHI1A007873/RPHI1A027464/RPHI1A012887/RPHI1A041621/RPHI1A006240/RPHI1A001378/RPHI1A027680/RPHI1A003034/RPHI1A020714/RPHI1A024463/RPHI1A019923/RPHI1A022501/RPHI1A014578/RPHI1A008454/RPHI1A022698/RPHI1A043085/RPHI1A013…
GO:0006937	regulation of muscle contraction	44	0.509125	1.62793	0.0139317	0.151397	0.132642	3148	tags=32%, list=18%, signal=26%	RPHI1A005151/RPHI1A030268/RPHI1A020488/RPHI1A015155/RPHI1A012887/RPHI1A005514/RPHI1A028496/RPHI1A009089/RPHI1A020799/RPHI1A023564/RPHI1A013650/RPHI1A024506/RPHI1A013741/RPHI1A023900
GO:0032409	regulation of transporter activity	79	0.458613	1.62888	0.0033642	0.060188	0.052732	4884	tags=42%, list=28%, signal=30%	RPHI1A030268/RPHI1A026490/RPHI1A020488/RPHI1A012887/RPHI1A020923/RPHI1A030315/RPHI1A008454/RPHI1A020799/RPHI1A021584/RPHI1A023564/RPHI1A045999/RPHI1A013650/RPHI1A044080/RPHI1A031243/RPHI1A024548/RPHI1A043036/RPHI1A038247/RPHI1A044737/RPHI1A020749/RPHI1A035611/RPHI1A028539/RPHI1A017110/RPHI1A028061/RPHI1A045518/RPHI1A003559/RPHI1A015789/RPHI1A018654/RPHI1A009500/RPHI1A017012/RPHI1A004739/RPHI1A015…
GO:2000756	regulation of peptidyl-lysine acetylation	37	0.531914	1.6296	0.00909777	0.117152	0.102639	5132	tags=49%, list=30%, signal=34%	RPHI1A016758/RPHI1A027067/RPHI1A020923/RPHI1A021443/RPHI1A037569/RPHI1A033182/RPHI1A028020/RPHI1A023564/RPHI1A025472/RPHI1A005192/RPHI1A021586/RPHI1A003107/RPHI1A033786/RPHI1A008328/RPHI1A037914/RPHI1A011570/RPHI1A024357/RPHI1A003716
GO:0006839	mitochondrial transport	104	0.439789	1.62968	0.00270276	0.0520673	0.0456173	3802	tags=30%, list=22%, signal=23%	RPHI1A002090/RPHI1A026991/RPHI1A003132/RPHI1A019454/RPHI1A005881/RPHI1A027464/RPHI1A004355/RPHI1A001378/RPHI1A002458/RPHI1A037556/RPHI1A045368/RPHI1A000809/RPHI1A022203/RPHI1A040113/RPHI1A024845/RPHI1A022722/RPHI1A021990/RPHI1A004825/RPHI1A040190/RPHI1A036754/RPHI1A009664/RPHI1A038279/RPHI1A040996/RPHI1A001148/RPHI1A037357/RPHI1A022620/RPHI1A003504/RPHI1A015180/RPHI1A038100/RPHI1A015253/RPHI1A039…
GO:2000145	regulation of cell motility	306	0.387965	1.6297	3.8061e-05	0.00243096	0.00212981	6214	tags=50%, list=36%, signal=32%	RPHI1A026490/RPHI1A022265/RPHI1A023163/RPHI1A006229/RPHI1A027372/RPHI1A041569/RPHI1A026592/RPHI1A013373/RPHI1A015155/RPHI1A006832/RPHI1A035428/RPHI1A001117/RPHI1A038000/RPHI1A024463/RPHI1A022243/RPHI1A014578/RPHI1A001620/RPHI1A008454/RPHI1A033182/RPHI1A010337/RPHI1A005179/RPHI1A022698/RPHI1A010453/RPHI1A030757/RPHI1A043085/RPHI1A045616/RPHI1A016316/RPHI1A006930/RPHI1A025501/RPHI1A025670/RPHI1A041…
GO:0062197	cellular response to chemical stress	155	0.41581	1.63	0.000488732	0.0153016	0.0134061	4636	tags=38%, list=27%, signal=28%	RPHI1A011829/RPHI1A007273/RPHI1A043975/RPHI1A014094/RPHI1A030952/RPHI1A007188/RPHI1A027680/RPHI1A033182/RPHI1A028496/RPHI1A029243/RPHI1A045616/RPHI1A016316/RPHI1A024845/RPHI1A009089/RPHI1A038731/RPHI1A022722/RPHI1A039551/RPHI1A031165/RPHI1A032368/RPHI1A040190/RPHI1A045674/RPHI1A013091/RPHI1A021036/RPHI1A043036/RPHI1A011395/RPHI1A033624/RPHI1A034505/RPHI1A046059/RPHI1A039634/RPHI1A007324/RPHI1A044…
GO:0031098	stress-activated protein kinase signaling cascade	92	0.448815	1.63061	0.00388419	0.0656305	0.0575003	6490	tags=60%, list=38%, signal=37%	RPHI1A018597/RPHI1A008222/RPHI1A018193/RPHI1A030949/RPHI1A028020/RPHI1A003185/RPHI1A024845/RPHI1A030894/RPHI1A045207/RPHI1A013650/RPHI1A044707/RPHI1A009588/RPHI1A026064/RPHI1A033624/RPHI1A027064/RPHI1A002658/RPHI1A038308/RPHI1A030649/RPHI1A004166/RPHI1A019165/RPHI1A033693/RPHI1A030501/RPHI1A007889/RPHI1A015176/RPHI1A027990/RPHI1A033646/RPHI1A033786/RPHI1A017782/RPHI1A043541/RPHI1A038677/RPHI1A008…
GO:0006984	ER-nucleus signaling pathway	28	0.565776	1.63077	0.0101678	0.123646	0.108329	5457	tags=64%, list=32%, signal=44%	RPHI1A016269/RPHI1A020001/RPHI1A011788/RPHI1A020930/RPHI1A035428/RPHI1A035593/RPHI1A028496/RPHI1A039551/RPHI1A021431/RPHI1A028696/RPHI1A000839/RPHI1A005555/RPHI1A044328/RPHI1A024977/RPHI1A043582/RPHI1A016199/RPHI1A010107/RPHI1A026648
GO:0043068	positive regulation of programmed cell death	179	0.409914	1.63078	0.000413735	0.0135028	0.0118301	5134	tags=39%, list=30%, signal=27%	RPHI1A014033/RPHI1A002090/RPHI1A003132/RPHI1A026490/RPHI1A024448/RPHI1A004149/RPHI1A027372/RPHI1A041031/RPHI1A011788/RPHI1A015155/RPHI1A036289/RPHI1A020923/RPHI1A024463/RPHI1A038795/RPHI1A033182/RPHI1A022698/RPHI1A028496/RPHI1A001025/RPHI1A025435/RPHI1A021553/RPHI1A024845/RPHI1A041756/RPHI1A032401/RPHI1A032823/RPHI1A015451/RPHI1A032368/RPHI1A028838/RPHI1A040190/RPHI1A043036/RPHI1A009588/RPHI1A029…
GO:0034614	cellular response to reactive oxygen species	68	0.474805	1.63108	0.0057458	0.0871697	0.0763712	4634	tags=44%, list=27%, signal=32%	RPHI1A011829/RPHI1A043975/RPHI1A014094/RPHI1A027680/RPHI1A033182/RPHI1A029243/RPHI1A024845/RPHI1A009089/RPHI1A038731/RPHI1A022722/RPHI1A031165/RPHI1A032368/RPHI1A040190/RPHI1A034505/RPHI1A046059/RPHI1A039634/RPHI1A039280/RPHI1A028564/RPHI1A012138/RPHI1A018196/RPHI1A040381/RPHI1A019299/RPHI1A014287/RPHI1A045412/RPHI1A025756/RPHI1A010869/RPHI1A011126/RPHI1A018654/RPHI1A008313/RPHI1A027985
GO:0051282	regulation of sequestering of calcium ion	40	0.525136	1.63181	0.0125129	0.140457	0.123058	4884	tags=50%, list=28%, signal=36%	RPHI1A030952/RPHI1A012887/RPHI1A008454/RPHI1A025716/RPHI1A016316/RPHI1A022012/RPHI1A041756/RPHI1A009089/RPHI1A042645/RPHI1A023564/RPHI1A032368/RPHI1A009158/RPHI1A005437/RPHI1A044274/RPHI1A039280/RPHI1A009798/RPHI1A038026/RPHI1A028798/RPHI1A017012/RPHI1A005463
GO:0051283	negative regulation of sequestering of calcium ion	40	0.525136	1.63181	0.0125129	0.140457	0.123058	4884	tags=50%, list=28%, signal=36%	RPHI1A030952/RPHI1A012887/RPHI1A008454/RPHI1A025716/RPHI1A016316/RPHI1A022012/RPHI1A041756/RPHI1A009089/RPHI1A042645/RPHI1A023564/RPHI1A032368/RPHI1A009158/RPHI1A005437/RPHI1A044274/RPHI1A039280/RPHI1A009798/RPHI1A038026/RPHI1A028798/RPHI1A017012/RPHI1A005463
GO:0032456	endocytic recycling	49	0.505601	1.6319	0.00454439	0.073855	0.064706	5907	tags=57%, list=34%, signal=38%	RPHI1A018767/RPHI1A014578/RPHI1A030757/RPHI1A030514/RPHI1A032834/RPHI1A020799/RPHI1A001453/RPHI1A014979/RPHI1A021056/RPHI1A003168/RPHI1A036522/RPHI1A010737/RPHI1A016801/RPHI1A011185/RPHI1A025645/RPHI1A002796/RPHI1A031017/RPHI1A016148/RPHI1A009728/RPHI1A041365/RPHI1A014511/RPHI1A039501/RPHI1A035958/RPHI1A006503/RPHI1A018805/RPHI1A019798/RPHI1A007214/RPHI1A033030
GO:0035458	cellular response to interferon-beta	6	0.836765	1.63214	0.00925314	0.117741	0.103156	2473	tags=50%, list=14%, signal=43%	RPHI1A011829/RPHI1A006240/RPHI1A013091
GO:1903409	reactive oxygen species biosynthetic process	25	0.581598	1.63296	0.0170127	0.170314	0.149216	3593	tags=40%, list=21%, signal=32%	RPHI1A007273/RPHI1A025198/RPHI1A015155/RPHI1A020923/RPHI1A027680/RPHI1A036740/RPHI1A029243/RPHI1A009158/RPHI1A028210/RPHI1A033073
GO:0051603	proteolysis involved in protein catabolic process	460	0.374739	1.63378	1.00505e-06	0.000221353	0.000193932	4865	tags=37%, list=28%, signal=27%	RPHI1A041121/RPHI1A027381/RPHI1A035352/RPHI1A014683/RPHI1A001943/RPHI1A018203/RPHI1A000348/RPHI1A045689/RPHI1A023031/RPHI1A041658/RPHI1A043472/RPHI1A031918/RPHI1A026595/RPHI1A038615/RPHI1A006341/RPHI1A033867/RPHI1A000474/RPHI1A005946/RPHI1A036569/RPHI1A033823/RPHI1A009856/RPHI1A035428/RPHI1A013105/RPHI1A043671/RPHI1A032411/RPHI1A006240/RPHI1A026805/RPHI1A025268/RPHI1A001378/RPHI1A024463/RPHI1A020…
GO:0010524	positive regulation of calcium ion transport into cytosol	6	0.839881	1.63822	0.00843065	0.111484	0.0976732	1170	tags=50%, list=7%, signal=47%	RPHI1A002090/RPHI1A025198/RPHI1A012887
GO:0050688	regulation of defense response to virus	31	0.5553	1.63825	0.00976736	0.12137	0.106335	4079	tags=48%, list=24%, signal=37%	RPHI1A018597/RPHI1A011946/RPHI1A025506/RPHI1A030952/RPHI1A028020/RPHI1A031165/RPHI1A044707/RPHI1A035915/RPHI1A036754/RPHI1A036507/RPHI1A023894/RPHI1A012787/RPHI1A035979/RPHI1A017385/RPHI1A033786
GO:0050900	leukocyte migration	79	0.461266	1.6383	0.00313017	0.0577815	0.0506236	6260	tags=59%, list=36%, signal=38%	RPHI1A026490/RPHI1A041569/RPHI1A027680/RPHI1A003034/RPHI1A022698/RPHI1A006930/RPHI1A030407/RPHI1A021584/RPHI1A000586/RPHI1A025248/RPHI1A032368/RPHI1A000876/RPHI1A029362/RPHI1A019079/RPHI1A032971/RPHI1A026692/RPHI1A010425/RPHI1A003995/RPHI1A040234/RPHI1A030649/RPHI1A005225/RPHI1A039280/RPHI1A006903/RPHI1A034375/RPHI1A012818/RPHI1A008179/RPHI1A015403/RPHI1A037958/RPHI1A028621/RPHI1A027985/RPHI1A045…
GO:0072599	establishment of protein localization to endoplasmic reticulum	33	0.551504	1.63886	0.00933673	0.118086	0.103458	3353	tags=36%, list=20%, signal=29%	RPHI1A027710/RPHI1A000474/RPHI1A035428/RPHI1A014899/RPHI1A011760/RPHI1A015979/RPHI1A038400/RPHI1A008104/RPHI1A027126/RPHI1A008869/RPHI1A039056/RPHI1A043334
GO:0043001	Golgi to plasma membrane protein transport	17	0.633895	1.63976	0.0211709	0.193786	0.169781	3466	tags=59%, list=20%, signal=47%	RPHI1A029313/RPHI1A033025/RPHI1A008235/RPHI1A003656/RPHI1A019878/RPHI1A015065/RPHI1A026351/RPHI1A006903/RPHI1A045934/RPHI1A039807
GO:0050852	T cell receptor signaling pathway	41	0.524936	1.64058	0.0134035	0.147093	0.128872	5249	tags=59%, list=31%, signal=41%	RPHI1A025268/RPHI1A027680/RPHI1A026385/RPHI1A042967/RPHI1A041756/RPHI1A020884/RPHI1A021584/RPHI1A001096/RPHI1A032368/RPHI1A007733/RPHI1A042807/RPHI1A032307/RPHI1A028989/RPHI1A021626/RPHI1A015352/RPHI1A039807/RPHI1A018428/RPHI1A038677/RPHI1A010869/RPHI1A037958/RPHI1A000542/RPHI1A010759/RPHI1A042052/RPHI1A039744
GO:0043270	positive regulation of monoatomic ion transport	56	0.495651	1.64085	0.00419325	0.0693842	0.060789	3264	tags=34%, list=19%, signal=28%	RPHI1A002090/RPHI1A020488/RPHI1A025198/RPHI1A012887/RPHI1A020923/RPHI1A032613/RPHI1A041756/RPHI1A020799/RPHI1A021584/RPHI1A023564/RPHI1A032368/RPHI1A045999/RPHI1A013650/RPHI1A031243/RPHI1A038247/RPHI1A044737/RPHI1A035611/RPHI1A028539/RPHI1A019339
GO:0006892	post-Golgi vesicle-mediated transport	63	0.485681	1.64128	0.00344585	0.0607974	0.0532659	5940	tags=60%, list=35%, signal=40%	RPHI1A029313/RPHI1A020799/RPHI1A041191/RPHI1A022571/RPHI1A033025/RPHI1A027011/RPHI1A008235/RPHI1A041784/RPHI1A003656/RPHI1A019878/RPHI1A021056/RPHI1A032530/RPHI1A017946/RPHI1A002717/RPHI1A015065/RPHI1A020947/RPHI1A026351/RPHI1A001204/RPHI1A010737/RPHI1A006903/RPHI1A045934/RPHI1A039807/RPHI1A045518/RPHI1A030438/RPHI1A020262/RPHI1A033335/RPHI1A026822/RPHI1A027562/RPHI1A012737/RPHI1A041679/RPHI1A035…
GO:0110053	regulation of actin filament organization	110	0.440091	1.64215	0.00135131	0.0307147	0.0269098	5989	tags=55%, list=35%, signal=36%	RPHI1A032782/RPHI1A044322/RPHI1A023163/RPHI1A006229/RPHI1A003279/RPHI1A011788/RPHI1A022243/RPHI1A022501/RPHI1A014578/RPHI1A008454/RPHI1A013342/RPHI1A009250/RPHI1A020884/RPHI1A041191/RPHI1A032368/RPHI1A007788/RPHI1A008137/RPHI1A041157/RPHI1A013650/RPHI1A022549/RPHI1A000876/RPHI1A006377/RPHI1A034505/RPHI1A014860/RPHI1A045535/RPHI1A036522/RPHI1A005978/RPHI1A023900/RPHI1A017768/RPHI1A002941/RPHI1A034…
GO:2000026	regulation of multicellular organismal development	476	0.375502	1.64268	1.36443e-06	0.000264079	0.000231365	6330	tags=47%, list=37%, signal=31%	RPHI1A018398/RPHI1A044118/RPHI1A014033/RPHI1A000954/RPHI1A030653/RPHI1A044322/RPHI1A026490/RPHI1A022265/RPHI1A023163/RPHI1A008924/RPHI1A004538/RPHI1A004149/RPHI1A027372/RPHI1A008222/RPHI1A027067/RPHI1A033674/RPHI1A041569/RPHI1A023229/RPHI1A031736/RPHI1A012866/RPHI1A043671/RPHI1A010438/RPHI1A037512/RPHI1A003034/RPHI1A020714/RPHI1A024437/RPHI1A022243/RPHI1A033182/RPHI1A005179/RPHI1A022698/RPHI1A045…
GO:0051050	positive regulation of transport	314	0.390172	1.64304	1.64644e-05	0.00142106	0.00124502	6329	tags=49%, list=37%, signal=31%	RPHI1A002090/RPHI1A010908/RPHI1A003132/RPHI1A026490/RPHI1A020488/RPHI1A025198/RPHI1A024448/RPHI1A005881/RPHI1A023263/RPHI1A030952/RPHI1A012887/RPHI1A020923/RPHI1A001378/RPHI1A027680/RPHI1A003034/RPHI1A020714/RPHI1A022501/RPHI1A030315/RPHI1A014578/RPHI1A008454/RPHI1A033182/RPHI1A021690/RPHI1A010009/RPHI1A043085/RPHI1A013289/RPHI1A045616/RPHI1A016316/RPHI1A032613/RPHI1A026385/RPHI1A011760/RPHI1A022…
GO:0007632	visual behavior	22	0.595428	1.64313	0.016218	0.166267	0.14567	4741	tags=64%, list=28%, signal=46%	RPHI1A026490/RPHI1A025198/RPHI1A033674/RPHI1A030315/RPHI1A026619/RPHI1A022698/RPHI1A045616/RPHI1A000923/RPHI1A020884/RPHI1A035285/RPHI1A028210/RPHI1A006283/RPHI1A027553/RPHI1A008346
GO:0002683	negative regulation of immune system process	119	0.434811	1.64335	0.000999747	0.0255415	0.0223775	4733	tags=39%, list=28%, signal=28%	RPHI1A011829/RPHI1A007273/RPHI1A030217/RPHI1A011946/RPHI1A031736/RPHI1A030952/RPHI1A043671/RPHI1A027680/RPHI1A022698/RPHI1A043085/RPHI1A015231/RPHI1A006930/RPHI1A042722/RPHI1A041756/RPHI1A018677/RPHI1A040456/RPHI1A022722/RPHI1A017445/RPHI1A039551/RPHI1A031165/RPHI1A007733/RPHI1A013650/RPHI1A036754/RPHI1A028989/RPHI1A003995/RPHI1A017391/RPHI1A023894/RPHI1A021626/RPHI1A015352/RPHI1A012787/RPHI1A003…
GO:1902533	positive regulation of intracellular signal transduction	340	0.387485	1.64362	1.45595e-05	0.00130774	0.00114574	6420	tags=52%, list=37%, signal=33%	RPHI1A007273/RPHI1A038930/RPHI1A003132/RPHI1A030653/RPHI1A016269/RPHI1A026490/RPHI1A019913/RPHI1A043975/RPHI1A018597/RPHI1A031999/RPHI1A041031/RPHI1A025506/RPHI1A011788/RPHI1A038595/RPHI1A002928/RPHI1A041070/RPHI1A020923/RPHI1A025268/RPHI1A027680/RPHI1A008454/RPHI1A033182/RPHI1A001827/RPHI1A016316/RPHI1A003185/RPHI1A034079/RPHI1A024845/RPHI1A008601/RPHI1A010213/RPHI1A032823/RPHI1A016938/RPHI1A032…
GO:0060047	heart contraction	61	0.491006	1.64491	0.00269034	0.0520673	0.0456173	2750	tags=30%, list=16%, signal=25%	RPHI1A005151/RPHI1A030268/RPHI1A020488/RPHI1A030952/RPHI1A020319/RPHI1A015155/RPHI1A012887/RPHI1A033636/RPHI1A028496/RPHI1A044017/RPHI1A009089/RPHI1A020799/RPHI1A040310/RPHI1A023564/RPHI1A013650/RPHI1A031243/RPHI1A013741/RPHI1A032971
GO:1903573	negative regulation of response to endoplasmic reticulum stress	28	0.570936	1.64565	0.00940045	0.118423	0.103753	4630	tags=57%, list=27%, signal=42%	RPHI1A016269/RPHI1A041658/RPHI1A020001/RPHI1A011788/RPHI1A035428/RPHI1A013105/RPHI1A004734/RPHI1A024845/RPHI1A039551/RPHI1A021886/RPHI1A022620/RPHI1A033176/RPHI1A024977/RPHI1A037645/RPHI1A043582/RPHI1A020251
GO:0048666	neuron development	407	0.379614	1.6458	5.29723e-06	0.000735508	0.000644395	6085	tags=47%, list=35%, signal=31%	RPHI1A018398/RPHI1A045558/RPHI1A000954/RPHI1A030653/RPHI1A044322/RPHI1A026490/RPHI1A045689/RPHI1A008924/RPHI1A006229/RPHI1A004538/RPHI1A035043/RPHI1A023229/RPHI1A036037/RPHI1A011788/RPHI1A007188/RPHI1A035428/RPHI1A039571/RPHI1A043698/RPHI1A027680/RPHI1A020714/RPHI1A014578/RPHI1A026619/RPHI1A028020/RPHI1A021690/RPHI1A005514/RPHI1A041999/RPHI1A007422/RPHI1A030757/RPHI1A030699/RPHI1A019877/RPHI1A016…
GO:0006497	protein lipidation	62	0.491651	1.64611	0.00478168	0.0761611	0.0667264	5732	tags=48%, list=33%, signal=32%	RPHI1A001794/RPHI1A032228/RPHI1A020491/RPHI1A029313/RPHI1A030952/RPHI1A034849/RPHI1A033911/RPHI1A025267/RPHI1A041113/RPHI1A034571/RPHI1A036373/RPHI1A016475/RPHI1A045463/RPHI1A037700/RPHI1A017801/RPHI1A035915/RPHI1A002054/RPHI1A009350/RPHI1A014847/RPHI1A041287/RPHI1A045362/RPHI1A035339/RPHI1A007552/RPHI1A015821/RPHI1A038200/RPHI1A006955/RPHI1A044705/RPHI1A013259/RPHI1A013810/RPHI1A040766
GO:0042158	lipoprotein biosynthetic process	62	0.491651	1.64611	0.00478168	0.0761611	0.0667264	5732	tags=48%, list=33%, signal=32%	RPHI1A001794/RPHI1A032228/RPHI1A020491/RPHI1A029313/RPHI1A030952/RPHI1A034849/RPHI1A033911/RPHI1A025267/RPHI1A041113/RPHI1A034571/RPHI1A036373/RPHI1A016475/RPHI1A045463/RPHI1A037700/RPHI1A017801/RPHI1A035915/RPHI1A002054/RPHI1A009350/RPHI1A014847/RPHI1A041287/RPHI1A045362/RPHI1A035339/RPHI1A007552/RPHI1A015821/RPHI1A038200/RPHI1A006955/RPHI1A044705/RPHI1A013259/RPHI1A013810/RPHI1A040766
GO:0003228	atrial cardiac muscle tissue development	5	0.887225	1.64646	0.00572173	0.0870111	0.0762323	17	tags=20%, list=0%, signal=20%	RPHI1A011829
GO:0006664	glycolipid metabolic process	51	0.504166	1.64667	0.00608085	0.0907671	0.079523	2564	tags=27%, list=15%, signal=23%	RPHI1A001794/RPHI1A032228/RPHI1A013141/RPHI1A024448/RPHI1A025512/RPHI1A008237/RPHI1A031010/RPHI1A008334/RPHI1A025267/RPHI1A041113/RPHI1A034571/RPHI1A045463/RPHI1A025991/RPHI1A037700
GO:0002699	positive regulation of immune effector process	63	0.487543	1.64757	0.00326607	0.0592625	0.0519212	6337	tags=65%, list=37%, signal=41%	RPHI1A046040/RPHI1A020923/RPHI1A013105/RPHI1A043671/RPHI1A033182/RPHI1A021690/RPHI1A010009/RPHI1A015451/RPHI1A032052/RPHI1A026692/RPHI1A006465/RPHI1A003995/RPHI1A003168/RPHI1A004166/RPHI1A034582/RPHI1A017644/RPHI1A030501/RPHI1A031146/RPHI1A032698/RPHI1A018428/RPHI1A024977/RPHI1A029983/RPHI1A015463/RPHI1A043093/RPHI1A012737/RPHI1A043994/RPHI1A027985/RPHI1A010585/RPHI1A006821/RPHI1A006144/RPHI1A002…
GO:0046128	purine ribonucleoside metabolic process	12	0.691897	1.64814	0.0206038	0.191274	0.16758	1795	tags=33%, list=10%, signal=30%	RPHI1A028138/RPHI1A022045/RPHI1A026599/RPHI1A014673
GO:0007268	chemical synaptic transmission	197	0.413363	1.64882	0.000150616	0.00663438	0.00581253	5964	tags=51%, list=35%, signal=34%	RPHI1A010908/RPHI1A026490/RPHI1A004139/RPHI1A045689/RPHI1A025198/RPHI1A013621/RPHI1A040344/RPHI1A026595/RPHI1A030157/RPHI1A026592/RPHI1A013373/RPHI1A008954/RPHI1A027680/RPHI1A003034/RPHI1A040759/RPHI1A002898/RPHI1A030315/RPHI1A008454/RPHI1A021690/RPHI1A022698/RPHI1A000536/RPHI1A028496/RPHI1A016531/RPHI1A032613/RPHI1A035512/RPHI1A022724/RPHI1A034079/RPHI1A024845/RPHI1A041756/RPHI1A032401/RPHI1A018…
GO:0098916	anterograde trans-synaptic signaling	197	0.413363	1.64882	0.000150616	0.00663438	0.00581253	5964	tags=51%, list=35%, signal=34%	RPHI1A010908/RPHI1A026490/RPHI1A004139/RPHI1A045689/RPHI1A025198/RPHI1A013621/RPHI1A040344/RPHI1A026595/RPHI1A030157/RPHI1A026592/RPHI1A013373/RPHI1A008954/RPHI1A027680/RPHI1A003034/RPHI1A040759/RPHI1A002898/RPHI1A030315/RPHI1A008454/RPHI1A021690/RPHI1A022698/RPHI1A000536/RPHI1A028496/RPHI1A016531/RPHI1A032613/RPHI1A035512/RPHI1A022724/RPHI1A034079/RPHI1A024845/RPHI1A041756/RPHI1A032401/RPHI1A018…
GO:0034612	response to tumor necrosis factor	74	0.474157	1.64983	0.00345704	0.0608267	0.0532916	4466	tags=41%, list=26%, signal=30%	RPHI1A030538/RPHI1A024448/RPHI1A018597/RPHI1A027067/RPHI1A041569/RPHI1A025506/RPHI1A013373/RPHI1A015155/RPHI1A004935/RPHI1A022501/RPHI1A033182/RPHI1A005179/RPHI1A015451/RPHI1A031165/RPHI1A009158/RPHI1A045207/RPHI1A044707/RPHI1A002658/RPHI1A015491/RPHI1A011055/RPHI1A030501/RPHI1A007889/RPHI1A027149/RPHI1A017782/RPHI1A038677/RPHI1A039782/RPHI1A010869/RPHI1A003240/RPHI1A020759/RPHI1A009500
GO:1903522	regulation of blood circulation	56	0.498501	1.65029	0.00382596	0.0651638	0.0570914	2727	tags=30%, list=16%, signal=26%	RPHI1A005151/RPHI1A030268/RPHI1A020488/RPHI1A020319/RPHI1A015155/RPHI1A012887/RPHI1A033636/RPHI1A028496/RPHI1A044017/RPHI1A009089/RPHI1A020799/RPHI1A040310/RPHI1A023564/RPHI1A032368/RPHI1A013650/RPHI1A031243/RPHI1A013741
GO:1902903	regulation of supramolecular fiber organization	152	0.422098	1.65083	0.000543364	0.016067	0.0140766	6102	tags=51%, list=36%, signal=33%	RPHI1A030268/RPHI1A032782/RPHI1A044322/RPHI1A023163/RPHI1A006229/RPHI1A003279/RPHI1A011788/RPHI1A039571/RPHI1A035571/RPHI1A024463/RPHI1A022243/RPHI1A022501/RPHI1A014578/RPHI1A008454/RPHI1A013342/RPHI1A009250/RPHI1A020884/RPHI1A041191/RPHI1A032368/RPHI1A007788/RPHI1A008137/RPHI1A041157/RPHI1A013650/RPHI1A022549/RPHI1A000876/RPHI1A006377/RPHI1A034505/RPHI1A014860/RPHI1A045535/RPHI1A036522/RPHI1A005…
GO:0009615	response to virus	141	0.426413	1.65083	0.00115137	0.0286139	0.0250693	4319	tags=35%, list=25%, signal=26%	RPHI1A011829/RPHI1A030538/RPHI1A010890/RPHI1A024448/RPHI1A018597/RPHI1A011946/RPHI1A023404/RPHI1A018193/RPHI1A025506/RPHI1A030952/RPHI1A036289/RPHI1A004490/RPHI1A022087/RPHI1A028020/RPHI1A005179/RPHI1A045616/RPHI1A042722/RPHI1A032410/RPHI1A015451/RPHI1A031165/RPHI1A023637/RPHI1A023570/RPHI1A034280/RPHI1A044707/RPHI1A035915/RPHI1A019079/RPHI1A027190/RPHI1A036754/RPHI1A036507/RPHI1A028696/RPHI1A025…
GO:0051209	release of sequestered calcium ion into cytosol	39	0.53353	1.6509	0.00927256	0.117741	0.103156	3885	tags=44%, list=23%, signal=34%	RPHI1A030952/RPHI1A012887/RPHI1A008454/RPHI1A025716/RPHI1A016316/RPHI1A022012/RPHI1A041756/RPHI1A009089/RPHI1A042645/RPHI1A023564/RPHI1A032368/RPHI1A009158/RPHI1A005437/RPHI1A044274/RPHI1A039280/RPHI1A009798/RPHI1A038026
GO:0030334	regulation of cell migration	285	0.396566	1.65128	5.77851e-05	0.00341735	0.00299401	6214	tags=50%, list=36%, signal=32%	RPHI1A026490/RPHI1A022265/RPHI1A023163/RPHI1A027372/RPHI1A041569/RPHI1A026592/RPHI1A013373/RPHI1A015155/RPHI1A006832/RPHI1A035428/RPHI1A038000/RPHI1A024463/RPHI1A022243/RPHI1A014578/RPHI1A001620/RPHI1A008454/RPHI1A033182/RPHI1A010337/RPHI1A005179/RPHI1A022698/RPHI1A010453/RPHI1A043085/RPHI1A045616/RPHI1A016316/RPHI1A006930/RPHI1A025501/RPHI1A025670/RPHI1A041756/RPHI1A009089/RPHI1A045907/RPHI1A015…
GO:0071347	cellular response to interleukin-1	31	0.559876	1.65175	0.00925665	0.117741	0.103156	4733	tags=48%, list=28%, signal=35%	RPHI1A030538/RPHI1A034502/RPHI1A018203/RPHI1A005179/RPHI1A045616/RPHI1A017445/RPHI1A015451/RPHI1A021626/RPHI1A036920/RPHI1A016072/RPHI1A017782/RPHI1A038677/RPHI1A010869/RPHI1A045528/RPHI1A009254
GO:0032527	protein exit from endoplasmic reticulum	35	0.548345	1.6526	0.00981788	0.121761	0.106677	6797	tags=74%, list=40%, signal=45%	RPHI1A030268/RPHI1A006240/RPHI1A019923/RPHI1A000090/RPHI1A011760/RPHI1A038996/RPHI1A004992/RPHI1A039551/RPHI1A023637/RPHI1A024604/RPHI1A042819/RPHI1A037044/RPHI1A012787/RPHI1A018043/RPHI1A027562/RPHI1A012967/RPHI1A019736/RPHI1A042123/RPHI1A018805/RPHI1A035981/RPHI1A001395/RPHI1A021260/RPHI1A027460/RPHI1A032254/RPHI1A027591/RPHI1A016904
GO:0051046	regulation of secretion	192	0.414342	1.65319	0.000149122	0.00663438	0.00581253	6329	tags=54%, list=37%, signal=34%	RPHI1A038930/RPHI1A010908/RPHI1A045689/RPHI1A025876/RPHI1A040344/RPHI1A026592/RPHI1A030952/RPHI1A027464/RPHI1A020923/RPHI1A003034/RPHI1A014578/RPHI1A008454/RPHI1A021690/RPHI1A010009/RPHI1A022698/RPHI1A025363/RPHI1A028496/RPHI1A016531/RPHI1A045616/RPHI1A032613/RPHI1A022012/RPHI1A031626/RPHI1A024845/RPHI1A018067/RPHI1A020884/RPHI1A021584/RPHI1A009158/RPHI1A003313/RPHI1A014964/RPHI1A006377/RPHI1A033…
GO:0046580	negative regulation of Ras protein signal transduction	25	0.588822	1.65325	0.0149349	0.158732	0.139069	4888	tags=56%, list=28%, signal=40%	RPHI1A026490/RPHI1A009856/RPHI1A001117/RPHI1A022698/RPHI1A025716/RPHI1A006930/RPHI1A031695/RPHI1A014597/RPHI1A003995/RPHI1A004166/RPHI1A002941/RPHI1A023146/RPHI1A039649/RPHI1A007063
GO:0048813	dendrite morphogenesis	64	0.487763	1.65447	0.00521749	0.0810806	0.0710365	5861	tags=53%, list=34%, signal=35%	RPHI1A018398/RPHI1A026490/RPHI1A008924/RPHI1A036037/RPHI1A027680/RPHI1A039159/RPHI1A026385/RPHI1A034079/RPHI1A024845/RPHI1A044017/RPHI1A020544/RPHI1A031261/RPHI1A033933/RPHI1A030649/RPHI1A008315/RPHI1A014076/RPHI1A013458/RPHI1A020182/RPHI1A024023/RPHI1A039558/RPHI1A029983/RPHI1A026299/RPHI1A029312/RPHI1A004285/RPHI1A004739/RPHI1A022507/RPHI1A015761/RPHI1A001142/RPHI1A027982/RPHI1A029926/RPHI1A017…
GO:0010975	regulation of neuron projection development	158	0.421739	1.65539	0.000511862	0.0156424	0.0137047	5047	tags=41%, list=29%, signal=29%	RPHI1A018398/RPHI1A000954/RPHI1A044322/RPHI1A008924/RPHI1A004538/RPHI1A023229/RPHI1A036037/RPHI1A007188/RPHI1A035428/RPHI1A039571/RPHI1A027680/RPHI1A014578/RPHI1A030757/RPHI1A039159/RPHI1A016316/RPHI1A026385/RPHI1A025501/RPHI1A034079/RPHI1A024845/RPHI1A022722/RPHI1A035847/RPHI1A020884/RPHI1A032368/RPHI1A031786/RPHI1A024604/RPHI1A027011/RPHI1A022499/RPHI1A026064/RPHI1A011395/RPHI1A038308/RPHI1A031…
hsa05206	MicroRNAs in cancer	64	0.488172	1.65586	0.00509686	0.0799844	0.070076	6277	tags=64%, list=37%, signal=41%	RPHI1A002090/RPHI1A027067/RPHI1A035473/RPHI1A015155/RPHI1A024463/RPHI1A008454/RPHI1A033182/RPHI1A041756/RPHI1A024479/RPHI1A000923/RPHI1A032368/RPHI1A012144/RPHI1A026064/RPHI1A032166/RPHI1A045529/RPHI1A011575/RPHI1A038879/RPHI1A003012/RPHI1A019299/RPHI1A015771/RPHI1A003559/RPHI1A024778/RPHI1A038677/RPHI1A009927/RPHI1A001639/RPHI1A015440/RPHI1A037958/RPHI1A039649/RPHI1A007063/RPHI1A042431/RPHI1A006…
GO:0034767	positive regulation of monoatomic ion transmembrane transport	46	0.514375	1.65668	0.00889999	0.115537	0.101225	3247	tags=33%, list=19%, signal=27%	RPHI1A002090/RPHI1A020488/RPHI1A025198/RPHI1A012887/RPHI1A041756/RPHI1A020799/RPHI1A021584/RPHI1A023564/RPHI1A032368/RPHI1A045999/RPHI1A031243/RPHI1A038247/RPHI1A044737/RPHI1A035611/RPHI1A028539
GO:0099536	synaptic signaling	207	0.414515	1.65772	8.6928e-05	0.00447749	0.00392283	5964	tags=50%, list=35%, signal=33%	RPHI1A010908/RPHI1A026490/RPHI1A004139/RPHI1A045689/RPHI1A025198/RPHI1A013621/RPHI1A040344/RPHI1A026595/RPHI1A030157/RPHI1A026592/RPHI1A013373/RPHI1A008954/RPHI1A027680/RPHI1A003034/RPHI1A022604/RPHI1A040759/RPHI1A002898/RPHI1A030315/RPHI1A008454/RPHI1A021690/RPHI1A022698/RPHI1A000536/RPHI1A028496/RPHI1A016531/RPHI1A032613/RPHI1A035512/RPHI1A022724/RPHI1A034079/RPHI1A024845/RPHI1A041756/RPHI1A032…
GO:0046890	regulation of lipid biosynthetic process	80	0.46585	1.65907	0.0025803	0.0503988	0.0441555	4725	tags=45%, list=27%, signal=33%	RPHI1A011829/RPHI1A034502/RPHI1A002126/RPHI1A045992/RPHI1A027372/RPHI1A027067/RPHI1A039583/RPHI1A020923/RPHI1A000778/RPHI1A037512/RPHI1A036740/RPHI1A033182/RPHI1A025435/RPHI1A012144/RPHI1A038247/RPHI1A015524/RPHI1A038308/RPHI1A030295/RPHI1A003168/RPHI1A005712/RPHI1A000839/RPHI1A002054/RPHI1A025673/RPHI1A042109/RPHI1A015352/RPHI1A005555/RPHI1A044319/RPHI1A024977/RPHI1A019719/RPHI1A015789/RPHI1A039…
GO:0050730	regulation of peptidyl-tyrosine phosphorylation	69	0.483446	1.65929	0.00363151	0.0630283	0.0552205	5457	tags=54%, list=32%, signal=37%	RPHI1A016269/RPHI1A019913/RPHI1A023163/RPHI1A008924/RPHI1A041980/RPHI1A011788/RPHI1A027396/RPHI1A006832/RPHI1A043671/RPHI1A027680/RPHI1A031645/RPHI1A008454/RPHI1A030757/RPHI1A042722/RPHI1A015451/RPHI1A032368/RPHI1A045674/RPHI1A005437/RPHI1A033761/RPHI1A044540/RPHI1A030295/RPHI1A028989/RPHI1A045529/RPHI1A014076/RPHI1A016241/RPHI1A024946/RPHI1A027862/RPHI1A018723/RPHI1A027698/RPHI1A013019/RPHI1A013…
GO:1903530	regulation of secretion by cell	179	0.417157	1.6596	0.000223149	0.00857978	0.00751693	6329	tags=54%, list=37%, signal=34%	RPHI1A038930/RPHI1A010908/RPHI1A045689/RPHI1A025876/RPHI1A040344/RPHI1A026592/RPHI1A027464/RPHI1A020923/RPHI1A003034/RPHI1A014578/RPHI1A008454/RPHI1A021690/RPHI1A010009/RPHI1A022698/RPHI1A025363/RPHI1A028496/RPHI1A016531/RPHI1A045616/RPHI1A032613/RPHI1A022012/RPHI1A031626/RPHI1A024845/RPHI1A018067/RPHI1A020884/RPHI1A014964/RPHI1A006377/RPHI1A033761/RPHI1A001623/RPHI1A011995/RPHI1A032971/RPHI1A003…
GO:0009125	nucleoside monophosphate catabolic process	14	0.668173	1.65988	0.0207788	0.191768	0.168012	2692	tags=43%, list=16%, signal=36%	RPHI1A028138/RPHI1A010890/RPHI1A034790/RPHI1A014673/RPHI1A029990/RPHI1A010898
GO:0051058	negative regulation of small GTPase mediated signal transduction	28	0.576583	1.66192	0.00748203	0.102731	0.0900048	4898	tags=57%, list=29%, signal=41%	RPHI1A026490/RPHI1A009856/RPHI1A001117/RPHI1A022698/RPHI1A025716/RPHI1A006930/RPHI1A031695/RPHI1A032163/RPHI1A014597/RPHI1A003995/RPHI1A004166/RPHI1A002941/RPHI1A023146/RPHI1A039649/RPHI1A007063/RPHI1A006144
hsa00600	Sphingolipid metabolism	22	0.602252	1.66196	0.0134522	0.147151	0.128923	4950	tags=73%, list=29%, signal=52%	RPHI1A024448/RPHI1A006832/RPHI1A020923/RPHI1A008000/RPHI1A004572/RPHI1A025991/RPHI1A037700/RPHI1A016713/RPHI1A041429/RPHI1A021617/RPHI1A023870/RPHI1A039782/RPHI1A040373/RPHI1A036471/RPHI1A029704/RPHI1A023666
GO:0099537	trans-synaptic signaling	200	0.416831	1.66264	0.000111026	0.00537215	0.00470666	5964	tags=51%, list=35%, signal=34%	RPHI1A010908/RPHI1A026490/RPHI1A004139/RPHI1A045689/RPHI1A025198/RPHI1A013621/RPHI1A040344/RPHI1A026595/RPHI1A030157/RPHI1A026592/RPHI1A013373/RPHI1A008954/RPHI1A027680/RPHI1A003034/RPHI1A022604/RPHI1A040759/RPHI1A002898/RPHI1A030315/RPHI1A008454/RPHI1A021690/RPHI1A022698/RPHI1A000536/RPHI1A028496/RPHI1A016531/RPHI1A032613/RPHI1A035512/RPHI1A022724/RPHI1A034079/RPHI1A024845/RPHI1A041756/RPHI1A032…
GO:1901699	cellular response to nitrogen compound	248	0.405188	1.66269	4.07387e-05	0.00257622	0.00225708	4784	tags=39%, list=28%, signal=28%	RPHI1A011829/RPHI1A007273/RPHI1A034502/RPHI1A038956/RPHI1A000954/RPHI1A016269/RPHI1A045992/RPHI1A027067/RPHI1A013373/RPHI1A035428/RPHI1A016279/RPHI1A037512/RPHI1A027680/RPHI1A024463/RPHI1A019410/RPHI1A022501/RPHI1A033182/RPHI1A030755/RPHI1A028269/RPHI1A000090/RPHI1A043085/RPHI1A016939/RPHI1A024845/RPHI1A032401/RPHI1A009089/RPHI1A038731/RPHI1A017445/RPHI1A029221/RPHI1A039551/RPHI1A000032/RPHI1A023…
GO:0042220	response to cocaine	20	0.611782	1.66281	0.0179479	0.176903	0.154989	2659	tags=35%, list=15%, signal=30%	RPHI1A045558/RPHI1A024448/RPHI1A025886/RPHI1A036037/RPHI1A035428/RPHI1A034079/RPHI1A035285
GO:1903428	positive regulation of reactive oxygen species biosynthetic process	9	0.760839	1.66351	0.0183988	0.179136	0.156945	2301	tags=44%, list=13%, signal=39%	RPHI1A007273/RPHI1A025198/RPHI1A015155/RPHI1A009158
GO:0001568	blood vessel development	241	0.407785	1.66424	2.03088e-05	0.0015628	0.0013692	6180	tags=50%, list=36%, signal=32%	RPHI1A011829/RPHI1A044118/RPHI1A002090/RPHI1A034502/RPHI1A026490/RPHI1A019913/RPHI1A022265/RPHI1A004149/RPHI1A027372/RPHI1A027067/RPHI1A019098/RPHI1A006832/RPHI1A020923/RPHI1A003034/RPHI1A022243/RPHI1A033182/RPHI1A005179/RPHI1A022698/RPHI1A045616/RPHI1A016316/RPHI1A027929/RPHI1A022012/RPHI1A019981/RPHI1A025670/RPHI1A041756/RPHI1A018677/RPHI1A015451/RPHI1A000586/RPHI1A031165/RPHI1A023204/RPHI1A032…
GO:0055117	regulation of cardiac muscle contraction	27	0.585456	1.6647	0.0141803	0.152731	0.133811	2483	tags=37%, list=14%, signal=32%	RPHI1A005151/RPHI1A030268/RPHI1A020488/RPHI1A015155/RPHI1A012887/RPHI1A028496/RPHI1A009089/RPHI1A020799/RPHI1A023564/RPHI1A013650
GO:0045047	protein targeting to ER	30	0.569002	1.66531	0.00569527	0.0868154	0.0760609	3353	tags=40%, list=20%, signal=32%	RPHI1A027710/RPHI1A000474/RPHI1A035428/RPHI1A014899/RPHI1A011760/RPHI1A015979/RPHI1A038400/RPHI1A008104/RPHI1A027126/RPHI1A008869/RPHI1A039056/RPHI1A043334
GO:0044092	negative regulation of molecular function	378	0.386989	1.66533	3.27316e-06	0.000522643	0.000457898	4888	tags=36%, list=28%, signal=26%	RPHI1A001326/RPHI1A030653/RPHI1A044322/RPHI1A016269/RPHI1A023163/RPHI1A024448/RPHI1A018597/RPHI1A006229/RPHI1A029505/RPHI1A041498/RPHI1A030157/RPHI1A033236/RPHI1A033563/RPHI1A027396/RPHI1A015155/RPHI1A036289/RPHI1A030949/RPHI1A024350/RPHI1A020923/RPHI1A043671/RPHI1A016279/RPHI1A037512/RPHI1A041621/RPHI1A035571/RPHI1A045929/RPHI1A020714/RPHI1A024463/RPHI1A031645/RPHI1A022501/RPHI1A026619/RPHI1A008…
GO:0006979	response to oxidative stress	183	0.41885	1.66551	0.000103524	0.0051657	0.00452578	4636	tags=38%, list=27%, signal=28%	RPHI1A011829/RPHI1A000539/RPHI1A007273/RPHI1A002090/RPHI1A043975/RPHI1A014094/RPHI1A026592/RPHI1A033236/RPHI1A033563/RPHI1A003355/RPHI1A007188/RPHI1A004355/RPHI1A027680/RPHI1A033182/RPHI1A028020/RPHI1A005179/RPHI1A028496/RPHI1A029243/RPHI1A045616/RPHI1A016316/RPHI1A034079/RPHI1A024845/RPHI1A009089/RPHI1A038731/RPHI1A022722/RPHI1A039551/RPHI1A000032/RPHI1A031165/RPHI1A032368/RPHI1A040190/RPHI1A045…
GO:0080135	regulation of cellular response to stress	365	0.389149	1.66569	4.08099e-06	0.000620008	0.000543203	6313	tags=48%, list=37%, signal=31%	RPHI1A007273/RPHI1A002090/RPHI1A038930/RPHI1A016269/RPHI1A031057/RPHI1A043975/RPHI1A018597/RPHI1A041658/RPHI1A029505/RPHI1A020001/RPHI1A023747/RPHI1A041498/RPHI1A008222/RPHI1A027067/RPHI1A018193/RPHI1A033236/RPHI1A011788/RPHI1A007188/RPHI1A030949/RPHI1A036883/RPHI1A020930/RPHI1A035428/RPHI1A013105/RPHI1A025268/RPHI1A027680/RPHI1A022087/RPHI1A019410/RPHI1A020064/RPHI1A009763/RPHI1A004734/RPHI1A033…
GO:0030148	sphingolipid biosynthetic process	42	0.528311	1.66622	0.00537507	0.0829241	0.0726516	4208	tags=55%, list=24%, signal=41%	RPHI1A013141/RPHI1A024448/RPHI1A025512/RPHI1A027372/RPHI1A039583/RPHI1A012759/RPHI1A006832/RPHI1A020923/RPHI1A044012/RPHI1A002051/RPHI1A016316/RPHI1A008000/RPHI1A004572/RPHI1A030894/RPHI1A025991/RPHI1A037700/RPHI1A033761/RPHI1A030824/RPHI1A016713/RPHI1A042109/RPHI1A021617/RPHI1A015789/RPHI1A039782
GO:0034103	regulation of tissue remodeling	15	0.661186	1.66678	0.0186692	0.180129	0.157815	5154	tags=87%, list=30%, signal=61%	RPHI1A022698/RPHI1A040456/RPHI1A031165/RPHI1A015352/RPHI1A039807/RPHI1A016645/RPHI1A019122/RPHI1A008179/RPHI1A025756/RPHI1A015440/RPHI1A004739/RPHI1A018500/RPHI1A013072
GO:0007167	enzyme-linked receptor protein signaling pathway	332	0.39339	1.66861	7.61577e-06	0.000935421	0.000819543	5861	tags=47%, list=34%, signal=32%	RPHI1A027381/RPHI1A034502/RPHI1A016269/RPHI1A019913/RPHI1A026550/RPHI1A027372/RPHI1A026595/RPHI1A023229/RPHI1A016941/RPHI1A023263/RPHI1A035473/RPHI1A011788/RPHI1A000474/RPHI1A013373/RPHI1A007188/RPHI1A041070/RPHI1A035428/RPHI1A043671/RPHI1A016279/RPHI1A027680/RPHI1A024463/RPHI1A031645/RPHI1A022501/RPHI1A033182/RPHI1A030755/RPHI1A002051/RPHI1A022698/RPHI1A030699/RPHI1A043085/RPHI1A015231/RPHI1A045…
GO:0035710	CD4-positive, alpha-beta T cell activation	29	0.575315	1.66908	0.00996339	0.122613	0.107424	6282	tags=79%, list=37%, signal=50%	RPHI1A031736/RPHI1A043671/RPHI1A030315/RPHI1A020884/RPHI1A028989/RPHI1A000920/RPHI1A017391/RPHI1A021626/RPHI1A018428/RPHI1A005005/RPHI1A018654/RPHI1A031858/RPHI1A010585/RPHI1A036603/RPHI1A000542/RPHI1A042052/RPHI1A044324/RPHI1A019306/RPHI1A042261/RPHI1A019157/RPHI1A041197/RPHI1A024143/RPHI1A031796
GO:0140238	presynaptic endocytosis	32	0.55969	1.66913	0.00933628	0.118086	0.103458	5907	tags=72%, list=34%, signal=47%	RPHI1A014578/RPHI1A024845/RPHI1A020544/RPHI1A004926/RPHI1A027011/RPHI1A027419/RPHI1A001623/RPHI1A029362/RPHI1A030295/RPHI1A003395/RPHI1A020947/RPHI1A023900/RPHI1A019251/RPHI1A010100/RPHI1A028634/RPHI1A002796/RPHI1A041365/RPHI1A019001/RPHI1A002056/RPHI1A032683/RPHI1A010293/RPHI1A034928/RPHI1A033030
GO:0032102	negative regulation of response to external stimulus	110	0.447338	1.66919	0.000873506	0.0232199	0.0203434	4216	tags=37%, list=25%, signal=28%	RPHI1A011829/RPHI1A028138/RPHI1A006229/RPHI1A011946/RPHI1A010705/RPHI1A030952/RPHI1A020217/RPHI1A002928/RPHI1A043671/RPHI1A027680/RPHI1A003034/RPHI1A026057/RPHI1A030757/RPHI1A015231/RPHI1A042722/RPHI1A032613/RPHI1A041756/RPHI1A032401/RPHI1A039551/RPHI1A031165/RPHI1A022549/RPHI1A006377/RPHI1A035915/RPHI1A022499/RPHI1A036754/RPHI1A036507/RPHI1A003995/RPHI1A023894/RPHI1A015491/RPHI1A014076/RPHI1A015…
GO:0043410	positive regulation of MAPK cascade	135	0.433963	1.66965	0.000723422	0.0195784	0.017153	6420	tags=58%, list=37%, signal=36%	RPHI1A007273/RPHI1A038930/RPHI1A016269/RPHI1A019913/RPHI1A043975/RPHI1A018597/RPHI1A041031/RPHI1A002928/RPHI1A008454/RPHI1A024845/RPHI1A015451/RPHI1A020884/RPHI1A032368/RPHI1A044707/RPHI1A009588/RPHI1A026064/RPHI1A013435/RPHI1A027064/RPHI1A002658/RPHI1A038308/RPHI1A005192/RPHI1A031261/RPHI1A010425/RPHI1A045529/RPHI1A004166/RPHI1A017768/RPHI1A014076/RPHI1A019165/RPHI1A033693/RPHI1A039807/RPHI1A030…
GO:0045765	regulation of angiogenesis	86	0.463894	1.67095	0.00130867	0.0303953	0.02663	5713	tags=52%, list=33%, signal=35%	RPHI1A044118/RPHI1A026490/RPHI1A004149/RPHI1A027067/RPHI1A003034/RPHI1A022243/RPHI1A033182/RPHI1A005179/RPHI1A022698/RPHI1A045616/RPHI1A016316/RPHI1A041756/RPHI1A015451/RPHI1A000586/RPHI1A031165/RPHI1A032368/RPHI1A009588/RPHI1A022499/RPHI1A013640/RPHI1A027064/RPHI1A045529/RPHI1A028539/RPHI1A015352/RPHI1A019299/RPHI1A014172/RPHI1A005380/RPHI1A024977/RPHI1A032948/RPHI1A024778/RPHI1A034257/RPHI1A027…
GO:0009101	glycoprotein biosynthetic process	134	0.434785	1.67139	0.000500912	0.0155307	0.0136068	4093	tags=35%, list=24%, signal=27%	RPHI1A011829/RPHI1A016211/RPHI1A017111/RPHI1A021010/RPHI1A042222/RPHI1A041853/RPHI1A040080/RPHI1A027662/RPHI1A025512/RPHI1A006981/RPHI1A039455/RPHI1A007873/RPHI1A001610/RPHI1A044753/RPHI1A021525/RPHI1A005377/RPHI1A027395/RPHI1A001127/RPHI1A004147/RPHI1A035756/RPHI1A030995/RPHI1A007208/RPHI1A026699/RPHI1A027228/RPHI1A017469/RPHI1A005786/RPHI1A025878/RPHI1A003313/RPHI1A017990/RPHI1A025991/RPHI1A024…
GO:0043405	regulation of MAP kinase activity	65	0.49202	1.67162	0.00241194	0.0481094	0.0421497	5680	tags=52%, list=33%, signal=35%	RPHI1A007273/RPHI1A038930/RPHI1A016269/RPHI1A024448/RPHI1A043975/RPHI1A030949/RPHI1A024350/RPHI1A022501/RPHI1A022698/RPHI1A024845/RPHI1A015451/RPHI1A033624/RPHI1A031261/RPHI1A014076/RPHI1A033693/RPHI1A024946/RPHI1A039807/RPHI1A030501/RPHI1A045279/RPHI1A022524/RPHI1A018558/RPHI1A027990/RPHI1A017782/RPHI1A041491/RPHI1A007569/RPHI1A039649/RPHI1A006283/RPHI1A018500/RPHI1A035072/RPHI1A025868/RPHI1A028…
GO:0043086	negative regulation of catalytic activity	237	0.410237	1.67198	8.66638e-05	0.00447749	0.00392283	4869	tags=39%, list=28%, signal=28%	RPHI1A030653/RPHI1A044322/RPHI1A016269/RPHI1A023163/RPHI1A024448/RPHI1A006229/RPHI1A029505/RPHI1A041498/RPHI1A033236/RPHI1A033563/RPHI1A027396/RPHI1A036289/RPHI1A030949/RPHI1A024350/RPHI1A020923/RPHI1A043671/RPHI1A016279/RPHI1A037512/RPHI1A035571/RPHI1A045929/RPHI1A024463/RPHI1A031645/RPHI1A022501/RPHI1A033182/RPHI1A022698/RPHI1A013975/RPHI1A000303/RPHI1A024845/RPHI1A009089/RPHI1A032823/RPHI1A022…
GO:0006835	dicarboxylic acid transport	33	0.562777	1.67235	0.00631135	0.0928815	0.0813755	1568	tags=27%, list=9%, signal=25%	RPHI1A026991/RPHI1A038956/RPHI1A026490/RPHI1A026595/RPHI1A027464/RPHI1A001129/RPHI1A003034/RPHI1A021690/RPHI1A022698
GO:0070972	protein localization to endoplasmic reticulum	50	0.514256	1.67292	0.00474418	0.0759425	0.0665349	3353	tags=34%, list=20%, signal=27%	RPHI1A035352/RPHI1A027710/RPHI1A000474/RPHI1A035428/RPHI1A014899/RPHI1A011760/RPHI1A024845/RPHI1A015979/RPHI1A038400/RPHI1A010341/RPHI1A042819/RPHI1A008104/RPHI1A027126/RPHI1A037044/RPHI1A008869/RPHI1A039056/RPHI1A043334
GO:0051402	neuron apoptotic process	100	0.451796	1.67294	0.00193111	0.0411134	0.0360204	4451	tags=39%, list=26%, signal=29%	RPHI1A045558/RPHI1A021812/RPHI1A015155/RPHI1A035428/RPHI1A002898/RPHI1A021690/RPHI1A022698/RPHI1A045616/RPHI1A032401/RPHI1A034911/RPHI1A017445/RPHI1A000923/RPHI1A020884/RPHI1A029221/RPHI1A000032/RPHI1A023204/RPHI1A032368/RPHI1A008137/RPHI1A040190/RPHI1A018511/RPHI1A024488/RPHI1A027064/RPHI1A002658/RPHI1A014597/RPHI1A003168/RPHI1A005225/RPHI1A038279/RPHI1A015990/RPHI1A021886/RPHI1A022620/RPHI1A031…
GO:0001944	vasculature development	250	0.407702	1.67319	1.98533e-05	0.00154638	0.00135482	6180	tags=50%, list=36%, signal=32%	RPHI1A011829/RPHI1A044118/RPHI1A002090/RPHI1A034502/RPHI1A026490/RPHI1A019913/RPHI1A022265/RPHI1A004149/RPHI1A027372/RPHI1A027067/RPHI1A041569/RPHI1A019098/RPHI1A006832/RPHI1A020923/RPHI1A003034/RPHI1A022243/RPHI1A033182/RPHI1A005179/RPHI1A022698/RPHI1A045616/RPHI1A016316/RPHI1A027929/RPHI1A026385/RPHI1A022012/RPHI1A019981/RPHI1A025670/RPHI1A041756/RPHI1A018677/RPHI1A015451/RPHI1A000586/RPHI1A031…
GO:0010822	positive regulation of mitochondrion organization	32	0.561068	1.67324	0.00895522	0.115783	0.10144	4102	tags=50%, list=24%, signal=38%	RPHI1A002090/RPHI1A003132/RPHI1A014094/RPHI1A011065/RPHI1A031454/RPHI1A041999/RPHI1A045616/RPHI1A022722/RPHI1A016475/RPHI1A028838/RPHI1A036754/RPHI1A032971/RPHI1A027786/RPHI1A003504/RPHI1A037469/RPHI1A015789
GO:0043523	regulation of neuron apoptotic process	81	0.468564	1.67344	0.00142662	0.0323114	0.0283087	4419	tags=41%, list=26%, signal=30%	RPHI1A045558/RPHI1A021812/RPHI1A015155/RPHI1A002898/RPHI1A021690/RPHI1A022698/RPHI1A045616/RPHI1A032401/RPHI1A034911/RPHI1A017445/RPHI1A000923/RPHI1A020884/RPHI1A029221/RPHI1A000032/RPHI1A023204/RPHI1A032368/RPHI1A040190/RPHI1A018511/RPHI1A027064/RPHI1A014597/RPHI1A003168/RPHI1A005225/RPHI1A038279/RPHI1A015990/RPHI1A021886/RPHI1A022620/RPHI1A031146/RPHI1A038045/RPHI1A032948/RPHI1A027149/RPHI1A017…
GO:0043087	regulation of GTPase activity	150	0.428072	1.67439	0.000414366	0.0135028	0.0118301	5236	tags=47%, list=30%, signal=33%	RPHI1A001326/RPHI1A027599/RPHI1A026490/RPHI1A006229/RPHI1A008238/RPHI1A041498/RPHI1A036289/RPHI1A001117/RPHI1A035571/RPHI1A036711/RPHI1A013342/RPHI1A022698/RPHI1A025716/RPHI1A006930/RPHI1A026796/RPHI1A024845/RPHI1A027132/RPHI1A015451/RPHI1A030762/RPHI1A021584/RPHI1A020544/RPHI1A015503/RPHI1A021431/RPHI1A014964/RPHI1A024548/RPHI1A022549/RPHI1A019420/RPHI1A032163/RPHI1A035834/RPHI1A028989/RPHI1A033…
GO:0009100	glycoprotein metabolic process	179	0.421	1.67488	0.000164387	0.00698421	0.00611902	4637	tags=38%, list=27%, signal=28%	RPHI1A011829/RPHI1A016211/RPHI1A017111/RPHI1A021010/RPHI1A042222/RPHI1A041853/RPHI1A040080/RPHI1A027662/RPHI1A025512/RPHI1A031918/RPHI1A006981/RPHI1A007518/RPHI1A039455/RPHI1A007873/RPHI1A001610/RPHI1A044753/RPHI1A038499/RPHI1A021525/RPHI1A005377/RPHI1A027395/RPHI1A001127/RPHI1A022087/RPHI1A004147/RPHI1A005179/RPHI1A045616/RPHI1A020546/RPHI1A011760/RPHI1A008856/RPHI1A035756/RPHI1A030995/RPHI1A007…
GO:0035065	regulation of histone acetylation	32	0.561647	1.67496	0.00895522	0.115783	0.10144	5132	tags=53%, list=30%, signal=37%	RPHI1A016758/RPHI1A027067/RPHI1A020923/RPHI1A021443/RPHI1A037569/RPHI1A028020/RPHI1A023564/RPHI1A025472/RPHI1A005192/RPHI1A021586/RPHI1A003107/RPHI1A033786/RPHI1A008328/RPHI1A037914/RPHI1A011570/RPHI1A024357/RPHI1A003716
GO:0060341	regulation of cellular localization	437	0.385582	1.67542	7.26709e-07	0.000186328	0.000163246	6216	tags=48%, list=36%, signal=32%	RPHI1A002090/RPHI1A038930/RPHI1A010908/RPHI1A030268/RPHI1A003132/RPHI1A016269/RPHI1A026490/RPHI1A026550/RPHI1A023163/RPHI1A025198/RPHI1A008924/RPHI1A014457/RPHI1A035043/RPHI1A043607/RPHI1A026933/RPHI1A005881/RPHI1A008222/RPHI1A041569/RPHI1A023263/RPHI1A007873/RPHI1A027464/RPHI1A012887/RPHI1A041621/RPHI1A006240/RPHI1A001378/RPHI1A027680/RPHI1A003034/RPHI1A020714/RPHI1A024463/RPHI1A019923/RPHI1A022…
GO:0051248	negative regulation of protein metabolic process	433	0.38647	1.67588	7.20983e-07	0.000186328	0.000163246	5589	tags=42%, list=33%, signal=29%	RPHI1A002090/RPHI1A027381/RPHI1A035352/RPHI1A014683/RPHI1A044322/RPHI1A016269/RPHI1A040080/RPHI1A023163/RPHI1A024448/RPHI1A029505/RPHI1A007852/RPHI1A027067/RPHI1A026595/RPHI1A030952/RPHI1A011788/RPHI1A033563/RPHI1A035986/RPHI1A027396/RPHI1A030949/RPHI1A024350/RPHI1A006832/RPHI1A020923/RPHI1A043671/RPHI1A045929/RPHI1A027680/RPHI1A024463/RPHI1A038795/RPHI1A031645/RPHI1A021443/RPHI1A022501/RPHI1A026…
GO:0007029	endoplasmic reticulum organization	55	0.506907	1.67668	0.00395493	0.066474	0.0582394	5282	tags=55%, list=31%, signal=38%	RPHI1A027381/RPHI1A038161/RPHI1A027710/RPHI1A040903/RPHI1A026933/RPHI1A023229/RPHI1A021346/RPHI1A020930/RPHI1A010438/RPHI1A007850/RPHI1A035593/RPHI1A024845/RPHI1A022135/RPHI1A038400/RPHI1A021431/RPHI1A027011/RPHI1A018840/RPHI1A043334/RPHI1A015253/RPHI1A038026/RPHI1A027974/RPHI1A024982/RPHI1A027562/RPHI1A041918/RPHI1A038905/RPHI1A029928/RPHI1A015730/RPHI1A016409/RPHI1A020415/RPHI1A039384
GO:0043122	regulation of I-kappaB kinase/NF-kappaB signaling	104	0.452592	1.67713	0.00132988	0.0307147	0.0269098	6282	tags=56%, list=37%, signal=36%	RPHI1A007273/RPHI1A018203/RPHI1A018597/RPHI1A018193/RPHI1A025506/RPHI1A020217/RPHI1A038595/RPHI1A020923/RPHI1A025268/RPHI1A027680/RPHI1A008454/RPHI1A033182/RPHI1A016316/RPHI1A015451/RPHI1A031165/RPHI1A032368/RPHI1A028838/RPHI1A005786/RPHI1A044707/RPHI1A006704/RPHI1A035915/RPHI1A021056/RPHI1A036754/RPHI1A011813/RPHI1A025726/RPHI1A015519/RPHI1A045934/RPHI1A021192/RPHI1A030501/RPHI1A015176/RPHI1A008…
GO:0045321	leukocyte activation	263	0.407167	1.67717	1.0269e-05	0.00101603	0.000890167	6443	tags=51%, list=37%, signal=33%	RPHI1A011829/RPHI1A007273/RPHI1A002090/RPHI1A034502/RPHI1A026490/RPHI1A045992/RPHI1A008222/RPHI1A041569/RPHI1A046040/RPHI1A031736/RPHI1A025506/RPHI1A030952/RPHI1A011788/RPHI1A035986/RPHI1A015155/RPHI1A020923/RPHI1A013105/RPHI1A043671/RPHI1A027680/RPHI1A030315/RPHI1A030201/RPHI1A008454/RPHI1A021690/RPHI1A010009/RPHI1A045045/RPHI1A033911/RPHI1A006971/RPHI1A006930/RPHI1A026385/RPHI1A022012/RPHI1A003…
GO:0010942	positive regulation of cell death	202	0.419677	1.67752	7.55641e-05	0.00416058	0.00364518	4202	tags=34%, list=24%, signal=26%	RPHI1A007273/RPHI1A014033/RPHI1A002090/RPHI1A034502/RPHI1A003132/RPHI1A019454/RPHI1A026490/RPHI1A024448/RPHI1A004149/RPHI1A027372/RPHI1A041031/RPHI1A011788/RPHI1A015155/RPHI1A036289/RPHI1A020923/RPHI1A039571/RPHI1A027680/RPHI1A024463/RPHI1A038795/RPHI1A033182/RPHI1A022698/RPHI1A028496/RPHI1A001025/RPHI1A025435/RPHI1A021553/RPHI1A024845/RPHI1A041756/RPHI1A032401/RPHI1A037444/RPHI1A032823/RPHI1A015…
GO:0002756	MyD88-independent toll-like receptor signaling pathway	8	0.790164	1.67764	0.0126772	0.141307	0.123802	2722	tags=75%, list=16%, signal=63%	RPHI1A007273/RPHI1A018597/RPHI1A008454/RPHI1A015451/RPHI1A044707/RPHI1A011813
GO:0098739	import across plasma membrane	46	0.520963	1.67789	0.00728184	0.101107	0.0885818	3099	tags=35%, list=18%, signal=29%	RPHI1A004959/RPHI1A038956/RPHI1A026490/RPHI1A036059/RPHI1A045992/RPHI1A027680/RPHI1A003034/RPHI1A016531/RPHI1A009089/RPHI1A021584/RPHI1A013650/RPHI1A017642/RPHI1A035285/RPHI1A044737/RPHI1A007324/RPHI1A039280
GO:0001775	cell activation	298	0.400523	1.67934	1.08173e-05	0.00101603	0.000890167	6443	tags=51%, list=37%, signal=32%	RPHI1A011829/RPHI1A007273/RPHI1A002090/RPHI1A034502/RPHI1A026490/RPHI1A045992/RPHI1A008222/RPHI1A041569/RPHI1A046040/RPHI1A031736/RPHI1A025506/RPHI1A030952/RPHI1A011788/RPHI1A035986/RPHI1A015155/RPHI1A020923/RPHI1A013105/RPHI1A043671/RPHI1A043698/RPHI1A027680/RPHI1A030315/RPHI1A030201/RPHI1A008454/RPHI1A021690/RPHI1A010009/RPHI1A045045/RPHI1A033911/RPHI1A006971/RPHI1A006930/RPHI1A026385/RPHI1A022…
GO:0035967	cellular response to topologically incorrect protein	71	0.487427	1.68004	0.00158331	0.0349831	0.0306494	5092	tags=51%, list=30%, signal=36%	RPHI1A002090/RPHI1A014683/RPHI1A016269/RPHI1A043975/RPHI1A041658/RPHI1A020001/RPHI1A041498/RPHI1A011788/RPHI1A020930/RPHI1A035428/RPHI1A013105/RPHI1A022087/RPHI1A022203/RPHI1A004992/RPHI1A039551/RPHI1A017469/RPHI1A023637/RPHI1A021431/RPHI1A028696/RPHI1A020266/RPHI1A037044/RPHI1A040996/RPHI1A005555/RPHI1A003167/RPHI1A033176/RPHI1A009798/RPHI1A044328/RPHI1A024977/RPHI1A020063/RPHI1A024731/RPHI1A043…
GO:0007611	learning or memory	93	0.462102	1.68058	0.00108786	0.0274631	0.024061	4836	tags=45%, list=28%, signal=33%	RPHI1A045558/RPHI1A026490/RPHI1A025198/RPHI1A035043/RPHI1A003461/RPHI1A033674/RPHI1A036037/RPHI1A013373/RPHI1A027680/RPHI1A030315/RPHI1A026619/RPHI1A022698/RPHI1A045616/RPHI1A034079/RPHI1A017445/RPHI1A000923/RPHI1A020884/RPHI1A032368/RPHI1A020544/RPHI1A021471/RPHI1A014325/RPHI1A024488/RPHI1A024851/RPHI1A033933/RPHI1A030649/RPHI1A005225/RPHI1A036099/RPHI1A019339/RPHI1A028210/RPHI1A019251/RPHI1A030…
GO:0002252	immune effector process	150	0.429902	1.68155	0.000341296	0.011657	0.0102129	5016	tags=43%, list=29%, signal=31%	RPHI1A011829/RPHI1A044322/RPHI1A030217/RPHI1A046040/RPHI1A025506/RPHI1A030952/RPHI1A020923/RPHI1A013105/RPHI1A043671/RPHI1A027680/RPHI1A030315/RPHI1A008454/RPHI1A033182/RPHI1A021690/RPHI1A010009/RPHI1A043085/RPHI1A006971/RPHI1A026675/RPHI1A003292/RPHI1A006258/RPHI1A002428/RPHI1A015451/RPHI1A032052/RPHI1A032368/RPHI1A037560/RPHI1A019079/RPHI1A026692/RPHI1A006465/RPHI1A037462/RPHI1A005625/RPHI1A003…
GO:0050890	cognition	109	0.452336	1.68266	0.00197213	0.041571	0.0364213	5291	tags=48%, list=31%, signal=33%	RPHI1A045558/RPHI1A026490/RPHI1A025198/RPHI1A006229/RPHI1A035043/RPHI1A003461/RPHI1A033674/RPHI1A036037/RPHI1A013373/RPHI1A027680/RPHI1A030315/RPHI1A026619/RPHI1A005514/RPHI1A022698/RPHI1A045616/RPHI1A022012/RPHI1A034079/RPHI1A017445/RPHI1A000923/RPHI1A020884/RPHI1A032368/RPHI1A020544/RPHI1A021471/RPHI1A014325/RPHI1A024488/RPHI1A011746/RPHI1A024851/RPHI1A033933/RPHI1A030649/RPHI1A005225/RPHI1A036…
GO:0050764	regulation of phagocytosis	22	0.609941	1.68318	0.0108214	0.130087	0.113972	4328	tags=55%, list=25%, signal=41%	RPHI1A027508/RPHI1A030952/RPHI1A043085/RPHI1A009158/RPHI1A041949/RPHI1A004166/RPHI1A020050/RPHI1A039807/RPHI1A032698/RPHI1A034375/RPHI1A008179/RPHI1A016756
GO:0050778	positive regulation of immune response	188	0.422195	1.68417	0.00014479	0.0065125	0.00570574	5344	tags=44%, list=31%, signal=31%	RPHI1A011829/RPHI1A007273/RPHI1A044322/RPHI1A018597/RPHI1A011946/RPHI1A023404/RPHI1A046040/RPHI1A020923/RPHI1A043671/RPHI1A025268/RPHI1A027680/RPHI1A022087/RPHI1A008454/RPHI1A033182/RPHI1A021690/RPHI1A010009/RPHI1A043085/RPHI1A026385/RPHI1A042967/RPHI1A041756/RPHI1A015451/RPHI1A020884/RPHI1A021584/RPHI1A000586/RPHI1A031165/RPHI1A001096/RPHI1A032052/RPHI1A032368/RPHI1A009158/RPHI1A007733/RPHI1A044…
GO:0018230	peptidyl-L-cysteine S-palmitoylation	14	0.678151	1.68467	0.014986	0.158732	0.139069	2585	tags=43%, list=15%, signal=36%	RPHI1A020491/RPHI1A029313/RPHI1A034849/RPHI1A036373/RPHI1A016475/RPHI1A017801
GO:0018231	peptidyl-S-diacylglycerol-L-cysteine biosynthetic process from peptidyl-cysteine	14	0.678151	1.68467	0.014986	0.158732	0.139069	2585	tags=43%, list=15%, signal=36%	RPHI1A020491/RPHI1A029313/RPHI1A034849/RPHI1A036373/RPHI1A016475/RPHI1A017801
GO:0070914	UV-damage excision repair	11	0.723425	1.6872	0.0189916	0.18268	0.16005	2694	tags=36%, list=16%, signal=31%	RPHI1A011829/RPHI1A033182/RPHI1A031147/RPHI1A036661
GO:0042698	ovulation cycle	21	0.618497	1.6873	0.0112155	0.132901	0.116437	5100	tags=71%, list=30%, signal=50%	RPHI1A034502/RPHI1A035428/RPHI1A033182/RPHI1A002538/RPHI1A026692/RPHI1A038308/RPHI1A031261/RPHI1A039280/RPHI1A028564/RPHI1A014935/RPHI1A007139/RPHI1A028815/RPHI1A023666/RPHI1A004282/RPHI1A021644
GO:0032412	regulation of monoatomic ion transmembrane transporter activity	68	0.491195	1.68739	0.00300691	0.0559916	0.0490554	4884	tags=44%, list=28%, signal=32%	RPHI1A030268/RPHI1A026490/RPHI1A020488/RPHI1A012887/RPHI1A020923/RPHI1A008454/RPHI1A020799/RPHI1A021584/RPHI1A023564/RPHI1A045999/RPHI1A013650/RPHI1A044080/RPHI1A031243/RPHI1A024548/RPHI1A043036/RPHI1A038247/RPHI1A044737/RPHI1A035611/RPHI1A028539/RPHI1A017110/RPHI1A045518/RPHI1A003559/RPHI1A015789/RPHI1A018654/RPHI1A009500/RPHI1A017012/RPHI1A004739/RPHI1A015761/RPHI1A008346/RPHI1A005463
GO:0034260	negative regulation of GTPase activity	17	0.652619	1.6882	0.0144989	0.155638	0.136358	3098	tags=53%, list=18%, signal=43%	RPHI1A006229/RPHI1A041498/RPHI1A036289/RPHI1A035571/RPHI1A024845/RPHI1A021584/RPHI1A021431/RPHI1A022549/RPHI1A026363
GO:0030433	ubiquitin-dependent ERAD pathway	59	0.505733	1.68843	0.00385909	0.0655532	0.0574326	5282	tags=49%, list=31%, signal=34%	RPHI1A014683/RPHI1A031918/RPHI1A035428/RPHI1A013105/RPHI1A006240/RPHI1A022087/RPHI1A035593/RPHI1A000090/RPHI1A011760/RPHI1A040020/RPHI1A004992/RPHI1A039551/RPHI1A023637/RPHI1A004926/RPHI1A025878/RPHI1A039634/RPHI1A000839/RPHI1A037044/RPHI1A012787/RPHI1A018043/RPHI1A034375/RPHI1A024977/RPHI1A006531/RPHI1A026396/RPHI1A043582/RPHI1A011624/RPHI1A027993/RPHI1A015444/RPHI1A039384
GO:0050776	regulation of immune response	242	0.41349	1.68928	1.87629e-05	0.00150069	0.00131479	6381	tags=53%, list=37%, signal=34%	RPHI1A011829/RPHI1A007273/RPHI1A044322/RPHI1A016269/RPHI1A018597/RPHI1A011946/RPHI1A023404/RPHI1A046040/RPHI1A030952/RPHI1A020923/RPHI1A043671/RPHI1A025268/RPHI1A027680/RPHI1A022087/RPHI1A008454/RPHI1A033182/RPHI1A021690/RPHI1A010009/RPHI1A043085/RPHI1A015231/RPHI1A042722/RPHI1A026385/RPHI1A042967/RPHI1A041756/RPHI1A002428/RPHI1A015451/RPHI1A020884/RPHI1A021584/RPHI1A039551/RPHI1A000586/RPHI1A031…
GO:0051208	sequestering of calcium ion	43	0.532593	1.68976	0.00643204	0.093077	0.0815468	4884	tags=51%, list=28%, signal=37%	RPHI1A030952/RPHI1A012887/RPHI1A008454/RPHI1A000090/RPHI1A025716/RPHI1A016316/RPHI1A022012/RPHI1A041756/RPHI1A009089/RPHI1A042645/RPHI1A023564/RPHI1A032368/RPHI1A009158/RPHI1A005437/RPHI1A044274/RPHI1A039280/RPHI1A034375/RPHI1A009798/RPHI1A038026/RPHI1A028798/RPHI1A017012/RPHI1A005463
GO:0002260	lymphocyte homeostasis	22	0.612347	1.68982	0.010321	0.125085	0.10959	3127	tags=41%, list=18%, signal=34%	RPHI1A002090/RPHI1A027381/RPHI1A025506/RPHI1A045616/RPHI1A031165/RPHI1A032368/RPHI1A026692/RPHI1A003575/RPHI1A021626
GO:0002757	immune response-activating signaling pathway	127	0.444103	1.69	0.000655301	0.0181187	0.0158741	5282	tags=46%, list=31%, signal=32%	RPHI1A007273/RPHI1A044322/RPHI1A018597/RPHI1A011946/RPHI1A023404/RPHI1A025268/RPHI1A027680/RPHI1A008454/RPHI1A010009/RPHI1A043085/RPHI1A026385/RPHI1A042967/RPHI1A041756/RPHI1A015451/RPHI1A020884/RPHI1A021584/RPHI1A000586/RPHI1A031165/RPHI1A001096/RPHI1A032368/RPHI1A009158/RPHI1A007733/RPHI1A044707/RPHI1A042807/RPHI1A011813/RPHI1A032307/RPHI1A002658/RPHI1A028989/RPHI1A003995/RPHI1A002054/RPHI1A004…
hsa03060	Protein export	19	0.633653	1.69043	0.0139857	0.151401	0.132646	3398	tags=42%, list=20%, signal=34%	RPHI1A035428/RPHI1A014899/RPHI1A015979/RPHI1A008104/RPHI1A027126/RPHI1A008869/RPHI1A039056/RPHI1A039790
GO:0002220	innate immune response activating cell surface receptor signaling pathway	23	0.607327	1.69155	0.0122608	0.138847	0.121647	5016	tags=61%, list=29%, signal=43%	RPHI1A007273/RPHI1A027680/RPHI1A008454/RPHI1A010009/RPHI1A043085/RPHI1A000586/RPHI1A031165/RPHI1A009158/RPHI1A011813/RPHI1A032698/RPHI1A038677/RPHI1A027698/RPHI1A013019/RPHI1A018500
GO:0007249	I-kappaB kinase/NF-kappaB signaling	116	0.448154	1.69241	0.000652161	0.0181102	0.0158668	6282	tags=56%, list=37%, signal=36%	RPHI1A007273/RPHI1A018203/RPHI1A018597/RPHI1A018193/RPHI1A025506/RPHI1A020217/RPHI1A038595/RPHI1A020923/RPHI1A025268/RPHI1A004935/RPHI1A027680/RPHI1A008454/RPHI1A033182/RPHI1A016316/RPHI1A015451/RPHI1A031165/RPHI1A032368/RPHI1A028838/RPHI1A005786/RPHI1A030894/RPHI1A044707/RPHI1A006704/RPHI1A035915/RPHI1A021056/RPHI1A036754/RPHI1A011813/RPHI1A025726/RPHI1A015519/RPHI1A045934/RPHI1A021192/RPHI1A030…
GO:1903076	regulation of protein localization to plasma membrane	44	0.530223	1.6954	0.00718138	0.100147	0.0877413	3814	tags=45%, list=22%, signal=35%	RPHI1A030268/RPHI1A026490/RPHI1A035043/RPHI1A007873/RPHI1A014578/RPHI1A008454/RPHI1A043085/RPHI1A035847/RPHI1A020544/RPHI1A021431/RPHI1A013650/RPHI1A010341/RPHI1A032530/RPHI1A015065/RPHI1A015519/RPHI1A045934/RPHI1A039807/RPHI1A022620/RPHI1A008343/RPHI1A039715
GO:0006643	membrane lipid metabolic process	101	0.457462	1.69563	0.00103914	0.0264423	0.0231666	4955	tags=45%, list=29%, signal=32%	RPHI1A001794/RPHI1A032228/RPHI1A013141/RPHI1A024448/RPHI1A025512/RPHI1A027372/RPHI1A039583/RPHI1A012759/RPHI1A006832/RPHI1A020923/RPHI1A008237/RPHI1A044012/RPHI1A002051/RPHI1A031010/RPHI1A008334/RPHI1A016316/RPHI1A025267/RPHI1A008000/RPHI1A033559/RPHI1A041113/RPHI1A034571/RPHI1A022135/RPHI1A004572/RPHI1A045463/RPHI1A030894/RPHI1A025991/RPHI1A037700/RPHI1A033761/RPHI1A030824/RPHI1A016713/RPHI1A002…
GO:0032956	regulation of actin cytoskeleton organization	130	0.442317	1.69581	0.000496125	0.0154573	0.0135425	5989	tags=55%, list=35%, signal=36%	RPHI1A032782/RPHI1A044322/RPHI1A023163/RPHI1A006229/RPHI1A003279/RPHI1A011788/RPHI1A022243/RPHI1A022501/RPHI1A014578/RPHI1A008454/RPHI1A013342/RPHI1A009250/RPHI1A040456/RPHI1A020884/RPHI1A041191/RPHI1A032368/RPHI1A007788/RPHI1A008137/RPHI1A041157/RPHI1A007733/RPHI1A013650/RPHI1A022549/RPHI1A000876/RPHI1A006377/RPHI1A034505/RPHI1A014860/RPHI1A045535/RPHI1A036522/RPHI1A039280/RPHI1A005978/RPHI1A023…
GO:0040011	locomotion	386	0.393701	1.69591	7.29324e-07	0.000186328	0.000163246	6214	tags=49%, list=36%, signal=32%	RPHI1A026490/RPHI1A022265/RPHI1A023163/RPHI1A006229/RPHI1A027372/RPHI1A035043/RPHI1A041569/RPHI1A026592/RPHI1A013373/RPHI1A015155/RPHI1A006832/RPHI1A035428/RPHI1A001117/RPHI1A027680/RPHI1A003034/RPHI1A038000/RPHI1A020714/RPHI1A024463/RPHI1A040759/RPHI1A022243/RPHI1A014578/RPHI1A001620/RPHI1A008454/RPHI1A033182/RPHI1A010337/RPHI1A005179/RPHI1A022698/RPHI1A010453/RPHI1A030757/RPHI1A030699/RPHI1A043…
GO:0019725	cellular homeostasis	283	0.407915	1.69685	4.27123e-06	0.000620008	0.000543203	4884	tags=40%, list=28%, signal=29%	RPHI1A010950/RPHI1A002090/RPHI1A003132/RPHI1A043975/RPHI1A035735/RPHI1A025512/RPHI1A013621/RPHI1A025261/RPHI1A007368/RPHI1A030952/RPHI1A020319/RPHI1A012887/RPHI1A003034/RPHI1A040759/RPHI1A022243/RPHI1A004734/RPHI1A008454/RPHI1A033182/RPHI1A035593/RPHI1A000090/RPHI1A025716/RPHI1A028496/RPHI1A016974/RPHI1A016531/RPHI1A031248/RPHI1A045616/RPHI1A016316/RPHI1A039363/RPHI1A036509/RPHI1A043382/RPHI1A022…
GO:2000300	regulation of synaptic vesicle exocytosis	17	0.655968	1.69686	0.0137291	0.149638	0.131101	3188	tags=53%, list=19%, signal=43%	RPHI1A010908/RPHI1A045689/RPHI1A028496/RPHI1A032613/RPHI1A024845/RPHI1A018067/RPHI1A020884/RPHI1A001623/RPHI1A039498
GO:0016477	cell migration	455	0.38936	1.69738	8.92338e-08	4.00414e-05	3.50811e-05	6214	tags=49%, list=36%, signal=32%	RPHI1A026490/RPHI1A019913/RPHI1A022265/RPHI1A045689/RPHI1A023163/RPHI1A006229/RPHI1A027372/RPHI1A035558/RPHI1A026595/RPHI1A041569/RPHI1A026592/RPHI1A035473/RPHI1A008118/RPHI1A011788/RPHI1A013373/RPHI1A015155/RPHI1A006832/RPHI1A035428/RPHI1A027680/RPHI1A003034/RPHI1A038000/RPHI1A024463/RPHI1A022243/RPHI1A014578/RPHI1A001620/RPHI1A008454/RPHI1A033182/RPHI1A010337/RPHI1A005179/RPHI1A022698/RPHI1A010…
GO:1903509	liposaccharide metabolic process	52	0.519091	1.69765	0.00310165	0.057421	0.0503078	2564	tags=29%, list=15%, signal=25%	RPHI1A001794/RPHI1A032228/RPHI1A013141/RPHI1A024448/RPHI1A025512/RPHI1A010705/RPHI1A008237/RPHI1A031010/RPHI1A008334/RPHI1A025267/RPHI1A041113/RPHI1A034571/RPHI1A045463/RPHI1A025991/RPHI1A037700
GO:1901342	regulation of vasculature development	87	0.470344	1.69788	0.00134435	0.0307147	0.0269098	5713	tags=53%, list=33%, signal=35%	RPHI1A044118/RPHI1A026490/RPHI1A004149/RPHI1A027067/RPHI1A041569/RPHI1A003034/RPHI1A022243/RPHI1A033182/RPHI1A005179/RPHI1A022698/RPHI1A045616/RPHI1A016316/RPHI1A041756/RPHI1A015451/RPHI1A000586/RPHI1A031165/RPHI1A032368/RPHI1A009588/RPHI1A022499/RPHI1A013640/RPHI1A027064/RPHI1A045529/RPHI1A028539/RPHI1A015352/RPHI1A019299/RPHI1A014172/RPHI1A005380/RPHI1A024977/RPHI1A032948/RPHI1A024778/RPHI1A034…
GO:0008015	blood circulation	124	0.448913	1.69803	0.000582239	0.0167973	0.0147165	4129	tags=37%, list=24%, signal=28%	RPHI1A005151/RPHI1A030268/RPHI1A020488/RPHI1A006229/RPHI1A030952/RPHI1A019098/RPHI1A020319/RPHI1A015155/RPHI1A012887/RPHI1A033636/RPHI1A022243/RPHI1A028496/RPHI1A022012/RPHI1A019981/RPHI1A044017/RPHI1A009089/RPHI1A020799/RPHI1A040310/RPHI1A021584/RPHI1A000032/RPHI1A023564/RPHI1A032368/RPHI1A009158/RPHI1A038347/RPHI1A027468/RPHI1A013650/RPHI1A031243/RPHI1A029057/RPHI1A022549/RPHI1A013741/RPHI1A036…
GO:0009247	glycolipid biosynthetic process	35	0.563421	1.69803	0.00641729	0.093077	0.0815468	2564	tags=31%, list=15%, signal=27%	RPHI1A001794/RPHI1A032228/RPHI1A013141/RPHI1A025512/RPHI1A031010/RPHI1A025267/RPHI1A041113/RPHI1A034571/RPHI1A045463/RPHI1A025991/RPHI1A037700
GO:0034599	cellular response to oxidative stress	125	0.447736	1.6983	0.000690127	0.0189178	0.0165743	4636	tags=41%, list=27%, signal=30%	RPHI1A011829/RPHI1A007273/RPHI1A043975/RPHI1A014094/RPHI1A007188/RPHI1A027680/RPHI1A033182/RPHI1A028496/RPHI1A029243/RPHI1A045616/RPHI1A016316/RPHI1A024845/RPHI1A009089/RPHI1A038731/RPHI1A022722/RPHI1A039551/RPHI1A031165/RPHI1A032368/RPHI1A040190/RPHI1A045674/RPHI1A013091/RPHI1A021036/RPHI1A043036/RPHI1A011395/RPHI1A034505/RPHI1A046059/RPHI1A039634/RPHI1A039280/RPHI1A035271/RPHI1A028564/RPHI1A008…
GO:0051130	positive regulation of cellular component organization	463	0.389688	1.69858	1.35106e-07	5.39325e-05	4.72514e-05	5745	tags=44%, list=33%, signal=30%	RPHI1A018398/RPHI1A007273/RPHI1A002090/RPHI1A000954/RPHI1A003132/RPHI1A044322/RPHI1A023163/RPHI1A024448/RPHI1A008924/RPHI1A014094/RPHI1A006229/RPHI1A004538/RPHI1A011065/RPHI1A023229/RPHI1A036037/RPHI1A011788/RPHI1A027396/RPHI1A007188/RPHI1A015155/RPHI1A041070/RPHI1A035428/RPHI1A016279/RPHI1A010438/RPHI1A039571/RPHI1A035571/RPHI1A027680/RPHI1A024463/RPHI1A014578/RPHI1A008454/RPHI1A031454/RPHI1A005…
GO:0050804	modulation of chemical synaptic transmission	145	0.437907	1.69864	0.000121048	0.00568482	0.00498059	5964	tags=54%, list=35%, signal=36%	RPHI1A010908/RPHI1A026490/RPHI1A045689/RPHI1A025198/RPHI1A013621/RPHI1A040344/RPHI1A026595/RPHI1A030157/RPHI1A026592/RPHI1A013373/RPHI1A008954/RPHI1A027680/RPHI1A003034/RPHI1A030315/RPHI1A008454/RPHI1A021690/RPHI1A022698/RPHI1A028496/RPHI1A016531/RPHI1A032613/RPHI1A035512/RPHI1A034079/RPHI1A024845/RPHI1A041756/RPHI1A032401/RPHI1A018067/RPHI1A000923/RPHI1A020884/RPHI1A032368/RPHI1A021471/RPHI1A024…
GO:0099177	regulation of trans-synaptic signaling	145	0.437907	1.69864	0.000121048	0.00568482	0.00498059	5964	tags=54%, list=35%, signal=36%	RPHI1A010908/RPHI1A026490/RPHI1A045689/RPHI1A025198/RPHI1A013621/RPHI1A040344/RPHI1A026595/RPHI1A030157/RPHI1A026592/RPHI1A013373/RPHI1A008954/RPHI1A027680/RPHI1A003034/RPHI1A030315/RPHI1A008454/RPHI1A021690/RPHI1A022698/RPHI1A028496/RPHI1A016531/RPHI1A032613/RPHI1A035512/RPHI1A034079/RPHI1A024845/RPHI1A041756/RPHI1A032401/RPHI1A018067/RPHI1A000923/RPHI1A020884/RPHI1A032368/RPHI1A021471/RPHI1A024…
GO:0070848	response to growth factor	277	0.409449	1.69968	5.58386e-06	0.000758811	0.00066481	4795	tags=39%, list=28%, signal=28%	RPHI1A001326/RPHI1A034502/RPHI1A016269/RPHI1A026550/RPHI1A043975/RPHI1A027372/RPHI1A026595/RPHI1A033674/RPHI1A023229/RPHI1A023263/RPHI1A036037/RPHI1A035473/RPHI1A013373/RPHI1A007188/RPHI1A035428/RPHI1A027680/RPHI1A022501/RPHI1A014578/RPHI1A033182/RPHI1A005179/RPHI1A022698/RPHI1A030699/RPHI1A043085/RPHI1A015231/RPHI1A045616/RPHI1A016316/RPHI1A032613/RPHI1A026385/RPHI1A021948/RPHI1A019981/RPHI1A034…
GO:0061097	regulation of protein tyrosine kinase activity	28	0.589921	1.70037	0.00493166	0.0781601	0.0684778	3448	tags=46%, list=20%, signal=37%	RPHI1A016269/RPHI1A041980/RPHI1A011788/RPHI1A027396/RPHI1A043671/RPHI1A031645/RPHI1A005437/RPHI1A044540/RPHI1A028989/RPHI1A045529/RPHI1A014076/RPHI1A016241/RPHI1A024946
GO:0002263	cell activation involved in immune response	81	0.476126	1.70045	0.000992119	0.0255415	0.0223775	5016	tags=47%, list=29%, signal=33%	RPHI1A011829/RPHI1A046040/RPHI1A020923/RPHI1A043671/RPHI1A030315/RPHI1A008454/RPHI1A021690/RPHI1A010009/RPHI1A006971/RPHI1A003292/RPHI1A006258/RPHI1A002428/RPHI1A015451/RPHI1A032052/RPHI1A032368/RPHI1A006465/RPHI1A037462/RPHI1A005625/RPHI1A003995/RPHI1A002074/RPHI1A003168/RPHI1A021626/RPHI1A015352/RPHI1A031146/RPHI1A018428/RPHI1A024977/RPHI1A008179/RPHI1A005005/RPHI1A015463/RPHI1A037046/RPHI1A018…
GO:0071363	cellular response to growth factor stimulus	268	0.411109	1.70295	1.04419e-05	0.00101603	0.000890167	4795	tags=39%, list=28%, signal=28%	RPHI1A001326/RPHI1A034502/RPHI1A016269/RPHI1A026550/RPHI1A043975/RPHI1A027372/RPHI1A026595/RPHI1A023229/RPHI1A023263/RPHI1A036037/RPHI1A035473/RPHI1A013373/RPHI1A007188/RPHI1A035428/RPHI1A027680/RPHI1A022501/RPHI1A014578/RPHI1A033182/RPHI1A005179/RPHI1A022698/RPHI1A030699/RPHI1A043085/RPHI1A015231/RPHI1A045616/RPHI1A016316/RPHI1A032613/RPHI1A026385/RPHI1A021948/RPHI1A019981/RPHI1A034079/RPHI1A041…
GO:0006897	endocytosis	251	0.414946	1.70409	2.4243e-05	0.0017678	0.00154881	5965	tags=53%, list=35%, signal=35%	RPHI1A011829/RPHI1A027508/RPHI1A044322/RPHI1A016269/RPHI1A026490/RPHI1A000348/RPHI1A024448/RPHI1A008924/RPHI1A041249/RPHI1A026592/RPHI1A030952/RPHI1A027680/RPHI1A014578/RPHI1A008454/RPHI1A030757/RPHI1A043085/RPHI1A016316/RPHI1A024305/RPHI1A038996/RPHI1A034079/RPHI1A024845/RPHI1A020799/RPHI1A017726/RPHI1A032368/RPHI1A009158/RPHI1A007347/RPHI1A020544/RPHI1A041949/RPHI1A004926/RPHI1A027011/RPHI1A027…
GO:0002752	cell surface pattern recognition receptor signaling pathway	14	0.686191	1.70464	0.0117168	0.135571	0.118777	3570	tags=57%, list=21%, signal=45%	RPHI1A007273/RPHI1A008454/RPHI1A043085/RPHI1A000586/RPHI1A031165/RPHI1A009158/RPHI1A011813/RPHI1A032698
GO:0046578	regulation of Ras protein signal transduction	75	0.486726	1.70624	0.00134651	0.0307147	0.0269098	4888	tags=51%, list=28%, signal=36%	RPHI1A026490/RPHI1A031999/RPHI1A009856/RPHI1A001117/RPHI1A014578/RPHI1A033911/RPHI1A013342/RPHI1A022698/RPHI1A025716/RPHI1A006930/RPHI1A035200/RPHI1A032876/RPHI1A000923/RPHI1A032368/RPHI1A031695/RPHI1A030763/RPHI1A000876/RPHI1A014597/RPHI1A005192/RPHI1A003995/RPHI1A004166/RPHI1A019056/RPHI1A037188/RPHI1A015519/RPHI1A009766/RPHI1A031526/RPHI1A002941/RPHI1A017312/RPHI1A023146/RPHI1A018558/RPHI1A008…
GO:0006893	Golgi to plasma membrane transport	34	0.56773	1.70678	0.00628958	0.092775	0.0812822	4204	tags=53%, list=24%, signal=40%	RPHI1A029313/RPHI1A033025/RPHI1A008235/RPHI1A003656/RPHI1A019878/RPHI1A021056/RPHI1A015065/RPHI1A026351/RPHI1A001204/RPHI1A006903/RPHI1A045934/RPHI1A039807/RPHI1A045518/RPHI1A030438/RPHI1A020262/RPHI1A033335/RPHI1A026822/RPHI1A027562
GO:1900102	negative regulation of endoplasmic reticulum unfolded protein response	12	0.716566	1.7069	0.0103819	0.125585	0.110028	1228	tags=50%, list=7%, signal=46%	RPHI1A016269/RPHI1A041658/RPHI1A020001/RPHI1A011788/RPHI1A035428/RPHI1A013105
GO:0002366	leukocyte activation involved in immune response	80	0.479606	1.70806	0.00110974	0.0277957	0.0243524	5016	tags=48%, list=29%, signal=34%	RPHI1A011829/RPHI1A046040/RPHI1A020923/RPHI1A043671/RPHI1A030315/RPHI1A008454/RPHI1A021690/RPHI1A010009/RPHI1A006971/RPHI1A003292/RPHI1A006258/RPHI1A002428/RPHI1A015451/RPHI1A032052/RPHI1A032368/RPHI1A006465/RPHI1A037462/RPHI1A005625/RPHI1A003995/RPHI1A002074/RPHI1A003168/RPHI1A021626/RPHI1A015352/RPHI1A031146/RPHI1A018428/RPHI1A024977/RPHI1A008179/RPHI1A005005/RPHI1A015463/RPHI1A037046/RPHI1A018…
GO:0010332	response to gamma radiation	32	0.572748	1.70807	0.0065418	0.093077	0.0815468	3523	tags=31%, list=21%, signal=25%	RPHI1A011829/RPHI1A002090/RPHI1A034502/RPHI1A035428/RPHI1A038795/RPHI1A028020/RPHI1A009158/RPHI1A019890/RPHI1A007789/RPHI1A022620
GO:0051279	regulation of release of sequestered calcium ion into cytosol	27	0.600952	1.70876	0.00834982	0.110874	0.097139	2301	tags=37%, list=13%, signal=32%	RPHI1A030952/RPHI1A012887/RPHI1A008454/RPHI1A016316/RPHI1A022012/RPHI1A041756/RPHI1A009089/RPHI1A023564/RPHI1A032368/RPHI1A009158
GO:1902074	response to salt	134	0.444545	1.70891	0.000273971	0.00983062	0.00861282	5154	tags=43%, list=30%, signal=31%	RPHI1A045558/RPHI1A028138/RPHI1A034502/RPHI1A000954/RPHI1A030653/RPHI1A024448/RPHI1A025886/RPHI1A036037/RPHI1A030952/RPHI1A012887/RPHI1A035428/RPHI1A027680/RPHI1A003034/RPHI1A020714/RPHI1A030315/RPHI1A008454/RPHI1A000090/RPHI1A033485/RPHI1A034079/RPHI1A044017/RPHI1A009089/RPHI1A020884/RPHI1A000032/RPHI1A023204/RPHI1A025593/RPHI1A040190/RPHI1A024488/RPHI1A001623/RPHI1A035285/RPHI1A013741/RPHI1A038…
GO:0002764	immune response-regulating signaling pathway	132	0.445593	1.70937	0.000311261	0.0108635	0.00951775	5282	tags=47%, list=31%, signal=33%	RPHI1A007273/RPHI1A044322/RPHI1A018597/RPHI1A011946/RPHI1A023404/RPHI1A025268/RPHI1A027680/RPHI1A008454/RPHI1A010009/RPHI1A043085/RPHI1A026385/RPHI1A042967/RPHI1A041756/RPHI1A015451/RPHI1A020884/RPHI1A021584/RPHI1A000586/RPHI1A031165/RPHI1A001096/RPHI1A032368/RPHI1A009158/RPHI1A007733/RPHI1A044707/RPHI1A042807/RPHI1A011813/RPHI1A032307/RPHI1A002658/RPHI1A028989/RPHI1A003995/RPHI1A002054/RPHI1A004…
GO:0051056	regulation of small GTPase mediated signal transduction	118	0.451868	1.70994	0.000596727	0.0169343	0.0148365	5153	tags=48%, list=30%, signal=34%	RPHI1A001326/RPHI1A026490/RPHI1A031999/RPHI1A009856/RPHI1A001117/RPHI1A034923/RPHI1A014578/RPHI1A033911/RPHI1A013342/RPHI1A022698/RPHI1A025716/RPHI1A006930/RPHI1A035200/RPHI1A035012/RPHI1A032876/RPHI1A000923/RPHI1A030762/RPHI1A032368/RPHI1A031695/RPHI1A030763/RPHI1A000876/RPHI1A019420/RPHI1A032163/RPHI1A014597/RPHI1A005192/RPHI1A016622/RPHI1A003995/RPHI1A033933/RPHI1A004166/RPHI1A019056/RPHI1A037…
GO:0034620	cellular response to unfolded protein	60	0.512108	1.71398	0.00207225	0.043395	0.0380193	5092	tags=55%, list=30%, signal=39%	RPHI1A002090/RPHI1A014683/RPHI1A016269/RPHI1A043975/RPHI1A041658/RPHI1A020001/RPHI1A041498/RPHI1A011788/RPHI1A020930/RPHI1A035428/RPHI1A013105/RPHI1A022203/RPHI1A004992/RPHI1A039551/RPHI1A021431/RPHI1A028696/RPHI1A020266/RPHI1A037044/RPHI1A040996/RPHI1A005555/RPHI1A003167/RPHI1A033176/RPHI1A009798/RPHI1A044328/RPHI1A024977/RPHI1A020063/RPHI1A024731/RPHI1A043582/RPHI1A008797/RPHI1A043994/RPHI1A022…
GO:0098771	inorganic ion homeostasis	158	0.437192	1.71604	0.000130159	0.00602409	0.00527784	4884	tags=42%, list=28%, signal=31%	RPHI1A028138/RPHI1A002090/RPHI1A003132/RPHI1A025198/RPHI1A035735/RPHI1A013621/RPHI1A007368/RPHI1A030952/RPHI1A020319/RPHI1A012887/RPHI1A003034/RPHI1A040759/RPHI1A004734/RPHI1A008454/RPHI1A035593/RPHI1A000090/RPHI1A025716/RPHI1A028496/RPHI1A016974/RPHI1A016531/RPHI1A045616/RPHI1A016316/RPHI1A022012/RPHI1A041756/RPHI1A009089/RPHI1A042645/RPHI1A043837/RPHI1A015451/RPHI1A037450/RPHI1A029965/RPHI1A021…
GO:0043524	negative regulation of neuron apoptotic process	57	0.517171	1.71951	0.00173694	0.0374793	0.0328364	3563	tags=37%, list=21%, signal=29%	RPHI1A045558/RPHI1A021812/RPHI1A002898/RPHI1A021690/RPHI1A045616/RPHI1A017445/RPHI1A000923/RPHI1A020884/RPHI1A029221/RPHI1A000032/RPHI1A023204/RPHI1A018511/RPHI1A027064/RPHI1A014597/RPHI1A003168/RPHI1A005225/RPHI1A038279/RPHI1A015990/RPHI1A021886/RPHI1A022620/RPHI1A031146
GO:1905477	positive regulation of protein localization to membrane	36	0.563055	1.71999	0.00457494	0.0740678	0.0648924	3988	tags=50%, list=23%, signal=38%	RPHI1A030268/RPHI1A003132/RPHI1A026490/RPHI1A008924/RPHI1A035043/RPHI1A027680/RPHI1A014578/RPHI1A008454/RPHI1A035847/RPHI1A045999/RPHI1A013650/RPHI1A010341/RPHI1A038247/RPHI1A015519/RPHI1A045934/RPHI1A003504/RPHI1A008343/RPHI1A021586
GO:0045806	negative regulation of endocytosis	25	0.612649	1.72015	0.00743074	0.102684	0.0899634	4776	tags=56%, list=28%, signal=40%	RPHI1A027508/RPHI1A026592/RPHI1A030952/RPHI1A014578/RPHI1A043085/RPHI1A016316/RPHI1A017726/RPHI1A020544/RPHI1A003995/RPHI1A042109/RPHI1A039807/RPHI1A033646/RPHI1A017452/RPHI1A002454
GO:1902905	positive regulation of supramolecular fiber organization	63	0.509839	1.72292	0.00150575	0.0339831	0.0297733	5704	tags=57%, list=33%, signal=38%	RPHI1A044322/RPHI1A023163/RPHI1A011788/RPHI1A039571/RPHI1A035571/RPHI1A014578/RPHI1A008454/RPHI1A013342/RPHI1A009250/RPHI1A020884/RPHI1A032368/RPHI1A041157/RPHI1A013650/RPHI1A006377/RPHI1A034505/RPHI1A005978/RPHI1A023900/RPHI1A017768/RPHI1A006992/RPHI1A023146/RPHI1A018723/RPHI1A008830/RPHI1A027985/RPHI1A007063/RPHI1A022402/RPHI1A038062/RPHI1A002189/RPHI1A013072/RPHI1A024457/RPHI1A023544/RPHI1A044…
GO:0060402	calcium ion transport into cytosol	10	0.757109	1.72313	0.00365092	0.0631935	0.0553652	2239	tags=50%, list=13%, signal=44%	RPHI1A002090/RPHI1A025198/RPHI1A012887/RPHI1A009089/RPHI1A023564
GO:0043649	dicarboxylic acid catabolic process	13	0.708842	1.72646	0.00445561	0.0731567	0.0640942	2645	tags=46%, list=15%, signal=39%	RPHI1A040080/RPHI1A000368/RPHI1A037847/RPHI1A028269/RPHI1A044236/RPHI1A016816
GO:0006942	regulation of striated muscle contraction	29	0.595738	1.72833	0.00598063	0.0896673	0.0785595	2483	tags=38%, list=14%, signal=33%	RPHI1A005151/RPHI1A030268/RPHI1A020488/RPHI1A015155/RPHI1A012887/RPHI1A005514/RPHI1A028496/RPHI1A009089/RPHI1A020799/RPHI1A023564/RPHI1A013650
GO:0002253	activation of immune response	140	0.446335	1.72853	0.000151905	0.00664533	0.00582212	5422	tags=46%, list=32%, signal=32%	RPHI1A011829/RPHI1A007273/RPHI1A044322/RPHI1A018597/RPHI1A011946/RPHI1A023404/RPHI1A025268/RPHI1A027680/RPHI1A008454/RPHI1A010009/RPHI1A043085/RPHI1A026385/RPHI1A042967/RPHI1A041756/RPHI1A015451/RPHI1A020884/RPHI1A021584/RPHI1A000586/RPHI1A031165/RPHI1A001096/RPHI1A032368/RPHI1A009158/RPHI1A007733/RPHI1A044707/RPHI1A042807/RPHI1A011813/RPHI1A032307/RPHI1A002658/RPHI1A028989/RPHI1A003995/RPHI1A002…
GO:0008542	visual learning	19	0.648049	1.72884	0.00989503	0.122243	0.1071	2186	tags=47%, list=13%, signal=41%	RPHI1A026490/RPHI1A025198/RPHI1A033674/RPHI1A030315/RPHI1A026619/RPHI1A022698/RPHI1A045616/RPHI1A000923/RPHI1A020884
GO:0098659	inorganic cation import across plasma membrane	26	0.614206	1.73023	0.00411144	0.0685633	0.0600698	3099	tags=42%, list=18%, signal=35%	RPHI1A004959/RPHI1A045992/RPHI1A027680/RPHI1A003034/RPHI1A016531/RPHI1A009089/RPHI1A021584/RPHI1A013650/RPHI1A044737/RPHI1A007324/RPHI1A039280
GO:0099587	inorganic ion import across plasma membrane	26	0.614206	1.73023	0.00411144	0.0685633	0.0600698	3099	tags=42%, list=18%, signal=35%	RPHI1A004959/RPHI1A045992/RPHI1A027680/RPHI1A003034/RPHI1A016531/RPHI1A009089/RPHI1A021584/RPHI1A013650/RPHI1A044737/RPHI1A007324/RPHI1A039280
GO:0009410	response to xenobiotic stimulus	147	0.44541	1.73129	0.00021741	0.00848465	0.00743359	5100	tags=44%, list=30%, signal=31%	RPHI1A002090/RPHI1A025198/RPHI1A024448/RPHI1A015870/RPHI1A025886/RPHI1A033236/RPHI1A025506/RPHI1A030952/RPHI1A013373/RPHI1A007188/RPHI1A015155/RPHI1A035428/RPHI1A020714/RPHI1A019410/RPHI1A022243/RPHI1A034033/RPHI1A034426/RPHI1A011311/RPHI1A017602/RPHI1A009089/RPHI1A020884/RPHI1A000032/RPHI1A023564/RPHI1A020640/RPHI1A032368/RPHI1A009158/RPHI1A012782/RPHI1A006050/RPHI1A019890/RPHI1A017642/RPHI1A035…
GO:0036503	ERAD pathway	73	0.500709	1.73203	0.000924322	0.0242948	0.0212852	4637	tags=45%, list=27%, signal=33%	RPHI1A014683/RPHI1A031918/RPHI1A035428/RPHI1A013105/RPHI1A006240/RPHI1A022087/RPHI1A028423/RPHI1A035593/RPHI1A000090/RPHI1A011760/RPHI1A040020/RPHI1A004992/RPHI1A025698/RPHI1A039551/RPHI1A017469/RPHI1A023637/RPHI1A004926/RPHI1A025878/RPHI1A042819/RPHI1A039634/RPHI1A000839/RPHI1A037044/RPHI1A043336/RPHI1A043334/RPHI1A012787/RPHI1A018043/RPHI1A034375/RPHI1A024977/RPHI1A006531/RPHI1A026396/RPHI1A037…
GO:0031346	positive regulation of cell projection organization	152	0.442927	1.73229	0.000107094	0.00525217	0.00460154	5047	tags=41%, list=29%, signal=30%	RPHI1A018398/RPHI1A000954/RPHI1A044322/RPHI1A006229/RPHI1A004538/RPHI1A023229/RPHI1A036037/RPHI1A007188/RPHI1A015155/RPHI1A035428/RPHI1A039571/RPHI1A027680/RPHI1A024463/RPHI1A016316/RPHI1A006930/RPHI1A026385/RPHI1A025501/RPHI1A032834/RPHI1A020884/RPHI1A032368/RPHI1A024604/RPHI1A000876/RPHI1A005169/RPHI1A026064/RPHI1A011395/RPHI1A038308/RPHI1A031261/RPHI1A010425/RPHI1A016622/RPHI1A000920/RPHI1A033…
GO:0046839	phospholipid dephosphorylation	19	0.64944	1.73255	0.00925665	0.117741	0.103156	2344	tags=47%, list=14%, signal=41%	RPHI1A027508/RPHI1A022700/RPHI1A004538/RPHI1A022772/RPHI1A006832/RPHI1A022245/RPHI1A022501/RPHI1A030757/RPHI1A018949
GO:0007015	actin filament organization	165	0.439455	1.73346	8.86855e-05	0.00453147	0.00397012	5989	tags=53%, list=35%, signal=35%	RPHI1A000539/RPHI1A032782/RPHI1A044322/RPHI1A023163/RPHI1A006229/RPHI1A003279/RPHI1A011788/RPHI1A030379/RPHI1A022243/RPHI1A022501/RPHI1A014578/RPHI1A008454/RPHI1A013342/RPHI1A000090/RPHI1A036509/RPHI1A009250/RPHI1A020884/RPHI1A041191/RPHI1A022571/RPHI1A032368/RPHI1A007788/RPHI1A008137/RPHI1A041157/RPHI1A013650/RPHI1A015802/RPHI1A022549/RPHI1A000876/RPHI1A006377/RPHI1A032163/RPHI1A013741/RPHI1A034…
GO:0050821	protein stabilization	126	0.456929	1.73454	0.000159362	0.00686335	0.00601313	5867	tags=49%, list=34%, signal=33%	RPHI1A011829/RPHI1A037008/RPHI1A027381/RPHI1A040903/RPHI1A029313/RPHI1A035986/RPHI1A006832/RPHI1A021690/RPHI1A033911/RPHI1A030514/RPHI1A022203/RPHI1A025670/RPHI1A008601/RPHI1A011191/RPHI1A007264/RPHI1A027419/RPHI1A036754/RPHI1A011091/RPHI1A038247/RPHI1A016256/RPHI1A033435/RPHI1A030000/RPHI1A024517/RPHI1A029076/RPHI1A045492/RPHI1A014076/RPHI1A011575/RPHI1A038224/RPHI1A036262/RPHI1A022270/RPHI1A034…
GO:0022603	regulation of anatomical structure morphogenesis	308	0.412815	1.73515	2.24258e-06	0.000380156	0.000333063	6208	tags=50%, list=36%, signal=33%	RPHI1A018398/RPHI1A044118/RPHI1A000954/RPHI1A003132/RPHI1A044322/RPHI1A026490/RPHI1A020488/RPHI1A008924/RPHI1A004149/RPHI1A027067/RPHI1A011065/RPHI1A023229/RPHI1A007188/RPHI1A027680/RPHI1A003034/RPHI1A022243/RPHI1A033182/RPHI1A037393/RPHI1A031454/RPHI1A005179/RPHI1A022698/RPHI1A041999/RPHI1A039159/RPHI1A045616/RPHI1A016316/RPHI1A036509/RPHI1A026385/RPHI1A025670/RPHI1A034079/RPHI1A024845/RPHI1A041…
GO:0006909	phagocytosis	66	0.508142	1.73581	0.00221417	0.0450378	0.0394586	5965	tags=59%, list=35%, signal=39%	RPHI1A011829/RPHI1A027508/RPHI1A044322/RPHI1A026490/RPHI1A030952/RPHI1A027680/RPHI1A008454/RPHI1A043085/RPHI1A038996/RPHI1A032368/RPHI1A009158/RPHI1A041949/RPHI1A029362/RPHI1A019079/RPHI1A032163/RPHI1A011813/RPHI1A004166/RPHI1A045775/RPHI1A020050/RPHI1A010737/RPHI1A039807/RPHI1A032698/RPHI1A034375/RPHI1A008179/RPHI1A015789/RPHI1A016756/RPHI1A034515/RPHI1A045313/RPHI1A009552/RPHI1A034371/RPHI1A007…
GO:0031400	negative regulation of protein modification process	230	0.427928	1.73611	7.21468e-06	0.000903532	0.000791604	4703	tags=38%, list=27%, signal=28%	RPHI1A002090/RPHI1A027381/RPHI1A014683/RPHI1A044322/RPHI1A016269/RPHI1A023163/RPHI1A024448/RPHI1A029505/RPHI1A027067/RPHI1A030952/RPHI1A011788/RPHI1A027396/RPHI1A030949/RPHI1A024350/RPHI1A006832/RPHI1A020923/RPHI1A043671/RPHI1A045929/RPHI1A027680/RPHI1A024463/RPHI1A038795/RPHI1A031645/RPHI1A021443/RPHI1A022501/RPHI1A026619/RPHI1A008454/RPHI1A033182/RPHI1A022698/RPHI1A030757/RPHI1A013975/RPHI1A013…
GO:0031032	actomyosin structure organization	74	0.499017	1.73634	0.00097485	0.0253104	0.022175	5552	tags=57%, list=32%, signal=39%	RPHI1A032782/RPHI1A044322/RPHI1A026490/RPHI1A023163/RPHI1A006229/RPHI1A022243/RPHI1A022501/RPHI1A010337/RPHI1A013342/RPHI1A044017/RPHI1A020884/RPHI1A032368/RPHI1A007788/RPHI1A008137/RPHI1A018511/RPHI1A022549/RPHI1A006377/RPHI1A013741/RPHI1A034505/RPHI1A005192/RPHI1A005978/RPHI1A040534/RPHI1A017768/RPHI1A002941/RPHI1A009146/RPHI1A038672/RPHI1A023146/RPHI1A039919/RPHI1A004047/RPHI1A022691/RPHI1A041…
GO:0002697	regulation of immune effector process	93	0.477585	1.73689	0.000556189	0.0162953	0.0142767	5016	tags=49%, list=29%, signal=35%	RPHI1A011829/RPHI1A030217/RPHI1A046040/RPHI1A030952/RPHI1A020923/RPHI1A013105/RPHI1A043671/RPHI1A033182/RPHI1A021690/RPHI1A010009/RPHI1A043085/RPHI1A006971/RPHI1A002428/RPHI1A015451/RPHI1A032052/RPHI1A026692/RPHI1A006465/RPHI1A003995/RPHI1A003168/RPHI1A004166/RPHI1A021626/RPHI1A034582/RPHI1A015352/RPHI1A017644/RPHI1A030501/RPHI1A031146/RPHI1A032698/RPHI1A018043/RPHI1A018428/RPHI1A024977/RPHI1A029…
GO:0007169	transmembrane receptor protein tyrosine kinase signaling pathway	207	0.4348	1.73884	1.49467e-05	0.00130774	0.00114574	6584	tags=60%, list=38%, signal=38%	RPHI1A027381/RPHI1A016269/RPHI1A019913/RPHI1A023229/RPHI1A016941/RPHI1A011788/RPHI1A000474/RPHI1A013373/RPHI1A041070/RPHI1A043671/RPHI1A016279/RPHI1A027680/RPHI1A024463/RPHI1A031645/RPHI1A022501/RPHI1A033182/RPHI1A030755/RPHI1A022698/RPHI1A043085/RPHI1A045616/RPHI1A016316/RPHI1A021948/RPHI1A041756/RPHI1A038731/RPHI1A009250/RPHI1A020884/RPHI1A032368/RPHI1A045674/RPHI1A041784/RPHI1A026064/RPHI1A032…
GO:1904064	positive regulation of cation transmembrane transport	42	0.551506	1.73937	0.00239608	0.0479741	0.0420312	3247	tags=36%, list=19%, signal=29%	RPHI1A002090/RPHI1A020488/RPHI1A025198/RPHI1A012887/RPHI1A041756/RPHI1A020799/RPHI1A021584/RPHI1A023564/RPHI1A032368/RPHI1A045999/RPHI1A031243/RPHI1A038247/RPHI1A044737/RPHI1A035611/RPHI1A028539
GO:0010243	response to organonitrogen compound	409	0.401554	1.73939	9.4038e-08	4.00414e-05	3.50811e-05	4733	tags=37%, list=28%, signal=28%	RPHI1A045558/RPHI1A007273/RPHI1A028138/RPHI1A034502/RPHI1A014683/RPHI1A038956/RPHI1A000954/RPHI1A016269/RPHI1A026490/RPHI1A025198/RPHI1A024448/RPHI1A025886/RPHI1A045992/RPHI1A008222/RPHI1A027067/RPHI1A031918/RPHI1A036037/RPHI1A013373/RPHI1A012887/RPHI1A035428/RPHI1A013105/RPHI1A011651/RPHI1A043671/RPHI1A004355/RPHI1A016279/RPHI1A037512/RPHI1A006240/RPHI1A027680/RPHI1A024463/RPHI1A022087/RPHI1A019…
GO:0016311	dephosphorylation	160	0.442785	1.7394	0.00016616	0.00698421	0.00611902	5552	tags=46%, list=32%, signal=31%	RPHI1A027508/RPHI1A022700/RPHI1A010899/RPHI1A016269/RPHI1A024448/RPHI1A002126/RPHI1A004538/RPHI1A035955/RPHI1A023263/RPHI1A022772/RPHI1A024350/RPHI1A006832/RPHI1A005377/RPHI1A021180/RPHI1A017767/RPHI1A010198/RPHI1A037512/RPHI1A022245/RPHI1A030715/RPHI1A022501/RPHI1A031454/RPHI1A002051/RPHI1A001827/RPHI1A000090/RPHI1A030757/RPHI1A005920/RPHI1A026599/RPHI1A026385/RPHI1A021948/RPHI1A035847/RPHI1A018…
GO:0110020	regulation of actomyosin structure organization	36	0.56976	1.74048	0.00376578	0.0646725	0.056661	5704	tags=67%, list=33%, signal=45%	RPHI1A032782/RPHI1A044322/RPHI1A023163/RPHI1A006229/RPHI1A022243/RPHI1A022501/RPHI1A013342/RPHI1A020884/RPHI1A032368/RPHI1A022549/RPHI1A006377/RPHI1A034505/RPHI1A005978/RPHI1A017768/RPHI1A002941/RPHI1A023146/RPHI1A013019/RPHI1A007063/RPHI1A042431/RPHI1A013072/RPHI1A024895/RPHI1A044324/RPHI1A002338/RPHI1A017762
GO:1901698	response to nitrogen compound	438	0.401264	1.7428	5.62403e-08	2.99339e-05	2.62257e-05	4733	tags=37%, list=28%, signal=27%	RPHI1A011829/RPHI1A045558/RPHI1A007273/RPHI1A028138/RPHI1A034502/RPHI1A014683/RPHI1A038956/RPHI1A000954/RPHI1A016269/RPHI1A026490/RPHI1A025198/RPHI1A024448/RPHI1A025886/RPHI1A045992/RPHI1A008222/RPHI1A027067/RPHI1A031918/RPHI1A026203/RPHI1A036037/RPHI1A013373/RPHI1A012887/RPHI1A035428/RPHI1A013105/RPHI1A011651/RPHI1A043671/RPHI1A004355/RPHI1A016279/RPHI1A037512/RPHI1A006240/RPHI1A027680/RPHI1A024…
GO:0032970	regulation of actin filament-based process	140	0.450223	1.74359	0.000120295	0.00568482	0.00498059	6128	tags=56%, list=36%, signal=37%	RPHI1A030268/RPHI1A032782/RPHI1A044322/RPHI1A023163/RPHI1A006229/RPHI1A003279/RPHI1A011788/RPHI1A022243/RPHI1A022501/RPHI1A014578/RPHI1A008454/RPHI1A013342/RPHI1A028496/RPHI1A009250/RPHI1A040456/RPHI1A020884/RPHI1A041191/RPHI1A032368/RPHI1A007788/RPHI1A008137/RPHI1A041157/RPHI1A007733/RPHI1A013650/RPHI1A022549/RPHI1A000876/RPHI1A006377/RPHI1A013741/RPHI1A034505/RPHI1A014860/RPHI1A045535/RPHI1A036…
GO:0051492	regulation of stress fiber assembly	34	0.580234	1.74437	0.00443785	0.0730529	0.0640032	5704	tags=71%, list=33%, signal=47%	RPHI1A032782/RPHI1A044322/RPHI1A023163/RPHI1A006229/RPHI1A022243/RPHI1A022501/RPHI1A013342/RPHI1A020884/RPHI1A032368/RPHI1A022549/RPHI1A006377/RPHI1A034505/RPHI1A005978/RPHI1A017768/RPHI1A002941/RPHI1A023146/RPHI1A013019/RPHI1A007063/RPHI1A042431/RPHI1A013072/RPHI1A024895/RPHI1A044324/RPHI1A002338/RPHI1A017762
GO:0008016	regulation of heart contraction	49	0.540575	1.74479	0.00117088	0.0288741	0.0252972	3148	tags=35%, list=18%, signal=28%	RPHI1A005151/RPHI1A030268/RPHI1A020488/RPHI1A020319/RPHI1A015155/RPHI1A012887/RPHI1A033636/RPHI1A028496/RPHI1A044017/RPHI1A009089/RPHI1A020799/RPHI1A040310/RPHI1A023564/RPHI1A013650/RPHI1A031243/RPHI1A013741/RPHI1A023900
GO:0030100	regulation of endocytosis	99	0.472165	1.74714	0.000478045	0.0151014	0.0132307	5207	tags=48%, list=30%, signal=34%	RPHI1A027508/RPHI1A016269/RPHI1A024448/RPHI1A026592/RPHI1A030952/RPHI1A014578/RPHI1A043085/RPHI1A016316/RPHI1A024845/RPHI1A017726/RPHI1A032368/RPHI1A009158/RPHI1A020544/RPHI1A041949/RPHI1A027419/RPHI1A007849/RPHI1A005192/RPHI1A030295/RPHI1A044737/RPHI1A003995/RPHI1A004166/RPHI1A023900/RPHI1A020050/RPHI1A042109/RPHI1A024946/RPHI1A039807/RPHI1A032698/RPHI1A019251/RPHI1A039715/RPHI1A034375/RPHI1A022…
GO:0051051	negative regulation of transport	146	0.449742	1.74735	9.42469e-05	0.00477742	0.0041856	5092	tags=44%, list=30%, signal=31%	RPHI1A027508/RPHI1A038930/RPHI1A003132/RPHI1A040344/RPHI1A030157/RPHI1A026592/RPHI1A030952/RPHI1A005946/RPHI1A006240/RPHI1A022501/RPHI1A014578/RPHI1A008454/RPHI1A022698/RPHI1A025363/RPHI1A043085/RPHI1A016531/RPHI1A016316/RPHI1A022203/RPHI1A017602/RPHI1A031626/RPHI1A024845/RPHI1A004992/RPHI1A017726/RPHI1A020884/RPHI1A021584/RPHI1A039551/RPHI1A023564/RPHI1A034060/RPHI1A020544/RPHI1A044080/RPHI1A014…
GO:0032231	regulation of actin filament bundle assembly	37	0.570943	1.74917	0.00212615	0.0442728	0.0387884	5704	tags=68%, list=33%, signal=45%	RPHI1A032782/RPHI1A044322/RPHI1A023163/RPHI1A006229/RPHI1A022243/RPHI1A022501/RPHI1A013342/RPHI1A009250/RPHI1A020884/RPHI1A032368/RPHI1A022549/RPHI1A006377/RPHI1A034505/RPHI1A005978/RPHI1A017768/RPHI1A002941/RPHI1A023146/RPHI1A013019/RPHI1A007063/RPHI1A042431/RPHI1A013072/RPHI1A024895/RPHI1A044324/RPHI1A002338/RPHI1A017762
GO:0034762	regulation of transmembrane transport	147	0.450197	1.7499	0.000166213	0.00698421	0.00611902	3351	tags=33%, list=20%, signal=27%	RPHI1A010950/RPHI1A002090/RPHI1A030268/RPHI1A026490/RPHI1A020488/RPHI1A025198/RPHI1A030952/RPHI1A013373/RPHI1A005946/RPHI1A012887/RPHI1A020923/RPHI1A027680/RPHI1A031491/RPHI1A022501/RPHI1A008454/RPHI1A043085/RPHI1A016531/RPHI1A016316/RPHI1A022012/RPHI1A041466/RPHI1A041756/RPHI1A044017/RPHI1A009089/RPHI1A020799/RPHI1A020884/RPHI1A021584/RPHI1A039551/RPHI1A023564/RPHI1A032368/RPHI1A009158/RPHI1A034…
GO:0034975	protein folding in endoplasmic reticulum	10	0.768903	1.74998	0.00217651	0.0446302	0.0391015	3829	tags=80%, list=22%, signal=62%	RPHI1A014683/RPHI1A035428/RPHI1A000090/RPHI1A021553/RPHI1A032410/RPHI1A004926/RPHI1A034375/RPHI1A009798
GO:0046903	secretion	305	0.416511	1.75009	1.06693e-06	0.000227149	0.00019901	6329	tags=54%, list=37%, signal=35%	RPHI1A038930/RPHI1A010908/RPHI1A045689/RPHI1A010201/RPHI1A025876/RPHI1A040344/RPHI1A007518/RPHI1A026595/RPHI1A026592/RPHI1A025506/RPHI1A030952/RPHI1A027464/RPHI1A037381/RPHI1A020923/RPHI1A003034/RPHI1A032386/RPHI1A002898/RPHI1A014578/RPHI1A008454/RPHI1A021690/RPHI1A008207/RPHI1A010009/RPHI1A022698/RPHI1A000536/RPHI1A025363/RPHI1A028496/RPHI1A015231/RPHI1A016531/RPHI1A045616/RPHI1A032613/RPHI1A024…
GO:0006812	monoatomic cation transport	293	0.418391	1.75027	6.54141e-07	0.000186328	0.000163246	4910	tags=37%, list=29%, signal=27%	RPHI1A004959/RPHI1A021319/RPHI1A010950/RPHI1A002090/RPHI1A030268/RPHI1A026490/RPHI1A020488/RPHI1A018290/RPHI1A025198/RPHI1A025261/RPHI1A007368/RPHI1A030952/RPHI1A027464/RPHI1A005946/RPHI1A020319/RPHI1A012887/RPHI1A020923/RPHI1A004355/RPHI1A001129/RPHI1A027680/RPHI1A003034/RPHI1A031491/RPHI1A022501/RPHI1A008454/RPHI1A025716/RPHI1A028496/RPHI1A043862/RPHI1A016974/RPHI1A016531/RPHI1A031248/RPHI1A016…
hsa05200	Pathways in cancer	162	0.44406	1.75091	7.49962e-05	0.00416058	0.00364518	6208	tags=57%, list=36%, signal=37%	RPHI1A002090/RPHI1A026490/RPHI1A018597/RPHI1A013373/RPHI1A007188/RPHI1A020714/RPHI1A024463/RPHI1A000090/RPHI1A031147/RPHI1A043085/RPHI1A045616/RPHI1A025670/RPHI1A041756/RPHI1A000923/RPHI1A020884/RPHI1A032368/RPHI1A012782/RPHI1A044707/RPHI1A024548/RPHI1A043036/RPHI1A009588/RPHI1A042297/RPHI1A026064/RPHI1A026692/RPHI1A002658/RPHI1A027684/RPHI1A029408/RPHI1A038308/RPHI1A031261/RPHI1A010425/RPHI1A012…
GO:0030968	endoplasmic reticulum unfolded protein response	47	0.545037	1.75186	0.0018117	0.0389607	0.0341343	5092	tags=60%, list=30%, signal=42%	RPHI1A002090/RPHI1A014683/RPHI1A016269/RPHI1A043975/RPHI1A041658/RPHI1A020001/RPHI1A041498/RPHI1A011788/RPHI1A020930/RPHI1A035428/RPHI1A013105/RPHI1A004992/RPHI1A039551/RPHI1A021431/RPHI1A028696/RPHI1A020266/RPHI1A037044/RPHI1A005555/RPHI1A033176/RPHI1A009798/RPHI1A044328/RPHI1A024977/RPHI1A020063/RPHI1A043582/RPHI1A008797/RPHI1A022127/RPHI1A042431/RPHI1A016199
GO:0006811	monoatomic ion transport	340	0.413316	1.75319	4.37706e-07	0.000147138	0.000128911	4757	tags=35%, list=28%, signal=26%	RPHI1A004959/RPHI1A021319/RPHI1A010950/RPHI1A002090/RPHI1A030268/RPHI1A026490/RPHI1A020488/RPHI1A004139/RPHI1A018290/RPHI1A025198/RPHI1A041139/RPHI1A025261/RPHI1A030157/RPHI1A007368/RPHI1A038615/RPHI1A030952/RPHI1A027464/RPHI1A005946/RPHI1A020319/RPHI1A012887/RPHI1A036504/RPHI1A020923/RPHI1A004355/RPHI1A001129/RPHI1A027680/RPHI1A003034/RPHI1A031491/RPHI1A022501/RPHI1A008454/RPHI1A025716/RPHI1A028…
GO:1903426	regulation of reactive oxygen species biosynthetic process	19	0.657425	1.75385	0.00734152	0.101714	0.0891141	2301	tags=42%, list=13%, signal=37%	RPHI1A007273/RPHI1A025198/RPHI1A015155/RPHI1A020923/RPHI1A027680/RPHI1A036740/RPHI1A029243/RPHI1A009158
GO:0002684	positive regulation of immune system process	274	0.422916	1.75646	9.37765e-07	0.000217453	0.000190515	6743	tags=57%, list=39%, signal=35%	RPHI1A011829/RPHI1A007273/RPHI1A014033/RPHI1A044322/RPHI1A018597/RPHI1A011946/RPHI1A023404/RPHI1A041569/RPHI1A046040/RPHI1A031736/RPHI1A011788/RPHI1A035986/RPHI1A020923/RPHI1A013105/RPHI1A043671/RPHI1A025268/RPHI1A027680/RPHI1A022087/RPHI1A024437/RPHI1A008454/RPHI1A033182/RPHI1A021690/RPHI1A010009/RPHI1A045045/RPHI1A022698/RPHI1A043085/RPHI1A006930/RPHI1A026385/RPHI1A042967/RPHI1A024845/RPHI1A041…
GO:0030001	metal ion transport	226	0.434777	1.75796	3.65313e-06	0.000569087	0.00049859	4884	tags=38%, list=28%, signal=28%	RPHI1A004959/RPHI1A002090/RPHI1A030268/RPHI1A026490/RPHI1A020488/RPHI1A018290/RPHI1A025198/RPHI1A030952/RPHI1A005946/RPHI1A020319/RPHI1A012887/RPHI1A020923/RPHI1A001129/RPHI1A027680/RPHI1A003034/RPHI1A031491/RPHI1A022501/RPHI1A008454/RPHI1A025716/RPHI1A028496/RPHI1A016974/RPHI1A016531/RPHI1A016316/RPHI1A025620/RPHI1A045368/RPHI1A032613/RPHI1A022012/RPHI1A041466/RPHI1A041756/RPHI1A020018/RPHI1A009…
GO:0030036	actin cytoskeleton organization	268	0.424643	1.75901	2.04477e-06	0.000373142	0.000326918	5989	tags=54%, list=35%, signal=36%	RPHI1A000539/RPHI1A032782/RPHI1A044322/RPHI1A016269/RPHI1A026490/RPHI1A023163/RPHI1A006229/RPHI1A003279/RPHI1A011788/RPHI1A030379/RPHI1A023086/RPHI1A022243/RPHI1A022501/RPHI1A014578/RPHI1A001620/RPHI1A008454/RPHI1A010337/RPHI1A013342/RPHI1A022698/RPHI1A000090/RPHI1A036509/RPHI1A044017/RPHI1A031833/RPHI1A009250/RPHI1A035012/RPHI1A040456/RPHI1A000923/RPHI1A020884/RPHI1A041191/RPHI1A022571/RPHI1A032…
GO:0045055	regulated exocytosis	64	0.518737	1.75954	0.00118707	0.0289381	0.0253533	6083	tags=62%, list=35%, signal=41%	RPHI1A010908/RPHI1A045689/RPHI1A020923/RPHI1A002898/RPHI1A021690/RPHI1A010009/RPHI1A000536/RPHI1A028496/RPHI1A032613/RPHI1A035512/RPHI1A022724/RPHI1A024845/RPHI1A018067/RPHI1A032954/RPHI1A020884/RPHI1A001623/RPHI1A011995/RPHI1A029362/RPHI1A003995/RPHI1A003168/RPHI1A020815/RPHI1A039498/RPHI1A015352/RPHI1A018205/RPHI1A008179/RPHI1A009500/RPHI1A012737/RPHI1A005983/RPHI1A040758/RPHI1A027985/RPHI1A041…
GO:0071901	negative regulation of protein serine/threonine kinase activity	49	0.545442	1.76049	0.000910685	0.0240353	0.0210579	3586	tags=45%, list=21%, signal=36%	RPHI1A016269/RPHI1A024448/RPHI1A029505/RPHI1A030949/RPHI1A024350/RPHI1A024463/RPHI1A022501/RPHI1A033182/RPHI1A022698/RPHI1A013975/RPHI1A009089/RPHI1A022722/RPHI1A031165/RPHI1A004744/RPHI1A032368/RPHI1A009588/RPHI1A033624/RPHI1A014860/RPHI1A010793/RPHI1A033693/RPHI1A026336/RPHI1A006992
GO:0030029	actin filament-based process	284	0.423366	1.76098	5.02076e-07	0.000160338	0.000140476	5989	tags=53%, list=35%, signal=35%	RPHI1A000539/RPHI1A030268/RPHI1A032782/RPHI1A044322/RPHI1A016269/RPHI1A026490/RPHI1A020488/RPHI1A023163/RPHI1A006229/RPHI1A003279/RPHI1A011788/RPHI1A030379/RPHI1A023086/RPHI1A022243/RPHI1A022501/RPHI1A014578/RPHI1A001620/RPHI1A008454/RPHI1A010337/RPHI1A013342/RPHI1A022698/RPHI1A000090/RPHI1A028496/RPHI1A036509/RPHI1A044017/RPHI1A031833/RPHI1A009250/RPHI1A035012/RPHI1A040456/RPHI1A000923/RPHI1A020…
GO:1901215	negative regulation of neuron death	86	0.489007	1.76141	0.000374671	0.0123352	0.0108071	3563	tags=36%, list=21%, signal=29%	RPHI1A045558/RPHI1A021812/RPHI1A022772/RPHI1A007188/RPHI1A002928/RPHI1A021254/RPHI1A002898/RPHI1A033182/RPHI1A021690/RPHI1A045616/RPHI1A024845/RPHI1A022722/RPHI1A017445/RPHI1A000923/RPHI1A020884/RPHI1A029221/RPHI1A000032/RPHI1A023204/RPHI1A018511/RPHI1A027064/RPHI1A014597/RPHI1A003168/RPHI1A020749/RPHI1A005225/RPHI1A038279/RPHI1A015990/RPHI1A006964/RPHI1A021886/RPHI1A022620/RPHI1A030501/RPHI1A031…
GO:0050801	monoatomic ion homeostasis	191	0.441314	1.76224	9.99871e-06	0.00101603	0.000890167	4884	tags=42%, list=28%, signal=30%	RPHI1A028138/RPHI1A010950/RPHI1A002090/RPHI1A003132/RPHI1A025198/RPHI1A035735/RPHI1A013621/RPHI1A025261/RPHI1A007368/RPHI1A030952/RPHI1A020319/RPHI1A012887/RPHI1A003034/RPHI1A040759/RPHI1A004734/RPHI1A008454/RPHI1A035593/RPHI1A000090/RPHI1A025716/RPHI1A028496/RPHI1A016974/RPHI1A016531/RPHI1A031248/RPHI1A045616/RPHI1A016316/RPHI1A022012/RPHI1A038996/RPHI1A034079/RPHI1A024845/RPHI1A041756/RPHI1A009…
GO:0031348	negative regulation of defense response	77	0.498857	1.7626	0.000604578	0.0169361	0.0148381	4216	tags=40%, list=25%, signal=31%	RPHI1A011829/RPHI1A028138/RPHI1A011946/RPHI1A010705/RPHI1A030952/RPHI1A020217/RPHI1A043671/RPHI1A027680/RPHI1A026057/RPHI1A015231/RPHI1A042722/RPHI1A041756/RPHI1A039551/RPHI1A031165/RPHI1A035915/RPHI1A022499/RPHI1A036754/RPHI1A036507/RPHI1A003995/RPHI1A023894/RPHI1A015491/RPHI1A015352/RPHI1A012787/RPHI1A006992/RPHI1A019299/RPHI1A007889/RPHI1A035979/RPHI1A008618/RPHI1A017385/RPHI1A008179/RPHI1A038…
GO:0030038	contractile actin filament bundle assembly	38	0.571025	1.76291	0.00317537	0.0582791	0.0510595	5704	tags=66%, list=33%, signal=44%	RPHI1A032782/RPHI1A044322/RPHI1A023163/RPHI1A006229/RPHI1A022243/RPHI1A022501/RPHI1A013342/RPHI1A020884/RPHI1A032368/RPHI1A022549/RPHI1A006377/RPHI1A034505/RPHI1A005192/RPHI1A005978/RPHI1A017768/RPHI1A002941/RPHI1A023146/RPHI1A013019/RPHI1A007063/RPHI1A042431/RPHI1A013072/RPHI1A024895/RPHI1A044324/RPHI1A002338/RPHI1A017762
GO:0043149	stress fiber assembly	38	0.571025	1.76291	0.00317537	0.0582791	0.0510595	5704	tags=66%, list=33%, signal=44%	RPHI1A032782/RPHI1A044322/RPHI1A023163/RPHI1A006229/RPHI1A022243/RPHI1A022501/RPHI1A013342/RPHI1A020884/RPHI1A032368/RPHI1A022549/RPHI1A006377/RPHI1A034505/RPHI1A005192/RPHI1A005978/RPHI1A017768/RPHI1A002941/RPHI1A023146/RPHI1A013019/RPHI1A007063/RPHI1A042431/RPHI1A013072/RPHI1A024895/RPHI1A044324/RPHI1A002338/RPHI1A017762
GO:0007030	Golgi organization	96	0.481229	1.76541	0.000309316	0.0108549	0.00951025	6988	tags=66%, list=41%, signal=39%	RPHI1A005645/RPHI1A003279/RPHI1A036504/RPHI1A019923/RPHI1A038227/RPHI1A025363/RPHI1A016316/RPHI1A024845/RPHI1A020799/RPHI1A008137/RPHI1A021431/RPHI1A027011/RPHI1A037560/RPHI1A019878/RPHI1A006377/RPHI1A026064/RPHI1A011813/RPHI1A032530/RPHI1A017946/RPHI1A035834/RPHI1A035611/RPHI1A006903/RPHI1A010837/RPHI1A012124/RPHI1A012787/RPHI1A014170/RPHI1A016801/RPHI1A018412/RPHI1A015253/RPHI1A014214/RPHI1A045…
GO:0006457	protein folding	137	0.458111	1.76815	0.000101451	0.00510213	0.00447009	5516	tags=52%, list=32%, signal=35%	RPHI1A038930/RPHI1A014683/RPHI1A029505/RPHI1A001610/RPHI1A035428/RPHI1A012866/RPHI1A011438/RPHI1A035571/RPHI1A009763/RPHI1A002898/RPHI1A033191/RPHI1A035593/RPHI1A000090/RPHI1A029243/RPHI1A021553/RPHI1A008856/RPHI1A017685/RPHI1A022203/RPHI1A032410/RPHI1A021990/RPHI1A017469/RPHI1A004825/RPHI1A004926/RPHI1A010981/RPHI1A027011/RPHI1A045172/RPHI1A003313/RPHI1A030578/RPHI1A022549/RPHI1A011091/RPHI1A033…
GO:0055080	monoatomic cation homeostasis	189	0.442665	1.7682	2.80798e-05	0.00191172	0.0016749	4645	tags=40%, list=27%, signal=30%	RPHI1A028138/RPHI1A010950/RPHI1A002090/RPHI1A003132/RPHI1A025198/RPHI1A035735/RPHI1A013621/RPHI1A025261/RPHI1A007368/RPHI1A030952/RPHI1A020319/RPHI1A012887/RPHI1A003034/RPHI1A040759/RPHI1A004734/RPHI1A008454/RPHI1A035593/RPHI1A000090/RPHI1A025716/RPHI1A028496/RPHI1A016974/RPHI1A016531/RPHI1A031248/RPHI1A045616/RPHI1A016316/RPHI1A022012/RPHI1A038996/RPHI1A034079/RPHI1A024845/RPHI1A041756/RPHI1A009…
GO:0070555	response to interleukin-1	42	0.561436	1.77069	0.00159225	0.0349831	0.0306494	4733	tags=50%, list=28%, signal=36%	RPHI1A030538/RPHI1A034502/RPHI1A018203/RPHI1A024448/RPHI1A015155/RPHI1A005179/RPHI1A045616/RPHI1A017445/RPHI1A015451/RPHI1A009158/RPHI1A038279/RPHI1A021626/RPHI1A011055/RPHI1A036920/RPHI1A016072/RPHI1A017782/RPHI1A038677/RPHI1A010869/RPHI1A015440/RPHI1A045528/RPHI1A009254
GO:0046085	adenosine metabolic process	7	0.860691	1.7721	0.00204559	0.0429776	0.0376536	1795	tags=57%, list=10%, signal=51%	RPHI1A028138/RPHI1A022045/RPHI1A026599/RPHI1A014673
GO:0006874	intracellular calcium ion homeostasis	87	0.49199	1.77602	0.000336429	0.011615	0.0101761	4645	tags=45%, list=27%, signal=33%	RPHI1A002090/RPHI1A003132/RPHI1A013621/RPHI1A030952/RPHI1A020319/RPHI1A012887/RPHI1A040759/RPHI1A004734/RPHI1A008454/RPHI1A035593/RPHI1A000090/RPHI1A025716/RPHI1A028496/RPHI1A016531/RPHI1A016316/RPHI1A022012/RPHI1A041756/RPHI1A009089/RPHI1A042645/RPHI1A015451/RPHI1A023564/RPHI1A032368/RPHI1A009158/RPHI1A009967/RPHI1A005437/RPHI1A044274/RPHI1A026363/RPHI1A039280/RPHI1A028539/RPHI1A045934/RPHI1A034…
GO:0035023	regulation of Rho protein signal transduction	27	0.624741	1.7764	0.0031886	0.058354	0.0511252	5118	tags=67%, list=30%, signal=47%	RPHI1A026490/RPHI1A031999/RPHI1A009856/RPHI1A001117/RPHI1A013342/RPHI1A006930/RPHI1A032876/RPHI1A032368/RPHI1A000876/RPHI1A005192/RPHI1A009766/RPHI1A002941/RPHI1A023146/RPHI1A018558/RPHI1A008179/RPHI1A001512/RPHI1A007063/RPHI1A003541
GO:0046928	regulation of neurotransmitter secretion	26	0.630829	1.77705	0.00243218	0.0482434	0.0422671	3188	tags=54%, list=19%, signal=44%	RPHI1A010908/RPHI1A045689/RPHI1A040344/RPHI1A026592/RPHI1A021690/RPHI1A022698/RPHI1A028496/RPHI1A016531/RPHI1A032613/RPHI1A024845/RPHI1A018067/RPHI1A020884/RPHI1A001623/RPHI1A039498
GO:0140895	cell surface toll-like receptor signaling pathway	12	0.746477	1.77815	0.00458068	0.0740678	0.0648924	2722	tags=58%, list=16%, signal=49%	RPHI1A007273/RPHI1A008454/RPHI1A043085/RPHI1A000586/RPHI1A031165/RPHI1A009158/RPHI1A011813
GO:0031647	regulation of protein stability	190	0.445847	1.77839	7.8826e-06	0.000940817	0.00082427	5867	tags=47%, list=34%, signal=31%	RPHI1A011829/RPHI1A037008/RPHI1A027381/RPHI1A030653/RPHI1A023163/RPHI1A040903/RPHI1A029313/RPHI1A026595/RPHI1A035986/RPHI1A012887/RPHI1A006832/RPHI1A033182/RPHI1A021690/RPHI1A033911/RPHI1A041999/RPHI1A013289/RPHI1A003881/RPHI1A030514/RPHI1A022203/RPHI1A025670/RPHI1A024845/RPHI1A008601/RPHI1A013728/RPHI1A022722/RPHI1A025698/RPHI1A011191/RPHI1A031786/RPHI1A007264/RPHI1A027419/RPHI1A036754/RPHI1A011…
GO:0055082	intracellular chemical homeostasis	233	0.43699	1.77855	1.669e-06	0.000313526	0.000274687	4884	tags=42%, list=28%, signal=31%	RPHI1A010950/RPHI1A002090/RPHI1A003132/RPHI1A043975/RPHI1A035735/RPHI1A013621/RPHI1A025261/RPHI1A007368/RPHI1A030952/RPHI1A020319/RPHI1A012887/RPHI1A003034/RPHI1A040759/RPHI1A022243/RPHI1A004734/RPHI1A008454/RPHI1A033182/RPHI1A035593/RPHI1A000090/RPHI1A025716/RPHI1A028496/RPHI1A016974/RPHI1A016531/RPHI1A031248/RPHI1A045616/RPHI1A016316/RPHI1A039363/RPHI1A022012/RPHI1A038996/RPHI1A034079/RPHI1A024…
GO:0006886	intracellular protein transport	488	0.405974	1.77906	2.47026e-09	3.94438e-06	3.45576e-06	6209	tags=50%, list=36%, signal=33%	RPHI1A038930/RPHI1A020491/RPHI1A030268/RPHI1A003132/RPHI1A016269/RPHI1A028702/RPHI1A018767/RPHI1A010201/RPHI1A031999/RPHI1A027710/RPHI1A029313/RPHI1A026933/RPHI1A005881/RPHI1A005645/RPHI1A007518/RPHI1A026595/RPHI1A023263/RPHI1A028381/RPHI1A031487/RPHI1A025506/RPHI1A000474/RPHI1A012887/RPHI1A035428/RPHI1A014899/RPHI1A034849/RPHI1A007850/RPHI1A039571/RPHI1A006240/RPHI1A001378/RPHI1A027680/RPHI1A006…
GO:0072594	establishment of protein localization to organelle	271	0.429028	1.78069	9.36363e-07	0.000217453	0.000190515	6209	tags=51%, list=36%, signal=33%	RPHI1A030268/RPHI1A003132/RPHI1A031999/RPHI1A027710/RPHI1A005881/RPHI1A007518/RPHI1A028381/RPHI1A025506/RPHI1A000474/RPHI1A035428/RPHI1A014899/RPHI1A001378/RPHI1A006875/RPHI1A019923/RPHI1A037556/RPHI1A022698/RPHI1A043085/RPHI1A013289/RPHI1A019805/RPHI1A016316/RPHI1A024305/RPHI1A011760/RPHI1A042970/RPHI1A022203/RPHI1A019227/RPHI1A009001/RPHI1A025670/RPHI1A024845/RPHI1A015979/RPHI1A022722/RPHI1A014…
GO:0070059	intrinsic apoptotic signaling pathway in response to endoplasmic reticulum stress	31	0.603823	1.7814	0.0024179	0.0481094	0.0421497	3872	tags=58%, list=23%, signal=45%	RPHI1A002090/RPHI1A038930/RPHI1A014683/RPHI1A016269/RPHI1A028743/RPHI1A043975/RPHI1A011788/RPHI1A004734/RPHI1A033182/RPHI1A024845/RPHI1A017445/RPHI1A039551/RPHI1A040190/RPHI1A021886/RPHI1A022620/RPHI1A030501/RPHI1A009798/RPHI1A024977
GO:0016079	synaptic vesicle exocytosis	35	0.591591	1.78294	0.00290695	0.0548113	0.0480214	2652	tags=46%, list=15%, signal=39%	RPHI1A010908/RPHI1A045689/RPHI1A002898/RPHI1A021690/RPHI1A000536/RPHI1A028496/RPHI1A032613/RPHI1A035512/RPHI1A022724/RPHI1A024845/RPHI1A018067/RPHI1A032954/RPHI1A020884/RPHI1A001623/RPHI1A011995/RPHI1A029362
GO:0010563	negative regulation of phosphorus metabolic process	181	0.449163	1.78307	1.07819e-05	0.00101603	0.000890167	5526	tags=47%, list=32%, signal=32%	RPHI1A002090/RPHI1A014683/RPHI1A003132/RPHI1A016269/RPHI1A023163/RPHI1A024448/RPHI1A029505/RPHI1A011788/RPHI1A027396/RPHI1A030949/RPHI1A024350/RPHI1A006832/RPHI1A043671/RPHI1A016279/RPHI1A037512/RPHI1A045929/RPHI1A024463/RPHI1A031645/RPHI1A022501/RPHI1A026619/RPHI1A033182/RPHI1A022698/RPHI1A030757/RPHI1A013975/RPHI1A013289/RPHI1A024845/RPHI1A009089/RPHI1A032410/RPHI1A022722/RPHI1A031165/RPHI1A004…
GO:0045936	negative regulation of phosphate metabolic process	181	0.449163	1.78307	1.07819e-05	0.00101603	0.000890167	5526	tags=47%, list=32%, signal=32%	RPHI1A002090/RPHI1A014683/RPHI1A003132/RPHI1A016269/RPHI1A023163/RPHI1A024448/RPHI1A029505/RPHI1A011788/RPHI1A027396/RPHI1A030949/RPHI1A024350/RPHI1A006832/RPHI1A043671/RPHI1A016279/RPHI1A037512/RPHI1A045929/RPHI1A024463/RPHI1A031645/RPHI1A022501/RPHI1A026619/RPHI1A033182/RPHI1A022698/RPHI1A030757/RPHI1A013975/RPHI1A013289/RPHI1A024845/RPHI1A009089/RPHI1A032410/RPHI1A022722/RPHI1A031165/RPHI1A004…
GO:0140029	exocytic process	38	0.578379	1.78562	0.00251841	0.0496452	0.0434953	5804	tags=68%, list=34%, signal=45%	RPHI1A010908/RPHI1A021690/RPHI1A008207/RPHI1A000536/RPHI1A035512/RPHI1A022724/RPHI1A018067/RPHI1A032954/RPHI1A003901/RPHI1A001623/RPHI1A011995/RPHI1A032530/RPHI1A003168/RPHI1A039498/RPHI1A001204/RPHI1A020262/RPHI1A005983/RPHI1A009728/RPHI1A040758/RPHI1A041365/RPHI1A018500/RPHI1A024541/RPHI1A041686/RPHI1A029899/RPHI1A020098/RPHI1A027846
GO:0030003	intracellular monoatomic cation homeostasis	166	0.452417	1.786	2.80401e-05	0.00191172	0.0016749	4884	tags=42%, list=28%, signal=30%	RPHI1A010950/RPHI1A002090/RPHI1A003132/RPHI1A035735/RPHI1A013621/RPHI1A025261/RPHI1A007368/RPHI1A030952/RPHI1A020319/RPHI1A012887/RPHI1A003034/RPHI1A040759/RPHI1A004734/RPHI1A008454/RPHI1A035593/RPHI1A000090/RPHI1A025716/RPHI1A028496/RPHI1A016974/RPHI1A016531/RPHI1A031248/RPHI1A045616/RPHI1A016316/RPHI1A022012/RPHI1A038996/RPHI1A034079/RPHI1A024845/RPHI1A041756/RPHI1A009089/RPHI1A042645/RPHI1A040…
GO:0006873	intracellular monoatomic ion homeostasis	168	0.452493	1.78706	1.13733e-05	0.00104261	0.000913451	4884	tags=42%, list=28%, signal=31%	RPHI1A010950/RPHI1A002090/RPHI1A003132/RPHI1A035735/RPHI1A013621/RPHI1A025261/RPHI1A007368/RPHI1A030952/RPHI1A020319/RPHI1A012887/RPHI1A003034/RPHI1A040759/RPHI1A004734/RPHI1A008454/RPHI1A035593/RPHI1A000090/RPHI1A025716/RPHI1A028496/RPHI1A016974/RPHI1A016531/RPHI1A031248/RPHI1A045616/RPHI1A016316/RPHI1A022012/RPHI1A038996/RPHI1A034079/RPHI1A024845/RPHI1A041756/RPHI1A009089/RPHI1A042645/RPHI1A040…
GO:0010256	endomembrane system organization	289	0.427674	1.79124	9.53292e-07	0.000217453	0.000190515	6200	tags=52%, list=36%, signal=34%	RPHI1A027381/RPHI1A038956/RPHI1A013141/RPHI1A024448/RPHI1A038161/RPHI1A027710/RPHI1A040903/RPHI1A026933/RPHI1A005645/RPHI1A025261/RPHI1A003279/RPHI1A023229/RPHI1A008118/RPHI1A021346/RPHI1A036504/RPHI1A020930/RPHI1A010438/RPHI1A037512/RPHI1A007850/RPHI1A036740/RPHI1A019923/RPHI1A021690/RPHI1A038227/RPHI1A035593/RPHI1A000536/RPHI1A025363/RPHI1A028496/RPHI1A013289/RPHI1A031248/RPHI1A019805/RPHI1A016…
GO:1905475	regulation of protein localization to membrane	68	0.52146	1.79136	0.000700356	0.0191161	0.016748	4305	tags=49%, list=25%, signal=37%	RPHI1A030268/RPHI1A003132/RPHI1A026490/RPHI1A008924/RPHI1A014457/RPHI1A035043/RPHI1A041569/RPHI1A007873/RPHI1A027680/RPHI1A022501/RPHI1A014578/RPHI1A008454/RPHI1A043085/RPHI1A045937/RPHI1A035847/RPHI1A020544/RPHI1A045999/RPHI1A021431/RPHI1A013650/RPHI1A010341/RPHI1A032530/RPHI1A038247/RPHI1A015065/RPHI1A015519/RPHI1A045934/RPHI1A039807/RPHI1A022620/RPHI1A003504/RPHI1A008343/RPHI1A039715/RPHI1A021…
GO:0002682	regulation of immune system process	406	0.414022	1.79347	1.20874e-08	1.28671e-05	1.12731e-05	6446	tags=52%, list=38%, signal=34%	RPHI1A011829/RPHI1A007273/RPHI1A014033/RPHI1A005850/RPHI1A044322/RPHI1A016269/RPHI1A018597/RPHI1A030217/RPHI1A011946/RPHI1A008222/RPHI1A023404/RPHI1A033674/RPHI1A041569/RPHI1A046040/RPHI1A031736/RPHI1A030952/RPHI1A011788/RPHI1A035986/RPHI1A020923/RPHI1A013105/RPHI1A043671/RPHI1A025268/RPHI1A027680/RPHI1A022087/RPHI1A024437/RPHI1A008454/RPHI1A033182/RPHI1A021690/RPHI1A010009/RPHI1A045045/RPHI1A022…
GO:0000302	response to reactive oxygen species	79	0.505879	1.79675	0.00037112	0.0122816	0.0107601	4634	tags=48%, list=27%, signal=35%	RPHI1A011829/RPHI1A002090/RPHI1A043975/RPHI1A014094/RPHI1A004355/RPHI1A027680/RPHI1A033182/RPHI1A028020/RPHI1A005179/RPHI1A029243/RPHI1A045616/RPHI1A034079/RPHI1A024845/RPHI1A009089/RPHI1A038731/RPHI1A022722/RPHI1A031165/RPHI1A032368/RPHI1A040190/RPHI1A011395/RPHI1A034505/RPHI1A046059/RPHI1A039634/RPHI1A039280/RPHI1A028564/RPHI1A020288/RPHI1A012138/RPHI1A018196/RPHI1A040381/RPHI1A019299/RPHI1A014…
GO:0061572	actin filament bundle organization	56	0.543673	1.79983	0.000539086	0.0160146	0.0140307	5989	tags=62%, list=35%, signal=41%	RPHI1A032782/RPHI1A044322/RPHI1A023163/RPHI1A006229/RPHI1A011788/RPHI1A022243/RPHI1A022501/RPHI1A013342/RPHI1A000090/RPHI1A009250/RPHI1A020884/RPHI1A032368/RPHI1A022549/RPHI1A000876/RPHI1A006377/RPHI1A034505/RPHI1A040672/RPHI1A005192/RPHI1A005978/RPHI1A027786/RPHI1A017768/RPHI1A002941/RPHI1A023146/RPHI1A013019/RPHI1A007063/RPHI1A042431/RPHI1A013072/RPHI1A024895/RPHI1A006808/RPHI1A000361/RPHI1A044…
GO:0051348	negative regulation of transferase activity	128	0.470857	1.79994	6.46542e-05	0.00372024	0.00325938	4702	tags=43%, list=27%, signal=31%	RPHI1A044322/RPHI1A016269/RPHI1A023163/RPHI1A024448/RPHI1A029505/RPHI1A033236/RPHI1A027396/RPHI1A030949/RPHI1A024350/RPHI1A043671/RPHI1A016279/RPHI1A045929/RPHI1A024463/RPHI1A031645/RPHI1A022501/RPHI1A033182/RPHI1A022698/RPHI1A013975/RPHI1A009089/RPHI1A022722/RPHI1A031165/RPHI1A004744/RPHI1A032368/RPHI1A007733/RPHI1A005437/RPHI1A009588/RPHI1A033624/RPHI1A003171/RPHI1A014860/RPHI1A038247/RPHI1A044…
GO:0003013	circulatory system process	153	0.460544	1.80111	2.90119e-05	0.00191172	0.0016749	4129	tags=38%, list=24%, signal=29%	RPHI1A011829/RPHI1A005151/RPHI1A030268/RPHI1A020488/RPHI1A036059/RPHI1A006229/RPHI1A030952/RPHI1A019098/RPHI1A020319/RPHI1A015155/RPHI1A012887/RPHI1A027680/RPHI1A033636/RPHI1A003034/RPHI1A022243/RPHI1A028496/RPHI1A022012/RPHI1A019981/RPHI1A044017/RPHI1A009089/RPHI1A020799/RPHI1A040310/RPHI1A021584/RPHI1A000032/RPHI1A023564/RPHI1A032368/RPHI1A009158/RPHI1A038347/RPHI1A027468/RPHI1A013650/RPHI1A031…
GO:0007266	Rho protein signal transduction	44	0.563633	1.80222	0.00183958	0.0394275	0.0345433	5154	tags=59%, list=30%, signal=41%	RPHI1A044322/RPHI1A026490/RPHI1A031999/RPHI1A009856/RPHI1A001117/RPHI1A013342/RPHI1A028829/RPHI1A006930/RPHI1A032876/RPHI1A032368/RPHI1A030894/RPHI1A000876/RPHI1A005192/RPHI1A040534/RPHI1A009766/RPHI1A002941/RPHI1A039397/RPHI1A023146/RPHI1A018558/RPHI1A008179/RPHI1A016020/RPHI1A001512/RPHI1A025906/RPHI1A007063/RPHI1A003541/RPHI1A013072
GO:0001782	B cell homeostasis	12	0.757461	1.80431	0.00334619	0.060188	0.052732	3127	tags=58%, list=18%, signal=48%	RPHI1A002090/RPHI1A027381/RPHI1A025506/RPHI1A045616/RPHI1A031165/RPHI1A032368/RPHI1A021626
GO:0006469	negative regulation of protein kinase activity	94	0.495426	1.80499	0.000245806	0.00918105	0.00804372	4702	tags=47%, list=27%, signal=34%	RPHI1A016269/RPHI1A023163/RPHI1A024448/RPHI1A029505/RPHI1A027396/RPHI1A030949/RPHI1A024350/RPHI1A043671/RPHI1A045929/RPHI1A024463/RPHI1A031645/RPHI1A022501/RPHI1A033182/RPHI1A022698/RPHI1A013975/RPHI1A009089/RPHI1A022722/RPHI1A031165/RPHI1A004744/RPHI1A032368/RPHI1A005437/RPHI1A009588/RPHI1A033624/RPHI1A014860/RPHI1A038247/RPHI1A044540/RPHI1A028989/RPHI1A010793/RPHI1A033693/RPHI1A016241/RPHI1A026…
GO:0055074	calcium ion homeostasis	93	0.496552	1.80587	0.000174646	0.00722138	0.00632681	4645	tags=45%, list=27%, signal=33%	RPHI1A028138/RPHI1A002090/RPHI1A003132/RPHI1A025198/RPHI1A013621/RPHI1A030952/RPHI1A020319/RPHI1A012887/RPHI1A040759/RPHI1A004734/RPHI1A008454/RPHI1A035593/RPHI1A000090/RPHI1A025716/RPHI1A028496/RPHI1A016531/RPHI1A016316/RPHI1A022012/RPHI1A041756/RPHI1A009089/RPHI1A042645/RPHI1A015451/RPHI1A023564/RPHI1A032368/RPHI1A009158/RPHI1A009967/RPHI1A005437/RPHI1A017990/RPHI1A044274/RPHI1A026363/RPHI1A039…
GO:0002429	immune response-activating cell surface receptor signaling pathway	81	0.505797	1.80642	0.000184648	0.00751176	0.00658122	6381	tags=65%, list=37%, signal=41%	RPHI1A007273/RPHI1A044322/RPHI1A025268/RPHI1A027680/RPHI1A008454/RPHI1A010009/RPHI1A043085/RPHI1A026385/RPHI1A042967/RPHI1A041756/RPHI1A020884/RPHI1A021584/RPHI1A000586/RPHI1A031165/RPHI1A001096/RPHI1A032368/RPHI1A009158/RPHI1A007733/RPHI1A042807/RPHI1A011813/RPHI1A032307/RPHI1A028989/RPHI1A003995/RPHI1A002054/RPHI1A004166/RPHI1A021626/RPHI1A028564/RPHI1A015352/RPHI1A039807/RPHI1A032698/RPHI1A018…
GO:0043269	regulation of monoatomic ion transport	137	0.468035	1.80646	4.69652e-05	0.00287763	0.00252115	4884	tags=42%, list=28%, signal=31%	RPHI1A010950/RPHI1A002090/RPHI1A030268/RPHI1A026490/RPHI1A020488/RPHI1A025198/RPHI1A030157/RPHI1A030952/RPHI1A005946/RPHI1A012887/RPHI1A020923/RPHI1A027680/RPHI1A031491/RPHI1A022501/RPHI1A008454/RPHI1A016531/RPHI1A016316/RPHI1A032613/RPHI1A022012/RPHI1A041466/RPHI1A041756/RPHI1A009089/RPHI1A020799/RPHI1A021584/RPHI1A023564/RPHI1A032368/RPHI1A009158/RPHI1A034060/RPHI1A045999/RPHI1A013650/RPHI1A044…
GO:0046467	membrane lipid biosynthetic process	69	0.527524	1.81058	0.000417708	0.0135426	0.011865	2986	tags=38%, list=17%, signal=31%	RPHI1A001794/RPHI1A032228/RPHI1A013141/RPHI1A024448/RPHI1A025512/RPHI1A027372/RPHI1A039583/RPHI1A012759/RPHI1A006832/RPHI1A020923/RPHI1A044012/RPHI1A002051/RPHI1A031010/RPHI1A016316/RPHI1A025267/RPHI1A008000/RPHI1A041113/RPHI1A034571/RPHI1A004572/RPHI1A045463/RPHI1A030894/RPHI1A025991/RPHI1A037700/RPHI1A033761/RPHI1A030824/RPHI1A016713
GO:0048878	chemical homeostasis	330	0.428026	1.81515	9.39712e-08	4.00414e-05	3.50811e-05	4890	tags=42%, list=28%, signal=31%	RPHI1A028138/RPHI1A010950/RPHI1A002090/RPHI1A003132/RPHI1A025198/RPHI1A043975/RPHI1A035735/RPHI1A013621/RPHI1A011065/RPHI1A025261/RPHI1A007368/RPHI1A001962/RPHI1A030952/RPHI1A045686/RPHI1A020319/RPHI1A012887/RPHI1A004935/RPHI1A003034/RPHI1A020714/RPHI1A032386/RPHI1A040759/RPHI1A022243/RPHI1A004734/RPHI1A022501/RPHI1A026057/RPHI1A008454/RPHI1A033182/RPHI1A030755/RPHI1A028269/RPHI1A045045/RPHI1A035…
GO:1905897	regulation of response to endoplasmic reticulum stress	50	0.558152	1.81572	0.000825886	0.0221636	0.019418	4630	tags=54%, list=27%, signal=40%	RPHI1A002090/RPHI1A038930/RPHI1A016269/RPHI1A043975/RPHI1A041658/RPHI1A020001/RPHI1A041498/RPHI1A011788/RPHI1A020930/RPHI1A035428/RPHI1A013105/RPHI1A022087/RPHI1A004734/RPHI1A033182/RPHI1A028423/RPHI1A024845/RPHI1A039551/RPHI1A028040/RPHI1A021886/RPHI1A022620/RPHI1A005555/RPHI1A033176/RPHI1A024977/RPHI1A006531/RPHI1A037645/RPHI1A043582/RPHI1A020251
GO:0006605	protein targeting	192	0.455088	1.81576	3.23264e-06	0.000522643	0.000457898	6241	tags=54%, list=36%, signal=35%	RPHI1A020491/RPHI1A003132/RPHI1A027710/RPHI1A029313/RPHI1A005881/RPHI1A007518/RPHI1A026595/RPHI1A000474/RPHI1A035428/RPHI1A014899/RPHI1A034849/RPHI1A039571/RPHI1A001378/RPHI1A027680/RPHI1A019923/RPHI1A022501/RPHI1A037556/RPHI1A019805/RPHI1A024305/RPHI1A011760/RPHI1A042970/RPHI1A022203/RPHI1A024845/RPHI1A015979/RPHI1A022722/RPHI1A004564/RPHI1A036373/RPHI1A016475/RPHI1A021990/RPHI1A038400/RPHI1A004…
GO:0033673	negative regulation of kinase activity	104	0.490034	1.81587	0.000125364	0.00584454	0.00512053	4702	tags=46%, list=27%, signal=34%	RPHI1A016269/RPHI1A023163/RPHI1A024448/RPHI1A029505/RPHI1A027396/RPHI1A030949/RPHI1A024350/RPHI1A043671/RPHI1A016279/RPHI1A045929/RPHI1A024463/RPHI1A031645/RPHI1A022501/RPHI1A033182/RPHI1A022698/RPHI1A013975/RPHI1A009089/RPHI1A022722/RPHI1A031165/RPHI1A004744/RPHI1A032368/RPHI1A005437/RPHI1A009588/RPHI1A033624/RPHI1A014860/RPHI1A038247/RPHI1A044540/RPHI1A028989/RPHI1A036522/RPHI1A010793/RPHI1A033…
GO:0098876	vesicle-mediated transport to the plasma membrane	84	0.506809	1.81815	0.000442262	0.0141236	0.012374	5718	tags=57%, list=33%, signal=38%	RPHI1A018767/RPHI1A029313/RPHI1A014578/RPHI1A030757/RPHI1A030514/RPHI1A035512/RPHI1A032834/RPHI1A020799/RPHI1A033025/RPHI1A001453/RPHI1A014979/RPHI1A008235/RPHI1A003656/RPHI1A019878/RPHI1A021056/RPHI1A003168/RPHI1A036709/RPHI1A036522/RPHI1A015065/RPHI1A026351/RPHI1A001204/RPHI1A010737/RPHI1A006903/RPHI1A045934/RPHI1A039807/RPHI1A016801/RPHI1A045518/RPHI1A030438/RPHI1A011185/RPHI1A020262/RPHI1A025…
GO:1990778	protein localization to cell periphery	145	0.468881	1.81879	1.14267e-05	0.00104261	0.000913451	5201	tags=48%, list=30%, signal=34%	RPHI1A005151/RPHI1A030268/RPHI1A026490/RPHI1A014457/RPHI1A029313/RPHI1A035043/RPHI1A041569/RPHI1A023229/RPHI1A002216/RPHI1A007873/RPHI1A035986/RPHI1A020714/RPHI1A031491/RPHI1A022501/RPHI1A014578/RPHI1A008454/RPHI1A043910/RPHI1A021690/RPHI1A043085/RPHI1A035512/RPHI1A042967/RPHI1A020799/RPHI1A035847/RPHI1A036373/RPHI1A022571/RPHI1A033025/RPHI1A020544/RPHI1A045999/RPHI1A021431/RPHI1A027011/RPHI1A008…
GO:1901214	regulation of neuron death	130	0.474518	1.81927	5.40723e-05	0.00322766	0.00282782	4419	tags=42%, list=26%, signal=32%	RPHI1A045558/RPHI1A007273/RPHI1A021812/RPHI1A034502/RPHI1A022772/RPHI1A033563/RPHI1A007188/RPHI1A015155/RPHI1A002928/RPHI1A021254/RPHI1A027680/RPHI1A002898/RPHI1A033182/RPHI1A043910/RPHI1A021690/RPHI1A022698/RPHI1A045616/RPHI1A024845/RPHI1A032401/RPHI1A034911/RPHI1A022722/RPHI1A017445/RPHI1A000923/RPHI1A020884/RPHI1A029221/RPHI1A000032/RPHI1A023204/RPHI1A032368/RPHI1A020544/RPHI1A040190/RPHI1A018…
GO:0070997	neuron death	150	0.465239	1.81977	1.94285e-05	0.00153197	0.00134219	4451	tags=41%, list=26%, signal=31%	RPHI1A045558/RPHI1A007273/RPHI1A021812/RPHI1A034502/RPHI1A022772/RPHI1A033563/RPHI1A007188/RPHI1A015155/RPHI1A002928/RPHI1A035428/RPHI1A021254/RPHI1A027680/RPHI1A002898/RPHI1A033182/RPHI1A043910/RPHI1A021690/RPHI1A022698/RPHI1A045616/RPHI1A024845/RPHI1A032401/RPHI1A034911/RPHI1A022722/RPHI1A017445/RPHI1A000923/RPHI1A020884/RPHI1A029221/RPHI1A000032/RPHI1A023204/RPHI1A032368/RPHI1A020544/RPHI1A008…
GO:0055085	transmembrane transport	478	0.416121	1.82092	5.79606e-10	1.85097e-06	1.62168e-06	5084	tags=41%, list=30%, signal=29%	RPHI1A004959/RPHI1A021319/RPHI1A010950/RPHI1A005490/RPHI1A002090/RPHI1A026991/RPHI1A030268/RPHI1A038956/RPHI1A026490/RPHI1A020488/RPHI1A004139/RPHI1A036059/RPHI1A018290/RPHI1A025198/RPHI1A045992/RPHI1A041139/RPHI1A027710/RPHI1A006981/RPHI1A025261/RPHI1A007368/RPHI1A038615/RPHI1A030952/RPHI1A027464/RPHI1A000474/RPHI1A013373/RPHI1A005946/RPHI1A020319/RPHI1A012887/RPHI1A036504/RPHI1A035428/RPHI1A037…
GO:0006612	protein targeting to membrane	74	0.523359	1.82103	0.000226586	0.00861432	0.0075472	5443	tags=57%, list=32%, signal=39%	RPHI1A020491/RPHI1A003132/RPHI1A027710/RPHI1A029313/RPHI1A000474/RPHI1A035428/RPHI1A014899/RPHI1A034849/RPHI1A027680/RPHI1A022501/RPHI1A019805/RPHI1A042970/RPHI1A004564/RPHI1A036373/RPHI1A016475/RPHI1A038400/RPHI1A045999/RPHI1A017801/RPHI1A038247/RPHI1A003995/RPHI1A008104/RPHI1A027126/RPHI1A004454/RPHI1A008869/RPHI1A039056/RPHI1A043334/RPHI1A003504/RPHI1A021586/RPHI1A025710/RPHI1A033646/RPHI1A025…
GO:0090150	establishment of protein localization to membrane	146	0.469164	1.8228	1.48626e-05	0.00130774	0.00114574	5526	tags=49%, list=32%, signal=33%	RPHI1A027381/RPHI1A020491/RPHI1A003132/RPHI1A027710/RPHI1A040903/RPHI1A029313/RPHI1A026933/RPHI1A021346/RPHI1A000474/RPHI1A035428/RPHI1A014899/RPHI1A034849/RPHI1A027680/RPHI1A022501/RPHI1A043910/RPHI1A035593/RPHI1A019805/RPHI1A035512/RPHI1A042970/RPHI1A020884/RPHI1A004564/RPHI1A036373/RPHI1A016475/RPHI1A038400/RPHI1A033025/RPHI1A004825/RPHI1A045999/RPHI1A008235/RPHI1A003656/RPHI1A017801/RPHI1A019…
GO:0051017	actin filament bundle assembly	55	0.551444	1.82399	0.00050977	0.0156424	0.0137047	5989	tags=64%, list=35%, signal=42%	RPHI1A032782/RPHI1A044322/RPHI1A023163/RPHI1A006229/RPHI1A011788/RPHI1A022243/RPHI1A022501/RPHI1A013342/RPHI1A000090/RPHI1A009250/RPHI1A020884/RPHI1A032368/RPHI1A022549/RPHI1A000876/RPHI1A006377/RPHI1A034505/RPHI1A040672/RPHI1A005192/RPHI1A005978/RPHI1A027786/RPHI1A017768/RPHI1A002941/RPHI1A023146/RPHI1A013019/RPHI1A007063/RPHI1A042431/RPHI1A013072/RPHI1A024895/RPHI1A006808/RPHI1A000361/RPHI1A044…
GO:0035966	response to topologically incorrect protein	94	0.500799	1.82457	0.00017747	0.00726605	0.00636594	5282	tags=54%, list=31%, signal=38%	RPHI1A002090/RPHI1A014683/RPHI1A016269/RPHI1A043975/RPHI1A041658/RPHI1A027710/RPHI1A020001/RPHI1A041498/RPHI1A011788/RPHI1A020930/RPHI1A035428/RPHI1A013105/RPHI1A022087/RPHI1A011760/RPHI1A008856/RPHI1A022203/RPHI1A004992/RPHI1A032410/RPHI1A039551/RPHI1A017469/RPHI1A023637/RPHI1A027468/RPHI1A004825/RPHI1A021431/RPHI1A025878/RPHI1A033624/RPHI1A028696/RPHI1A020266/RPHI1A028040/RPHI1A037044/RPHI1A040…
GO:0001933	negative regulation of protein phosphorylation	145	0.470785	1.82617	1.01251e-05	0.00101603	0.000890167	4702	tags=43%, list=27%, signal=32%	RPHI1A002090/RPHI1A014683/RPHI1A016269/RPHI1A023163/RPHI1A024448/RPHI1A029505/RPHI1A011788/RPHI1A027396/RPHI1A030949/RPHI1A024350/RPHI1A006832/RPHI1A043671/RPHI1A045929/RPHI1A024463/RPHI1A031645/RPHI1A022501/RPHI1A026619/RPHI1A033182/RPHI1A022698/RPHI1A030757/RPHI1A013975/RPHI1A013289/RPHI1A024845/RPHI1A009089/RPHI1A032410/RPHI1A022722/RPHI1A031165/RPHI1A004744/RPHI1A032368/RPHI1A021431/RPHI1A005…
GO:1905898	positive regulation of response to endoplasmic reticulum stress	19	0.685659	1.82917	0.00320805	0.0585424	0.0512903	1549	tags=42%, list=9%, signal=38%	RPHI1A002090/RPHI1A016269/RPHI1A043975/RPHI1A011788/RPHI1A020930/RPHI1A022087/RPHI1A033182/RPHI1A028423
GO:0003015	heart process	66	0.535943	1.83078	0.000592258	0.0168873	0.0147953	3148	tags=33%, list=18%, signal=27%	RPHI1A011829/RPHI1A005151/RPHI1A030268/RPHI1A020488/RPHI1A030952/RPHI1A020319/RPHI1A015155/RPHI1A012887/RPHI1A027680/RPHI1A033636/RPHI1A028496/RPHI1A044017/RPHI1A009089/RPHI1A020799/RPHI1A040310/RPHI1A023564/RPHI1A013650/RPHI1A031243/RPHI1A013741/RPHI1A032971/RPHI1A026363/RPHI1A023900
GO:0002768	immune response-regulating cell surface receptor signaling pathway	87	0.507904	1.83347	0.000118529	0.00568482	0.00498059	5422	tags=56%, list=32%, signal=39%	RPHI1A007273/RPHI1A044322/RPHI1A025268/RPHI1A027680/RPHI1A008454/RPHI1A010009/RPHI1A043085/RPHI1A026385/RPHI1A042967/RPHI1A041756/RPHI1A015451/RPHI1A020884/RPHI1A021584/RPHI1A000586/RPHI1A031165/RPHI1A001096/RPHI1A032368/RPHI1A009158/RPHI1A007733/RPHI1A042807/RPHI1A011813/RPHI1A032307/RPHI1A028989/RPHI1A003995/RPHI1A002054/RPHI1A004166/RPHI1A021626/RPHI1A028564/RPHI1A015352/RPHI1A039807/RPHI1A032…
GO:0042326	negative regulation of phosphorylation	156	0.467989	1.83522	8.70243e-06	0.00097513	0.000854333	4702	tags=43%, list=27%, signal=31%	RPHI1A002090/RPHI1A014683/RPHI1A016269/RPHI1A023163/RPHI1A024448/RPHI1A029505/RPHI1A011788/RPHI1A027396/RPHI1A030949/RPHI1A024350/RPHI1A006832/RPHI1A043671/RPHI1A016279/RPHI1A045929/RPHI1A024463/RPHI1A031645/RPHI1A022501/RPHI1A026619/RPHI1A033182/RPHI1A022698/RPHI1A030757/RPHI1A013975/RPHI1A013289/RPHI1A024845/RPHI1A009089/RPHI1A032410/RPHI1A022722/RPHI1A031165/RPHI1A004744/RPHI1A032368/RPHI1A021…
GO:0060627	regulation of vesicle-mediated transport	188	0.460516	1.83704	4.20564e-06	0.000620008	0.000543203	4876	tags=45%, list=28%, signal=33%	RPHI1A027508/RPHI1A010908/RPHI1A016269/RPHI1A045689/RPHI1A024448/RPHI1A026592/RPHI1A030952/RPHI1A043397/RPHI1A020923/RPHI1A002898/RPHI1A014578/RPHI1A021690/RPHI1A010009/RPHI1A030757/RPHI1A025363/RPHI1A028496/RPHI1A043085/RPHI1A016316/RPHI1A032613/RPHI1A024845/RPHI1A017726/RPHI1A018067/RPHI1A025698/RPHI1A020884/RPHI1A032368/RPHI1A009158/RPHI1A020544/RPHI1A041949/RPHI1A045463/RPHI1A033974/RPHI1A027…
GO:0034765	regulation of monoatomic ion transmembrane transport	110	0.493152	1.84014	5.16989e-05	0.0031151	0.00272921	3351	tags=35%, list=20%, signal=28%	RPHI1A010950/RPHI1A002090/RPHI1A030268/RPHI1A026490/RPHI1A020488/RPHI1A025198/RPHI1A030952/RPHI1A005946/RPHI1A012887/RPHI1A020923/RPHI1A027680/RPHI1A031491/RPHI1A008454/RPHI1A016531/RPHI1A016316/RPHI1A022012/RPHI1A041466/RPHI1A041756/RPHI1A009089/RPHI1A020799/RPHI1A021584/RPHI1A023564/RPHI1A032368/RPHI1A009158/RPHI1A034060/RPHI1A045999/RPHI1A013650/RPHI1A044080/RPHI1A031243/RPHI1A031086/RPHI1A024…
GO:0006887	exocytosis	121	0.485486	1.84084	2.90335e-05	0.00191172	0.0016749	6250	tags=63%, list=36%, signal=40%	RPHI1A010908/RPHI1A045689/RPHI1A010201/RPHI1A020923/RPHI1A002898/RPHI1A021690/RPHI1A008207/RPHI1A010009/RPHI1A000536/RPHI1A025363/RPHI1A028496/RPHI1A032613/RPHI1A035512/RPHI1A022724/RPHI1A024845/RPHI1A018067/RPHI1A032954/RPHI1A020884/RPHI1A003901/RPHI1A006377/RPHI1A001623/RPHI1A011995/RPHI1A029362/RPHI1A032530/RPHI1A003995/RPHI1A003168/RPHI1A020815/RPHI1A036522/RPHI1A003395/RPHI1A039498/RPHI1A045…
GO:0006986	response to unfolded protein	83	0.513884	1.84124	5.85978e-05	0.00343362	0.00300827	5281	tags=57%, list=31%, signal=39%	RPHI1A002090/RPHI1A014683/RPHI1A016269/RPHI1A043975/RPHI1A041658/RPHI1A027710/RPHI1A020001/RPHI1A041498/RPHI1A011788/RPHI1A020930/RPHI1A035428/RPHI1A013105/RPHI1A011760/RPHI1A008856/RPHI1A022203/RPHI1A004992/RPHI1A032410/RPHI1A039551/RPHI1A027468/RPHI1A004825/RPHI1A021431/RPHI1A025878/RPHI1A033624/RPHI1A028696/RPHI1A020266/RPHI1A028040/RPHI1A037044/RPHI1A040996/RPHI1A005555/RPHI1A003167/RPHI1A033…
GO:0007264	small GTPase mediated signal transduction	197	0.462456	1.84464	1.1498e-06	0.000236895	0.000207549	5182	tags=48%, list=30%, signal=34%	RPHI1A030268/RPHI1A001326/RPHI1A044322/RPHI1A026490/RPHI1A031999/RPHI1A033563/RPHI1A009856/RPHI1A001117/RPHI1A007850/RPHI1A004935/RPHI1A034923/RPHI1A014578/RPHI1A001620/RPHI1A033911/RPHI1A013342/RPHI1A022698/RPHI1A025716/RPHI1A025363/RPHI1A028829/RPHI1A006930/RPHI1A038516/RPHI1A012177/RPHI1A035200/RPHI1A039061/RPHI1A031833/RPHI1A035012/RPHI1A032876/RPHI1A027132/RPHI1A000923/RPHI1A030762/RPHI1A032…
GO:0098662	inorganic cation transmembrane transport	233	0.454189	1.84855	2.02377e-07	7.18101e-05	6.29144e-05	4757	tags=38%, list=28%, signal=28%	RPHI1A004959/RPHI1A010950/RPHI1A002090/RPHI1A030268/RPHI1A026490/RPHI1A020488/RPHI1A025198/RPHI1A045992/RPHI1A025261/RPHI1A007368/RPHI1A030952/RPHI1A027464/RPHI1A005946/RPHI1A020319/RPHI1A012887/RPHI1A020923/RPHI1A004355/RPHI1A027680/RPHI1A003034/RPHI1A031491/RPHI1A008454/RPHI1A025716/RPHI1A028496/RPHI1A016974/RPHI1A016531/RPHI1A031248/RPHI1A016316/RPHI1A025620/RPHI1A043382/RPHI1A022012/RPHI1A041…
GO:0010976	positive regulation of neuron projection development	57	0.556112	1.84899	0.000239976	0.00903622	0.00791682	4335	tags=47%, list=25%, signal=36%	RPHI1A000954/RPHI1A004538/RPHI1A036037/RPHI1A007188/RPHI1A035428/RPHI1A039571/RPHI1A027680/RPHI1A016316/RPHI1A025501/RPHI1A020884/RPHI1A032368/RPHI1A024604/RPHI1A011395/RPHI1A038308/RPHI1A010425/RPHI1A000920/RPHI1A033933/RPHI1A003168/RPHI1A030649/RPHI1A004166/RPHI1A008315/RPHI1A013458/RPHI1A029983/RPHI1A026299/RPHI1A019719/RPHI1A031797/RPHI1A014009
GO:0032940	secretion by cell	267	0.447202	1.84985	1.47815e-07	5.55348e-05	4.86553e-05	6329	tags=57%, list=37%, signal=37%	RPHI1A038930/RPHI1A010908/RPHI1A045689/RPHI1A010201/RPHI1A025876/RPHI1A040344/RPHI1A007518/RPHI1A026595/RPHI1A026592/RPHI1A027464/RPHI1A037381/RPHI1A020923/RPHI1A003034/RPHI1A032386/RPHI1A002898/RPHI1A014578/RPHI1A008454/RPHI1A021690/RPHI1A008207/RPHI1A010009/RPHI1A022698/RPHI1A000536/RPHI1A025363/RPHI1A028496/RPHI1A015231/RPHI1A016531/RPHI1A045616/RPHI1A032613/RPHI1A024305/RPHI1A039363/RPHI1A035…
GO:0140352	export from cell	286	0.443407	1.84986	4.7232e-08	2.74246e-05	2.40273e-05	6329	tags=57%, list=37%, signal=37%	RPHI1A038930/RPHI1A010908/RPHI1A045689/RPHI1A010201/RPHI1A025876/RPHI1A040344/RPHI1A007518/RPHI1A026595/RPHI1A026592/RPHI1A027464/RPHI1A037381/RPHI1A020923/RPHI1A003034/RPHI1A032386/RPHI1A002898/RPHI1A014578/RPHI1A008454/RPHI1A021690/RPHI1A008207/RPHI1A010009/RPHI1A022698/RPHI1A000536/RPHI1A025363/RPHI1A028496/RPHI1A015231/RPHI1A016531/RPHI1A045616/RPHI1A032613/RPHI1A024305/RPHI1A039363/RPHI1A035…
GO:0018108	peptidyl-tyrosine phosphorylation	115	0.49078	1.85126	2.88939e-05	0.00191172	0.0016749	5488	tags=56%, list=32%, signal=38%	RPHI1A016269/RPHI1A019913/RPHI1A023163/RPHI1A008924/RPHI1A014094/RPHI1A016758/RPHI1A041980/RPHI1A011788/RPHI1A027396/RPHI1A006832/RPHI1A043671/RPHI1A027680/RPHI1A031645/RPHI1A008454/RPHI1A028959/RPHI1A030757/RPHI1A042722/RPHI1A015451/RPHI1A020884/RPHI1A032368/RPHI1A045674/RPHI1A005437/RPHI1A033761/RPHI1A026064/RPHI1A027064/RPHI1A038308/RPHI1A044540/RPHI1A030295/RPHI1A010425/RPHI1A028989/RPHI1A045…
GO:0018212	peptidyl-tyrosine modification	115	0.49078	1.85126	2.88939e-05	0.00191172	0.0016749	5488	tags=56%, list=32%, signal=38%	RPHI1A016269/RPHI1A019913/RPHI1A023163/RPHI1A008924/RPHI1A014094/RPHI1A016758/RPHI1A041980/RPHI1A011788/RPHI1A027396/RPHI1A006832/RPHI1A043671/RPHI1A027680/RPHI1A031645/RPHI1A008454/RPHI1A028959/RPHI1A030757/RPHI1A042722/RPHI1A015451/RPHI1A020884/RPHI1A032368/RPHI1A045674/RPHI1A005437/RPHI1A033761/RPHI1A026064/RPHI1A027064/RPHI1A038308/RPHI1A044540/RPHI1A030295/RPHI1A010425/RPHI1A028989/RPHI1A045…
GO:0010959	regulation of metal ion transport	107	0.499785	1.85722	7.99339e-05	0.00432789	0.00379176	4884	tags=46%, list=28%, signal=33%	RPHI1A002090/RPHI1A030268/RPHI1A026490/RPHI1A020488/RPHI1A025198/RPHI1A030952/RPHI1A005946/RPHI1A012887/RPHI1A020923/RPHI1A027680/RPHI1A031491/RPHI1A022501/RPHI1A008454/RPHI1A016531/RPHI1A016316/RPHI1A032613/RPHI1A022012/RPHI1A041756/RPHI1A009089/RPHI1A020799/RPHI1A021584/RPHI1A023564/RPHI1A032368/RPHI1A009158/RPHI1A034060/RPHI1A013650/RPHI1A044080/RPHI1A031243/RPHI1A031086/RPHI1A024548/RPHI1A038…
GO:0034220	monoatomic ion transmembrane transport	281	0.447737	1.85806	1.87079e-08	1.49359e-05	1.30857e-05	4757	tags=37%, list=28%, signal=27%	RPHI1A004959/RPHI1A021319/RPHI1A010950/RPHI1A002090/RPHI1A030268/RPHI1A026490/RPHI1A020488/RPHI1A004139/RPHI1A025198/RPHI1A041139/RPHI1A025261/RPHI1A007368/RPHI1A038615/RPHI1A030952/RPHI1A027464/RPHI1A005946/RPHI1A020319/RPHI1A012887/RPHI1A036504/RPHI1A020923/RPHI1A004355/RPHI1A001129/RPHI1A027680/RPHI1A003034/RPHI1A031491/RPHI1A008454/RPHI1A025716/RPHI1A028496/RPHI1A043862/RPHI1A016974/RPHI1A016…
GO:0071786	endoplasmic reticulum tubular network organization	12	0.780244	1.85858	0.00153604	0.0341837	0.029949	1282	tags=50%, list=7%, signal=46%	RPHI1A038161/RPHI1A026933/RPHI1A023229/RPHI1A020930/RPHI1A010438/RPHI1A007850
GO:0097553	calcium ion transmembrane import into cytosol	49	0.577219	1.86306	0.000217862	0.00848465	0.00743359	3099	tags=41%, list=18%, signal=34%	RPHI1A004959/RPHI1A002090/RPHI1A025198/RPHI1A030952/RPHI1A012887/RPHI1A027680/RPHI1A008454/RPHI1A025716/RPHI1A016316/RPHI1A022012/RPHI1A041756/RPHI1A009089/RPHI1A042645/RPHI1A023564/RPHI1A032368/RPHI1A009158/RPHI1A005437/RPHI1A044737/RPHI1A044274/RPHI1A039280
GO:0006836	neurotransmitter transport	60	0.556808	1.86359	0.000136124	0.00621019	0.00544088	3264	tags=45%, list=19%, signal=37%	RPHI1A010908/RPHI1A026490/RPHI1A045689/RPHI1A040344/RPHI1A026592/RPHI1A002898/RPHI1A021690/RPHI1A022698/RPHI1A000536/RPHI1A028496/RPHI1A016531/RPHI1A032613/RPHI1A035512/RPHI1A022724/RPHI1A024845/RPHI1A018067/RPHI1A032954/RPHI1A020884/RPHI1A023564/RPHI1A021471/RPHI1A001623/RPHI1A011995/RPHI1A029362/RPHI1A035285/RPHI1A010428/RPHI1A039498/RPHI1A019339
GO:0007269	neurotransmitter secretion	47	0.580217	1.86494	0.000425486	0.0136562	0.0119645	2652	tags=45%, list=15%, signal=38%	RPHI1A010908/RPHI1A045689/RPHI1A040344/RPHI1A026592/RPHI1A002898/RPHI1A021690/RPHI1A022698/RPHI1A000536/RPHI1A028496/RPHI1A016531/RPHI1A032613/RPHI1A035512/RPHI1A022724/RPHI1A024845/RPHI1A018067/RPHI1A032954/RPHI1A020884/RPHI1A021471/RPHI1A001623/RPHI1A011995/RPHI1A029362
GO:0099643	signal release from synapse	47	0.580217	1.86494	0.000425486	0.0136562	0.0119645	2652	tags=45%, list=15%, signal=38%	RPHI1A010908/RPHI1A045689/RPHI1A040344/RPHI1A026592/RPHI1A002898/RPHI1A021690/RPHI1A022698/RPHI1A000536/RPHI1A028496/RPHI1A016531/RPHI1A032613/RPHI1A035512/RPHI1A022724/RPHI1A024845/RPHI1A018067/RPHI1A032954/RPHI1A020884/RPHI1A021471/RPHI1A001623/RPHI1A011995/RPHI1A029362
GO:0061024	membrane organization	375	0.433461	1.86502	4.1305e-09	5.2763e-06	4.62268e-06	5030	tags=43%, list=29%, signal=31%	RPHI1A002090/RPHI1A027381/RPHI1A038956/RPHI1A027599/RPHI1A019454/RPHI1A013141/RPHI1A024448/RPHI1A018767/RPHI1A008924/RPHI1A038161/RPHI1A027710/RPHI1A040903/RPHI1A026933/RPHI1A041249/RPHI1A011065/RPHI1A008118/RPHI1A033563/RPHI1A021346/RPHI1A043397/RPHI1A036504/RPHI1A020930/RPHI1A016279/RPHI1A037512/RPHI1A023603/RPHI1A036740/RPHI1A043910/RPHI1A021690/RPHI1A008207/RPHI1A035593/RPHI1A002458/RPHI1A000…
GO:0051924	regulation of calcium ion transport	73	0.540137	1.86841	0.000106441	0.00525217	0.00460154	4884	tags=49%, list=28%, signal=35%	RPHI1A002090/RPHI1A025198/RPHI1A030952/RPHI1A005946/RPHI1A012887/RPHI1A020923/RPHI1A027680/RPHI1A022501/RPHI1A008454/RPHI1A016531/RPHI1A016316/RPHI1A032613/RPHI1A022012/RPHI1A041756/RPHI1A009089/RPHI1A020799/RPHI1A023564/RPHI1A032368/RPHI1A009158/RPHI1A034060/RPHI1A044080/RPHI1A031243/RPHI1A031086/RPHI1A024548/RPHI1A044737/RPHI1A023900/RPHI1A035611/RPHI1A028539/RPHI1A038026/RPHI1A032948/RPHI1A015…
GO:0048193	Golgi vesicle transport	193	0.468559	1.86847	1.35098e-06	0.000264079	0.000231365	5858	tags=53%, list=34%, signal=35%	RPHI1A035352/RPHI1A030268/RPHI1A027599/RPHI1A029313/RPHI1A005645/RPHI1A041249/RPHI1A043397/RPHI1A006832/RPHI1A023603/RPHI1A019923/RPHI1A038227/RPHI1A031046/RPHI1A025363/RPHI1A035501/RPHI1A016316/RPHI1A024845/RPHI1A020799/RPHI1A025377/RPHI1A045435/RPHI1A043210/RPHI1A025698/RPHI1A026463/RPHI1A032954/RPHI1A041191/RPHI1A022571/RPHI1A033025/RPHI1A041949/RPHI1A045463/RPHI1A033604/RPHI1A021431/RPHI1A027…
GO:0001505	regulation of neurotransmitter levels	67	0.547127	1.87205	0.000264962	0.0095611	0.00837669	2659	tags=39%, list=15%, signal=33%	RPHI1A010908/RPHI1A026490/RPHI1A045689/RPHI1A040344/RPHI1A026592/RPHI1A040077/RPHI1A022604/RPHI1A002898/RPHI1A021690/RPHI1A022698/RPHI1A000536/RPHI1A028496/RPHI1A016531/RPHI1A032613/RPHI1A035512/RPHI1A022724/RPHI1A024845/RPHI1A018067/RPHI1A032954/RPHI1A020884/RPHI1A023564/RPHI1A021471/RPHI1A001623/RPHI1A011995/RPHI1A029362/RPHI1A035285
GO:0007265	Ras protein signal transduction	136	0.485937	1.87381	8.25837e-06	0.000959022	0.00084022	5182	tags=51%, list=30%, signal=36%	RPHI1A030268/RPHI1A044322/RPHI1A026490/RPHI1A031999/RPHI1A033563/RPHI1A009856/RPHI1A001117/RPHI1A004935/RPHI1A014578/RPHI1A001620/RPHI1A033911/RPHI1A013342/RPHI1A022698/RPHI1A025716/RPHI1A025363/RPHI1A028829/RPHI1A006930/RPHI1A038516/RPHI1A035200/RPHI1A039061/RPHI1A031833/RPHI1A032876/RPHI1A027132/RPHI1A000923/RPHI1A032368/RPHI1A031695/RPHI1A001453/RPHI1A030894/RPHI1A030763/RPHI1A000876/RPHI1A014…
GO:0098660	inorganic ion transmembrane transport	256	0.458716	1.88293	4.46432e-08	2.74246e-05	2.40273e-05	4757	tags=38%, list=28%, signal=28%	RPHI1A004959/RPHI1A021319/RPHI1A010950/RPHI1A002090/RPHI1A026991/RPHI1A030268/RPHI1A026490/RPHI1A020488/RPHI1A025198/RPHI1A045992/RPHI1A041139/RPHI1A025261/RPHI1A007368/RPHI1A030952/RPHI1A027464/RPHI1A005946/RPHI1A020319/RPHI1A012887/RPHI1A020923/RPHI1A004355/RPHI1A027680/RPHI1A003034/RPHI1A031491/RPHI1A008454/RPHI1A025716/RPHI1A028496/RPHI1A016974/RPHI1A016531/RPHI1A031248/RPHI1A016316/RPHI1A025…
GO:0098655	monoatomic cation transmembrane transport	241	0.46316	1.89023	2.96016e-08	2.10073e-05	1.84049e-05	4757	tags=39%, list=28%, signal=28%	RPHI1A004959/RPHI1A021319/RPHI1A010950/RPHI1A002090/RPHI1A030268/RPHI1A026490/RPHI1A020488/RPHI1A025198/RPHI1A025261/RPHI1A007368/RPHI1A030952/RPHI1A027464/RPHI1A005946/RPHI1A020319/RPHI1A012887/RPHI1A020923/RPHI1A004355/RPHI1A001129/RPHI1A027680/RPHI1A003034/RPHI1A031491/RPHI1A008454/RPHI1A025716/RPHI1A028496/RPHI1A043862/RPHI1A016974/RPHI1A016531/RPHI1A031248/RPHI1A016316/RPHI1A025620/RPHI1A043…
GO:0051588	regulation of neurotransmitter transport	29	0.652928	1.89425	0.000571172	0.0166579	0.0145943	2615	tags=52%, list=15%, signal=44%	RPHI1A010908/RPHI1A026490/RPHI1A045689/RPHI1A040344/RPHI1A026592/RPHI1A021690/RPHI1A022698/RPHI1A028496/RPHI1A016531/RPHI1A032613/RPHI1A024845/RPHI1A018067/RPHI1A020884/RPHI1A023564/RPHI1A001623
GO:1903169	regulation of calcium ion transmembrane transport	57	0.574978	1.91171	8.42731e-05	0.00447749	0.00392283	3247	tags=42%, list=19%, signal=34%	RPHI1A002090/RPHI1A025198/RPHI1A030952/RPHI1A005946/RPHI1A012887/RPHI1A027680/RPHI1A008454/RPHI1A016316/RPHI1A022012/RPHI1A041756/RPHI1A009089/RPHI1A020799/RPHI1A023564/RPHI1A032368/RPHI1A009158/RPHI1A034060/RPHI1A044080/RPHI1A031243/RPHI1A031086/RPHI1A024548/RPHI1A044737/RPHI1A023900/RPHI1A035611/RPHI1A028539
GO:0099504	synaptic vesicle cycle	84	0.534934	1.91905	6.52759e-05	0.00372247	0.00326134	5153	tags=58%, list=30%, signal=41%	RPHI1A010908/RPHI1A045689/RPHI1A025261/RPHI1A007368/RPHI1A002898/RPHI1A014578/RPHI1A021690/RPHI1A000536/RPHI1A028496/RPHI1A031248/RPHI1A032613/RPHI1A043382/RPHI1A035512/RPHI1A035200/RPHI1A022724/RPHI1A024845/RPHI1A018067/RPHI1A032954/RPHI1A020884/RPHI1A020544/RPHI1A004926/RPHI1A027011/RPHI1A001623/RPHI1A011995/RPHI1A029362/RPHI1A001422/RPHI1A030295/RPHI1A044737/RPHI1A010428/RPHI1A003395/RPHI1A020…
GO:0072659	protein localization to plasma membrane	114	0.511063	1.92563	9.34055e-06	0.00101115	0.000885895	4204	tags=44%, list=24%, signal=33%	RPHI1A005151/RPHI1A030268/RPHI1A026490/RPHI1A029313/RPHI1A035043/RPHI1A023229/RPHI1A002216/RPHI1A007873/RPHI1A035986/RPHI1A020714/RPHI1A031491/RPHI1A022501/RPHI1A014578/RPHI1A008454/RPHI1A043910/RPHI1A021690/RPHI1A043085/RPHI1A042967/RPHI1A020799/RPHI1A035847/RPHI1A036373/RPHI1A022571/RPHI1A033025/RPHI1A020544/RPHI1A045999/RPHI1A021431/RPHI1A027011/RPHI1A008235/RPHI1A013650/RPHI1A003656/RPHI1A019…
GO:0099003	vesicle-mediated transport in synapse	94	0.529845	1.93039	2.43567e-05	0.0017678	0.00154881	5907	tags=66%, list=34%, signal=44%	RPHI1A010908/RPHI1A045689/RPHI1A025261/RPHI1A007368/RPHI1A002898/RPHI1A014578/RPHI1A021690/RPHI1A000536/RPHI1A028496/RPHI1A031248/RPHI1A032613/RPHI1A043382/RPHI1A035512/RPHI1A035200/RPHI1A022724/RPHI1A024845/RPHI1A018067/RPHI1A032954/RPHI1A020884/RPHI1A020544/RPHI1A004926/RPHI1A027011/RPHI1A027419/RPHI1A001623/RPHI1A011995/RPHI1A029362/RPHI1A001422/RPHI1A030295/RPHI1A044737/RPHI1A010428/RPHI1A036…
GO:1903894	regulation of IRE1-mediated unfolded protein response	11	0.836386	1.95065	0.000362577	0.0121245	0.0106225	1228	tags=64%, list=7%, signal=59%	RPHI1A002090/RPHI1A016269/RPHI1A041658/RPHI1A041498/RPHI1A020930/RPHI1A035428/RPHI1A013105
GO:1904062	regulation of monoatomic cation transmembrane transport	95	0.535125	1.95781	6.43832e-06	0.000839215	0.000735255	3351	tags=38%, list=20%, signal=31%	RPHI1A002090/RPHI1A030268/RPHI1A026490/RPHI1A020488/RPHI1A025198/RPHI1A030952/RPHI1A005946/RPHI1A012887/RPHI1A020923/RPHI1A027680/RPHI1A031491/RPHI1A008454/RPHI1A016531/RPHI1A016316/RPHI1A022012/RPHI1A041756/RPHI1A009089/RPHI1A020799/RPHI1A021584/RPHI1A023564/RPHI1A032368/RPHI1A009158/RPHI1A034060/RPHI1A045999/RPHI1A013650/RPHI1A044080/RPHI1A031243/RPHI1A031086/RPHI1A024548/RPHI1A038247/RPHI1A044…
GO:0072657	protein localization to membrane	268	0.474617	1.96602	2.09215e-09	3.94438e-06	3.45576e-06	5733	tags=51%, list=33%, signal=35%	RPHI1A005151/RPHI1A027381/RPHI1A020491/RPHI1A030268/RPHI1A003132/RPHI1A026490/RPHI1A028702/RPHI1A008924/RPHI1A014457/RPHI1A027710/RPHI1A040903/RPHI1A029313/RPHI1A035043/RPHI1A026933/RPHI1A041569/RPHI1A023229/RPHI1A002216/RPHI1A007873/RPHI1A021346/RPHI1A000474/RPHI1A035986/RPHI1A035428/RPHI1A014899/RPHI1A034849/RPHI1A027680/RPHI1A020714/RPHI1A031491/RPHI1A022501/RPHI1A014578/RPHI1A008454/RPHI1A043…
GO:0070588	calcium ion transmembrane transport	97	0.533041	1.96877	1.75783e-05	0.00145808	0.00127746	4674	tags=45%, list=27%, signal=33%	RPHI1A004959/RPHI1A002090/RPHI1A025198/RPHI1A030952/RPHI1A005946/RPHI1A020319/RPHI1A012887/RPHI1A027680/RPHI1A008454/RPHI1A025716/RPHI1A028496/RPHI1A016316/RPHI1A022012/RPHI1A041466/RPHI1A041756/RPHI1A009089/RPHI1A042645/RPHI1A020799/RPHI1A023564/RPHI1A032368/RPHI1A009158/RPHI1A034060/RPHI1A044080/RPHI1A005437/RPHI1A031243/RPHI1A031086/RPHI1A024548/RPHI1A044737/RPHI1A044274/RPHI1A039280/RPHI1A023…
GO:0006816	calcium ion transport	115	0.526888	1.98746	2.15495e-06	0.000380156	0.000333063	4884	tags=47%, list=28%, signal=34%	RPHI1A004959/RPHI1A002090/RPHI1A025198/RPHI1A030952/RPHI1A005946/RPHI1A020319/RPHI1A012887/RPHI1A020923/RPHI1A027680/RPHI1A022501/RPHI1A008454/RPHI1A025716/RPHI1A028496/RPHI1A016531/RPHI1A016316/RPHI1A032613/RPHI1A022012/RPHI1A041466/RPHI1A041756/RPHI1A009089/RPHI1A042645/RPHI1A020799/RPHI1A023564/RPHI1A032368/RPHI1A009158/RPHI1A034060/RPHI1A044080/RPHI1A005437/RPHI1A031243/RPHI1A031086/RPHI1A024…
GO:0051668	localization within membrane	320	0.472428	2.00337	1e-10	6.387e-07	5.59579e-07	5526	tags=49%, list=32%, signal=34%	RPHI1A005151/RPHI1A027381/RPHI1A020491/RPHI1A030268/RPHI1A003132/RPHI1A026490/RPHI1A028702/RPHI1A018767/RPHI1A008924/RPHI1A014457/RPHI1A027710/RPHI1A040903/RPHI1A029313/RPHI1A035043/RPHI1A026933/RPHI1A041569/RPHI1A023229/RPHI1A002216/RPHI1A007873/RPHI1A021346/RPHI1A000474/RPHI1A035986/RPHI1A035428/RPHI1A014899/RPHI1A034849/RPHI1A027680/RPHI1A020714/RPHI1A031491/RPHI1A022501/RPHI1A014578/RPHI1A008…
GO:1900101	regulation of endoplasmic reticulum unfolded protein response	19	0.754767	2.01354	0.000212162	0.00841665	0.00737401	1228	tags=53%, list=7%, signal=49%	RPHI1A002090/RPHI1A016269/RPHI1A043975/RPHI1A041658/RPHI1A020001/RPHI1A041498/RPHI1A011788/RPHI1A020930/RPHI1A035428/RPHI1A013105
hsa04141	Protein processing in endoplasmic reticulum	111	0.545028	2.03384	6.48908e-07	0.000186328	0.000163246	5281	tags=57%, list=31%, signal=40%	RPHI1A002090/RPHI1A038930/RPHI1A014683/RPHI1A043975/RPHI1A027710/RPHI1A020001/RPHI1A031918/RPHI1A035428/RPHI1A012866/RPHI1A014899/RPHI1A011438/RPHI1A006240/RPHI1A022087/RPHI1A002898/RPHI1A000090/RPHI1A020546/RPHI1A011760/RPHI1A021553/RPHI1A017685/RPHI1A004992/RPHI1A032410/RPHI1A030995/RPHI1A043210/RPHI1A039551/RPHI1A017469/RPHI1A022536/RPHI1A041949/RPHI1A004926/RPHI1A025878/RPHI1A033624/RPHI1A008…
GO:0036498	IRE1-mediated unfolded protein response	15	0.812664	2.04865	6.43855e-05	0.00372024	0.00325938	1228	tags=60%, list=7%, signal=56%	RPHI1A002090/RPHI1A014683/RPHI1A016269/RPHI1A043975/RPHI1A041658/RPHI1A041498/RPHI1A020930/RPHI1A035428/RPHI1A013105
GO:0034976	response to endoplasmic reticulum stress	150	0.533925	2.08843	1.56925e-08	1.43183e-05	1.25446e-05	4637	tags=51%, list=27%, signal=38%	RPHI1A002090/RPHI1A038930/RPHI1A014683/RPHI1A016269/RPHI1A028743/RPHI1A043975/RPHI1A041658/RPHI1A020001/RPHI1A041498/RPHI1A031918/RPHI1A036037/RPHI1A011788/RPHI1A020930/RPHI1A035428/RPHI1A013105/RPHI1A011438/RPHI1A006240/RPHI1A022087/RPHI1A004734/RPHI1A033182/RPHI1A028423/RPHI1A035593/RPHI1A000090/RPHI1A028496/RPHI1A011760/RPHI1A021553/RPHI1A008856/RPHI1A017685/RPHI1A040020/RPHI1A024845/RPHI1A004…

## Sheet: AP-K
ID	Description	setSize	enrichmentScore	NES	pvalue	p.adjust	qvalue	rank	leading_edge	core_enrichment
hsa03010	Ribosome	109	-0.605656	-2.31982	5.10765e-10	3.26226e-06	3.26226e-06	5079	tags=85%, list=30%, signal=60%	RPHI1A030519/RPHI1A012823/RPHI1A020181/RPHI1A007621/RPHI1A014036/RPHI1A032404/RPHI1A007534/RPHI1A022446/RPHI1A007586/RPHI1A019919/RPHI1A009952/RPHI1A034119/RPHI1A029445/RPHI1A037874/RPHI1A024791/RPHI1A045655/RPHI1A027083/RPHI1A037801/RPHI1A009294/RPHI1A015456/RPHI1A037182/RPHI1A010646/RPHI1A033859/RPHI1A034700/RPHI1A039323/RPHI1A044048/RPHI1A032346/RPHI1A003002/RPHI1A007973/RPHI1A037843/RPHI1A016…
hsa05171	Coronavirus disease - COVID-19	104	-0.568249	-2.16531	8.71288e-08	0.000278246	0.000278246	4728	tags=76%, list=28%, signal=55%	RPHI1A014036/RPHI1A032404/RPHI1A007534/RPHI1A007586/RPHI1A009952/RPHI1A038534/RPHI1A022374/RPHI1A029445/RPHI1A024791/RPHI1A045655/RPHI1A027083/RPHI1A037801/RPHI1A009294/RPHI1A015456/RPHI1A037182/RPHI1A010646/RPHI1A033859/RPHI1A034700/RPHI1A044048/RPHI1A008730/RPHI1A032346/RPHI1A007973/RPHI1A016094/RPHI1A011585/RPHI1A037325/RPHI1A012259/RPHI1A026293/RPHI1A020801/RPHI1A034124/RPHI1A029866/RPHI1A022…
GO:0002181	cytoplasmic translation	130	-0.473142	-1.88385	2.42043e-05	0.0515309	0.0515309	5071	tags=71%, list=30%, signal=50%	RPHI1A012823/RPHI1A043292/RPHI1A020181/RPHI1A017151/RPHI1A009866/RPHI1A006142/RPHI1A014036/RPHI1A032404/RPHI1A041584/RPHI1A007534/RPHI1A027241/RPHI1A007586/RPHI1A009952/RPHI1A008963/RPHI1A009149/RPHI1A029445/RPHI1A023477/RPHI1A024791/RPHI1A045655/RPHI1A027083/RPHI1A037801/RPHI1A009294/RPHI1A015456/RPHI1A037182/RPHI1A010646/RPHI1A033859/RPHI1A034700/RPHI1A044048/RPHI1A032346/RPHI1A007973/RPHI1A016…

## Sheet: AP-M
ID	Description	setSize	enrichmentScore	NES	pvalue	p.adjust	qvalue	rank	leading_edge	core_enrichment
hsa03010	Ribosome	109	-0.493781	-1.98434	2.81661e-06	0.00449742	0.0042805	5020	tags=70%, list=29%, signal=50%	RPHI1A041407/RPHI1A012228/RPHI1A012823/RPHI1A036950/RPHI1A029445/RPHI1A037801/RPHI1A010646/RPHI1A003002/RPHI1A022784/RPHI1A032346/RPHI1A020801/RPHI1A009294/RPHI1A029866/RPHI1A024791/RPHI1A013844/RPHI1A007984/RPHI1A027083/RPHI1A033859/RPHI1A007534/RPHI1A027548/RPHI1A022004/RPHI1A034124/RPHI1A016873/RPHI1A011585/RPHI1A001932/RPHI1A019710/RPHI1A014300/RPHI1A020413/RPHI1A022078/RPHI1A037182/RPHI1A027…
hsa05171	Coronavirus disease - COVID-19	104	-0.469503	-1.89216	7.44501e-05	0.0297196	0.0282861	5020	tags=70%, list=29%, signal=50%	RPHI1A041407/RPHI1A012823/RPHI1A029445/RPHI1A037801/RPHI1A010646/RPHI1A022374/RPHI1A022784/RPHI1A032346/RPHI1A020801/RPHI1A009294/RPHI1A029866/RPHI1A024791/RPHI1A013844/RPHI1A027083/RPHI1A033859/RPHI1A007534/RPHI1A027548/RPHI1A022004/RPHI1A034124/RPHI1A016873/RPHI1A011585/RPHI1A001932/RPHI1A019710/RPHI1A020413/RPHI1A022078/RPHI1A037182/RPHI1A027339/RPHI1A015456/RPHI1A017214/RPHI1A026293/RPHI1A007…
hsa03050	Proteasome	36	-0.576236	-1.87695	0.00108228	0.08576	0.0816237	5788	tags=81%, list=34%, signal=54%	RPHI1A027037/RPHI1A037342/RPHI1A019800/RPHI1A009905/RPHI1A009754/RPHI1A017129/RPHI1A010158/RPHI1A040791/RPHI1A011117/RPHI1A033818/RPHI1A018361/RPHI1A008436/RPHI1A028104/RPHI1A025943/RPHI1A039093/RPHI1A022878/RPHI1A012231/RPHI1A042808/RPHI1A036943/RPHI1A039657/RPHI1A042977/RPHI1A023560/RPHI1A030682/RPHI1A040277/RPHI1A016780/RPHI1A010545/RPHI1A039835/RPHI1A015703/RPHI1A038506
GO:0002181	cytoplasmic translation	130	-0.364755	-1.52412	0.00347494	0.147963	0.140826	5020	tags=61%, list=29%, signal=43%	RPHI1A041407/RPHI1A043292/RPHI1A012823/RPHI1A029445/RPHI1A027241/RPHI1A037801/RPHI1A010646/RPHI1A022784/RPHI1A032476/RPHI1A032346/RPHI1A020801/RPHI1A009294/RPHI1A029866/RPHI1A024791/RPHI1A013844/RPHI1A027083/RPHI1A033859/RPHI1A007534/RPHI1A007612/RPHI1A027548/RPHI1A022004/RPHI1A034124/RPHI1A016873/RPHI1A011585/RPHI1A001932/RPHI1A019710/RPHI1A020413/RPHI1A022078/RPHI1A037182/RPHI1A027339/RPHI1A034…
GO:0072359	circulatory system development	414	0.315927	1.34403	0.00525382	0.183008	0.174181	5473	tags=41%, list=32%, signal=29%	RPHI1A022265/RPHI1A044118/RPHI1A035232/RPHI1A019098/RPHI1A026175/RPHI1A045529/RPHI1A015352/RPHI1A019913/RPHI1A018951/RPHI1A041569/RPHI1A026413/RPHI1A015451/RPHI1A005179/RPHI1A002090/RPHI1A016316/RPHI1A019981/RPHI1A024463/RPHI1A024455/RPHI1A008846/RPHI1A044017/RPHI1A040310/RPHI1A014028/RPHI1A023240/RPHI1A003194/RPHI1A011030/RPHI1A038308/RPHI1A015899/RPHI1A024517/RPHI1A033628/RPHI1A007269/RPHI1A007…
GO:0009968	negative regulation of signal transduction	486	0.315311	1.35429	0.00325135	0.143216	0.136309	6130	tags=43%, list=36%, signal=29%	RPHI1A040458/RPHI1A031645/RPHI1A008924/RPHI1A035232/RPHI1A030757/RPHI1A007273/RPHI1A015352/RPHI1A016269/RPHI1A018951/RPHI1A011788/RPHI1A005147/RPHI1A017726/RPHI1A024448/RPHI1A023263/RPHI1A002090/RPHI1A004734/RPHI1A037968/RPHI1A018193/RPHI1A016279/RPHI1A007733/RPHI1A018203/RPHI1A019981/RPHI1A045492/RPHI1A024463/RPHI1A011946/RPHI1A026550/RPHI1A013373/RPHI1A015814/RPHI1A022501/RPHI1A024350/RPHI1A029…
GO:0051094	positive regulation of developmental process	438	0.321554	1.37378	0.00314041	0.141236	0.134424	6419	tags=47%, list=37%, signal=30%	RPHI1A006201/RPHI1A014033/RPHI1A035232/RPHI1A026175/RPHI1A015352/RPHI1A046059/RPHI1A015065/RPHI1A041999/RPHI1A042628/RPHI1A015451/RPHI1A023229/RPHI1A036037/RPHI1A005179/RPHI1A035473/RPHI1A000954/RPHI1A016316/RPHI1A002300/RPHI1A019981/RPHI1A045492/RPHI1A013373/RPHI1A045255/RPHI1A023163/RPHI1A027786/RPHI1A023240/RPHI1A032166/RPHI1A038308/RPHI1A027149/RPHI1A024517/RPHI1A014076/RPHI1A030653/RPHI1A013…
GO:0043207	response to external biotic stimulus	396	0.32547	1.37838	0.00653651	0.190633	0.181439	6164	tags=44%, list=36%, signal=29%	RPHI1A030538/RPHI1A006201/RPHI1A004106/RPHI1A007273/RPHI1A045529/RPHI1A015352/RPHI1A023637/RPHI1A016269/RPHI1A018951/RPHI1A005147/RPHI1A022087/RPHI1A024448/RPHI1A025391/RPHI1A039363/RPHI1A042628/RPHI1A015451/RPHI1A005179/RPHI1A002090/RPHI1A028020/RPHI1A018193/RPHI1A016316/RPHI1A011946/RPHI1A037560/RPHI1A038516/RPHI1A013373/RPHI1A029274/RPHI1A022780/RPHI1A023750/RPHI1A031865/RPHI1A027786/RPHI1A023…
GO:0032446	protein modification by small protein conjugation	484	0.321949	1.38248	0.00218492	0.115873	0.110284	5185	tags=36%, list=30%, signal=26%	RPHI1A001943/RPHI1A040458/RPHI1A027381/RPHI1A006240/RPHI1A035232/RPHI1A031918/RPHI1A036883/RPHI1A045689/RPHI1A018951/RPHI1A012135/RPHI1A015321/RPHI1A022087/RPHI1A041121/RPHI1A019718/RPHI1A033823/RPHI1A001378/RPHI1A010193/RPHI1A026619/RPHI1A000954/RPHI1A026805/RPHI1A014058/RPHI1A033867/RPHI1A045492/RPHI1A032411/RPHI1A035197/RPHI1A036569/RPHI1A038795/RPHI1A015771/RPHI1A005946/RPHI1A005151/RPHI1A034…
GO:0044087	regulation of cellular component biogenesis	420	0.324972	1.38391	0.00374734	0.154468	0.147017	6637	tags=48%, list=39%, signal=30%	RPHI1A034686/RPHI1A035571/RPHI1A007273/RPHI1A036856/RPHI1A018951/RPHI1A011788/RPHI1A003279/RPHI1A025391/RPHI1A032782/RPHI1A005179/RPHI1A002090/RPHI1A000954/RPHI1A010908/RPHI1A009250/RPHI1A016279/RPHI1A018767/RPHI1A016316/RPHI1A008892/RPHI1A019981/RPHI1A024463/RPHI1A007788/RPHI1A041722/RPHI1A038516/RPHI1A034505/RPHI1A010927/RPHI1A032834/RPHI1A022501/RPHI1A023163/RPHI1A013342/RPHI1A017627/RPHI1A025…
GO:0010498	proteasomal protein catabolic process	321	0.333914	1.38422	0.00648672	0.190633	0.181439	5185	tags=35%, list=30%, signal=25%	RPHI1A001943/RPHI1A027381/RPHI1A006240/RPHI1A000474/RPHI1A031918/RPHI1A014683/RPHI1A045689/RPHI1A023637/RPHI1A018951/RPHI1A023031/RPHI1A022087/RPHI1A006531/RPHI1A041121/RPHI1A019718/RPHI1A001378/RPHI1A041999/RPHI1A010193/RPHI1A026619/RPHI1A026805/RPHI1A011760/RPHI1A033867/RPHI1A000090/RPHI1A024463/RPHI1A026595/RPHI1A036569/RPHI1A017469/RPHI1A015771/RPHI1A034060/RPHI1A034976/RPHI1A000723/RPHI1A007…
GO:0031175	neuron projection development	352	0.330855	1.38479	0.00704372	0.199948	0.190304	5906	tags=42%, list=34%, signal=28%	RPHI1A008924/RPHI1A014365/RPHI1A030757/RPHI1A045689/RPHI1A046059/RPHI1A011788/RPHI1A035043/RPHI1A041999/RPHI1A023229/RPHI1A004538/RPHI1A036037/RPHI1A000954/RPHI1A028020/RPHI1A043698/RPHI1A016316/RPHI1A002300/RPHI1A013458/RPHI1A044017/RPHI1A025217/RPHI1A037335/RPHI1A039571/RPHI1A023240/RPHI1A032166/RPHI1A038308/RPHI1A014076/RPHI1A030653/RPHI1A034079/RPHI1A043427/RPHI1A025670/RPHI1A037958/RPHI1A020…
GO:0044419	biological process involved in interspecies interaction between organisms	473	0.324997	1.39397	0.00203901	0.113234	0.107772	6164	tags=43%, list=36%, signal=28%	RPHI1A030538/RPHI1A006201/RPHI1A004106/RPHI1A007273/RPHI1A019098/RPHI1A045529/RPHI1A015352/RPHI1A023637/RPHI1A016269/RPHI1A018951/RPHI1A005147/RPHI1A022087/RPHI1A024448/RPHI1A025391/RPHI1A039363/RPHI1A042628/RPHI1A015451/RPHI1A005179/RPHI1A002090/RPHI1A028020/RPHI1A018193/RPHI1A016316/RPHI1A011946/RPHI1A026699/RPHI1A037560/RPHI1A038516/RPHI1A013373/RPHI1A045255/RPHI1A022501/RPHI1A029274/RPHI1A022…
GO:0016567	protein ubiquitination	437	0.32632	1.39401	0.00388132	0.157898	0.150282	5185	tags=36%, list=30%, signal=26%	RPHI1A001943/RPHI1A040458/RPHI1A027381/RPHI1A006240/RPHI1A035232/RPHI1A031918/RPHI1A036883/RPHI1A045689/RPHI1A018951/RPHI1A012135/RPHI1A015321/RPHI1A022087/RPHI1A041121/RPHI1A019718/RPHI1A033823/RPHI1A001378/RPHI1A010193/RPHI1A026619/RPHI1A026805/RPHI1A014058/RPHI1A033867/RPHI1A045492/RPHI1A032411/RPHI1A036569/RPHI1A038795/RPHI1A015771/RPHI1A005946/RPHI1A005151/RPHI1A034060/RPHI1A040542/RPHI1A041…
GO:0014070	response to organic cyclic compound	342	0.335124	1.39762	0.00478913	0.176767	0.168241	6179	tags=44%, list=36%, signal=29%	RPHI1A033614/RPHI1A045558/RPHI1A028138/RPHI1A011651/RPHI1A035285/RPHI1A009278/RPHI1A030295/RPHI1A018951/RPHI1A043093/RPHI1A024448/RPHI1A024705/RPHI1A036037/RPHI1A002090/RPHI1A038197/RPHI1A026093/RPHI1A038956/RPHI1A041317/RPHI1A000090/RPHI1A038000/RPHI1A042043/RPHI1A013373/RPHI1A045255/RPHI1A022501/RPHI1A011311/RPHI1A024506/RPHI1A009500/RPHI1A038308/RPHI1A039294/RPHI1A034976/RPHI1A024859/RPHI1A004…
GO:0001775	cell activation	298	0.339838	1.40089	0.0042983	0.167025	0.158969	6185	tags=46%, list=36%, signal=30%	RPHI1A006201/RPHI1A004106/RPHI1A007273/RPHI1A030295/RPHI1A026175/RPHI1A015352/RPHI1A018951/RPHI1A011788/RPHI1A041569/RPHI1A015451/RPHI1A002090/RPHI1A043698/RPHI1A030315/RPHI1A023240/RPHI1A017391/RPHI1A027149/RPHI1A003995/RPHI1A005625/RPHI1A040204/RPHI1A006971/RPHI1A003575/RPHI1A006258/RPHI1A025670/RPHI1A009636/RPHI1A034502/RPHI1A002504/RPHI1A041491/RPHI1A030952/RPHI1A013650/RPHI1A022722/RPHI1A028…
GO:0007417	central nervous system development	428	0.328765	1.40328	0.00219518	0.115873	0.110284	5470	tags=37%, list=32%, signal=26%	RPHI1A045558/RPHI1A035285/RPHI1A045689/RPHI1A025198/RPHI1A036856/RPHI1A046059/RPHI1A026413/RPHI1A042628/RPHI1A036037/RPHI1A026619/RPHI1A002090/RPHI1A038197/RPHI1A019981/RPHI1A033674/RPHI1A018313/RPHI1A007093/RPHI1A020719/RPHI1A023163/RPHI1A040310/RPHI1A024506/RPHI1A014028/RPHI1A031821/RPHI1A023240/RPHI1A017391/RPHI1A003272/RPHI1A038308/RPHI1A035200/RPHI1A019727/RPHI1A007368/RPHI1A013141/RPHI1A031…
GO:0006914	autophagy	297	0.341093	1.40591	0.0061251	0.188991	0.179875	7232	tags=54%, list=42%, signal=32%	RPHI1A043975/RPHI1A023637/RPHI1A022087/RPHI1A025391/RPHI1A028350/RPHI1A037444/RPHI1A042628/RPHI1A010193/RPHI1A016279/RPHI1A018767/RPHI1A016316/RPHI1A018203/RPHI1A045492/RPHI1A007972/RPHI1A043007/RPHI1A043382/RPHI1A025119/RPHI1A042643/RPHI1A010716/RPHI1A007368/RPHI1A027149/RPHI1A025363/RPHI1A035097/RPHI1A003132/RPHI1A030952/RPHI1A007873/RPHI1A029511/RPHI1A022722/RPHI1A025011/RPHI1A014966/RPHI1A001…
GO:0061919	process utilizing autophagic mechanism	297	0.341093	1.40591	0.0061251	0.188991	0.179875	7232	tags=54%, list=42%, signal=32%	RPHI1A043975/RPHI1A023637/RPHI1A022087/RPHI1A025391/RPHI1A028350/RPHI1A037444/RPHI1A042628/RPHI1A010193/RPHI1A016279/RPHI1A018767/RPHI1A016316/RPHI1A018203/RPHI1A045492/RPHI1A007972/RPHI1A043007/RPHI1A043382/RPHI1A025119/RPHI1A042643/RPHI1A010716/RPHI1A007368/RPHI1A027149/RPHI1A025363/RPHI1A035097/RPHI1A003132/RPHI1A030952/RPHI1A007873/RPHI1A029511/RPHI1A022722/RPHI1A025011/RPHI1A014966/RPHI1A001…
GO:0002682	regulation of immune system process	406	0.331166	1.40753	0.00309358	0.140133	0.133374	6185	tags=43%, list=36%, signal=28%	RPHI1A006201/RPHI1A014033/RPHI1A007273/RPHI1A026175/RPHI1A015352/RPHI1A016269/RPHI1A018951/RPHI1A011788/RPHI1A041569/RPHI1A043093/RPHI1A022087/RPHI1A015451/RPHI1A007733/RPHI1A029699/RPHI1A033674/RPHI1A011946/RPHI1A005850/RPHI1A017224/RPHI1A029274/RPHI1A015231/RPHI1A023240/RPHI1A003194/RPHI1A017391/RPHI1A027149/RPHI1A042807/RPHI1A003995/RPHI1A040204/RPHI1A039551/RPHI1A006971/RPHI1A003575/RPHI1A037…
GO:0043161	proteasome-mediated ubiquitin-dependent protein catabolic process	290	0.343469	1.41378	0.00474629	0.176767	0.168241	5234	tags=35%, list=30%, signal=25%	RPHI1A001943/RPHI1A027381/RPHI1A006240/RPHI1A000474/RPHI1A031918/RPHI1A014683/RPHI1A045689/RPHI1A023637/RPHI1A018951/RPHI1A023031/RPHI1A022087/RPHI1A006531/RPHI1A041121/RPHI1A001378/RPHI1A041999/RPHI1A010193/RPHI1A026619/RPHI1A026805/RPHI1A011760/RPHI1A033867/RPHI1A000090/RPHI1A024463/RPHI1A026595/RPHI1A036569/RPHI1A015771/RPHI1A034060/RPHI1A034976/RPHI1A000723/RPHI1A007005/RPHI1A007883/RPHI1A025…
GO:2000145	regulation of cell motility	306	0.341562	1.41384	0.00633402	0.189324	0.180192	6686	tags=52%, list=39%, signal=32%	RPHI1A022265/RPHI1A035232/RPHI1A030757/RPHI1A026175/RPHI1A015352/RPHI1A018951/RPHI1A026592/RPHI1A041569/RPHI1A015451/RPHI1A005179/RPHI1A038197/RPHI1A007733/RPHI1A016316/RPHI1A038000/RPHI1A024463/RPHI1A013373/RPHI1A041191/RPHI1A023163/RPHI1A008846/RPHI1A023240/RPHI1A003194/RPHI1A038308/RPHI1A027149/RPHI1A014076/RPHI1A003995/RPHI1A013435/RPHI1A043427/RPHI1A010948/RPHI1A025670/RPHI1A010453/RPHI1A037…
GO:0007420	brain development	323	0.341495	1.41712	0.00335646	0.145835	0.138801	5455	tags=37%, list=32%, signal=26%	RPHI1A045558/RPHI1A035285/RPHI1A045689/RPHI1A025198/RPHI1A046059/RPHI1A026413/RPHI1A042628/RPHI1A036037/RPHI1A002090/RPHI1A038197/RPHI1A033674/RPHI1A018313/RPHI1A007093/RPHI1A020719/RPHI1A023163/RPHI1A024506/RPHI1A014028/RPHI1A023240/RPHI1A017391/RPHI1A038308/RPHI1A035200/RPHI1A019727/RPHI1A007368/RPHI1A031946/RPHI1A012290/RPHI1A007269/RPHI1A034079/RPHI1A043427/RPHI1A025670/RPHI1A003461/RPHI1A037…
GO:0009896	positive regulation of catabolic process	262	0.347096	1.41743	0.00450679	0.170325	0.16211	6828	tags=47%, list=40%, signal=29%	RPHI1A016269/RPHI1A018951/RPHI1A022087/RPHI1A028350/RPHI1A041121/RPHI1A019718/RPHI1A001378/RPHI1A041999/RPHI1A042628/RPHI1A016279/RPHI1A026805/RPHI1A016316/RPHI1A045686/RPHI1A008892/RPHI1A045492/RPHI1A024463/RPHI1A004020/RPHI1A015771/RPHI1A005946/RPHI1A015231/RPHI1A033176/RPHI1A034060/RPHI1A023240/RPHI1A027149/RPHI1A027491/RPHI1A042109/RPHI1A029312/RPHI1A007873/RPHI1A022722/RPHI1A028989/RPHI1A008…
GO:0040012	regulation of locomotion	315	0.343513	1.42338	0.00401558	0.158248	0.150615	6686	tags=52%, list=39%, signal=32%	RPHI1A022265/RPHI1A035232/RPHI1A030757/RPHI1A026175/RPHI1A015352/RPHI1A018951/RPHI1A026592/RPHI1A041569/RPHI1A015451/RPHI1A005179/RPHI1A038197/RPHI1A007733/RPHI1A016316/RPHI1A038000/RPHI1A024463/RPHI1A013373/RPHI1A041191/RPHI1A023163/RPHI1A008846/RPHI1A023240/RPHI1A003194/RPHI1A038308/RPHI1A027149/RPHI1A014076/RPHI1A003995/RPHI1A013435/RPHI1A043427/RPHI1A010948/RPHI1A025670/RPHI1A010453/RPHI1A037…
GO:0043549	regulation of kinase activity	292	0.345933	1.42514	0.00385783	0.157898	0.150282	6188	tags=43%, list=36%, signal=28%	RPHI1A031645/RPHI1A038930/RPHI1A043975/RPHI1A007273/RPHI1A045529/RPHI1A015352/RPHI1A008058/RPHI1A016269/RPHI1A018951/RPHI1A011788/RPHI1A024448/RPHI1A028350/RPHI1A029505/RPHI1A015451/RPHI1A016279/RPHI1A016316/RPHI1A024463/RPHI1A001673/RPHI1A022501/RPHI1A045929/RPHI1A024350/RPHI1A023163/RPHI1A008846/RPHI1A023240/RPHI1A038308/RPHI1A016617/RPHI1A014076/RPHI1A040204/RPHI1A005437/RPHI1A019997/RPHI1A034…
GO:0040011	locomotion	386	0.337334	1.42626	0.0017123	0.10722	0.102049	6686	tags=52%, list=39%, signal=32%	RPHI1A022265/RPHI1A014365/RPHI1A035232/RPHI1A030757/RPHI1A026175/RPHI1A015352/RPHI1A018951/RPHI1A026592/RPHI1A041569/RPHI1A035043/RPHI1A015451/RPHI1A005179/RPHI1A040759/RPHI1A038197/RPHI1A007733/RPHI1A016316/RPHI1A038000/RPHI1A024463/RPHI1A013373/RPHI1A041191/RPHI1A023163/RPHI1A008846/RPHI1A023240/RPHI1A003194/RPHI1A038308/RPHI1A027149/RPHI1A014076/RPHI1A003995/RPHI1A013435/RPHI1A043427/RPHI1A010…
GO:0010256	endomembrane system organization	289	0.347288	1.42762	0.00514822	0.183008	0.174181	7000	tags=54%, list=41%, signal=32%	RPHI1A027381/RPHI1A008118/RPHI1A022724/RPHI1A018951/RPHI1A003279/RPHI1A019878/RPHI1A024448/RPHI1A040903/RPHI1A025391/RPHI1A037444/RPHI1A026933/RPHI1A023229/RPHI1A009250/RPHI1A016316/RPHI1A038956/RPHI1A037560/RPHI1A027710/RPHI1A008846/RPHI1A037335/RPHI1A005645/RPHI1A033761/RPHI1A031821/RPHI1A003194/RPHI1A025119/RPHI1A038161/RPHI1A010716/RPHI1A025363/RPHI1A013141/RPHI1A016264/RPHI1A001329/RPHI1A038…
GO:0120039	plasma membrane bounded cell projection morphogenesis	226	0.354752	1.42966	0.00542667	0.183517	0.174666	6747	tags=51%, list=39%, signal=32%	RPHI1A008924/RPHI1A014365/RPHI1A045689/RPHI1A046059/RPHI1A035043/RPHI1A041999/RPHI1A023229/RPHI1A036037/RPHI1A000954/RPHI1A002300/RPHI1A013458/RPHI1A044017/RPHI1A023240/RPHI1A032166/RPHI1A038308/RPHI1A014076/RPHI1A034079/RPHI1A043427/RPHI1A025670/RPHI1A020544/RPHI1A040109/RPHI1A015761/RPHI1A020613/RPHI1A029312/RPHI1A031261/RPHI1A035463/RPHI1A039159/RPHI1A030699/RPHI1A006006/RPHI1A016622/RPHI1A028…
GO:0045859	regulation of protein kinase activity	245	0.351577	1.43094	0.00591893	0.186379	0.17739	6188	tags=45%, list=36%, signal=29%	RPHI1A031645/RPHI1A038930/RPHI1A043975/RPHI1A007273/RPHI1A045529/RPHI1A015352/RPHI1A008058/RPHI1A016269/RPHI1A018951/RPHI1A011788/RPHI1A024448/RPHI1A028350/RPHI1A029505/RPHI1A015451/RPHI1A024463/RPHI1A022501/RPHI1A045929/RPHI1A024350/RPHI1A023163/RPHI1A008846/RPHI1A023240/RPHI1A016617/RPHI1A014076/RPHI1A040204/RPHI1A005437/RPHI1A019997/RPHI1A034502/RPHI1A041491/RPHI1A041980/RPHI1A031261/RPHI1A044…
GO:0030334	regulation of cell migration	285	0.347117	1.43105	0.00525052	0.183008	0.174181	6686	tags=52%, list=39%, signal=32%	RPHI1A022265/RPHI1A035232/RPHI1A026175/RPHI1A015352/RPHI1A018951/RPHI1A026592/RPHI1A041569/RPHI1A015451/RPHI1A005179/RPHI1A038197/RPHI1A016316/RPHI1A038000/RPHI1A024463/RPHI1A013373/RPHI1A023163/RPHI1A008846/RPHI1A023240/RPHI1A003194/RPHI1A038308/RPHI1A027149/RPHI1A014076/RPHI1A003995/RPHI1A013435/RPHI1A043427/RPHI1A010948/RPHI1A025670/RPHI1A010453/RPHI1A037958/RPHI1A031261/RPHI1A022243/RPHI1A008…
GO:0048858	cell projection morphogenesis	227	0.35563	1.43342	0.00570744	0.186379	0.17739	6747	tags=52%, list=39%, signal=32%	RPHI1A008924/RPHI1A014365/RPHI1A045689/RPHI1A046059/RPHI1A035043/RPHI1A041999/RPHI1A023229/RPHI1A036037/RPHI1A000954/RPHI1A002300/RPHI1A013458/RPHI1A044017/RPHI1A023240/RPHI1A032166/RPHI1A038308/RPHI1A014076/RPHI1A034079/RPHI1A043427/RPHI1A025670/RPHI1A020544/RPHI1A040109/RPHI1A015761/RPHI1A020613/RPHI1A029312/RPHI1A031261/RPHI1A035463/RPHI1A039159/RPHI1A030699/RPHI1A006006/RPHI1A016622/RPHI1A028…
GO:0040007	growth	362	0.340965	1.43584	0.00180068	0.108455	0.103224	6946	tags=52%, list=40%, signal=32%	RPHI1A045558/RPHI1A035285/RPHI1A008924/RPHI1A039455/RPHI1A026175/RPHI1A015352/RPHI1A041569/RPHI1A015065/RPHI1A025512/RPHI1A026413/RPHI1A001378/RPHI1A041999/RPHI1A023229/RPHI1A005179/RPHI1A000954/RPHI1A028020/RPHI1A019981/RPHI1A013373/RPHI1A001673/RPHI1A008954/RPHI1A038795/RPHI1A023240/RPHI1A031470/RPHI1A041604/RPHI1A024517/RPHI1A039294/RPHI1A036846/RPHI1A034079/RPHI1A005463/RPHI1A025670/RPHI1A037…
GO:0060322	head development	342	0.344378	1.43621	0.00217912	0.115873	0.110284	5076	tags=35%, list=30%, signal=25%	RPHI1A045558/RPHI1A035285/RPHI1A045689/RPHI1A025198/RPHI1A046059/RPHI1A026413/RPHI1A042628/RPHI1A036037/RPHI1A002090/RPHI1A038197/RPHI1A033674/RPHI1A018313/RPHI1A007093/RPHI1A020719/RPHI1A023163/RPHI1A024506/RPHI1A014028/RPHI1A031821/RPHI1A023240/RPHI1A017391/RPHI1A038308/RPHI1A035200/RPHI1A019727/RPHI1A007368/RPHI1A031946/RPHI1A012290/RPHI1A007269/RPHI1A034079/RPHI1A043427/RPHI1A025670/RPHI1A003…
GO:0043632	modification-dependent macromolecule catabolic process	423	0.337851	1.43829	0.00156102	0.10495	0.0998882	5185	tags=35%, list=30%, signal=25%	RPHI1A001943/RPHI1A027381/RPHI1A006240/RPHI1A000474/RPHI1A031918/RPHI1A014683/RPHI1A027737/RPHI1A045689/RPHI1A008058/RPHI1A000348/RPHI1A023637/RPHI1A018951/RPHI1A023031/RPHI1A022087/RPHI1A025391/RPHI1A008874/RPHI1A006531/RPHI1A041121/RPHI1A001378/RPHI1A041999/RPHI1A012861/RPHI1A010193/RPHI1A026619/RPHI1A026805/RPHI1A011760/RPHI1A018203/RPHI1A033867/RPHI1A045492/RPHI1A000090/RPHI1A024463/RPHI1A026…
GO:0006955	immune response	421	0.337923	1.4395	0.000840855	0.076722	0.0730216	6185	tags=45%, list=36%, signal=30%	RPHI1A030538/RPHI1A006201/RPHI1A004106/RPHI1A007273/RPHI1A015352/RPHI1A016269/RPHI1A018951/RPHI1A043093/RPHI1A022087/RPHI1A024448/RPHI1A015451/RPHI1A007733/RPHI1A016316/RPHI1A029699/RPHI1A030315/RPHI1A011946/RPHI1A037560/RPHI1A038516/RPHI1A013373/RPHI1A029274/RPHI1A022780/RPHI1A023750/RPHI1A031865/RPHI1A015231/RPHI1A027786/RPHI1A023240/RPHI1A036393/RPHI1A028838/RPHI1A038308/RPHI1A026675/RPHI1A042…
GO:0048729	tissue morphogenesis	245	0.353697	1.43957	0.00525602	0.183008	0.174181	6410	tags=47%, list=37%, signal=30%	RPHI1A022265/RPHI1A015352/RPHI1A036856/RPHI1A046059/RPHI1A026413/RPHI1A001726/RPHI1A009250/RPHI1A019981/RPHI1A024463/RPHI1A023163/RPHI1A008846/RPHI1A015771/RPHI1A040310/RPHI1A023240/RPHI1A017391/RPHI1A015899/RPHI1A007269/RPHI1A014076/RPHI1A025670/RPHI1A034832/RPHI1A007428/RPHI1A001221/RPHI1A035001/RPHI1A013650/RPHI1A038879/RPHI1A022012/RPHI1A002716/RPHI1A045861/RPHI1A016446/RPHI1A045616/RPHI1A003…
GO:0032989	cellular component morphogenesis	275	0.352953	1.44378	0.00236148	0.119705	0.113931	7016	tags=54%, list=41%, signal=32%	RPHI1A008924/RPHI1A014365/RPHI1A045689/RPHI1A046059/RPHI1A035043/RPHI1A041999/RPHI1A023229/RPHI1A004538/RPHI1A036037/RPHI1A000954/RPHI1A002300/RPHI1A013458/RPHI1A007788/RPHI1A044017/RPHI1A023240/RPHI1A032166/RPHI1A038308/RPHI1A014076/RPHI1A034079/RPHI1A042109/RPHI1A043427/RPHI1A025670/RPHI1A020544/RPHI1A040109/RPHI1A015761/RPHI1A020613/RPHI1A003132/RPHI1A029312/RPHI1A031261/RPHI1A035463/RPHI1A039…
GO:0002684	positive regulation of immune system process	274	0.352665	1.44426	0.00249232	0.124363	0.118365	6185	tags=46%, list=36%, signal=30%	RPHI1A006201/RPHI1A014033/RPHI1A007273/RPHI1A026175/RPHI1A015352/RPHI1A018951/RPHI1A011788/RPHI1A041569/RPHI1A043093/RPHI1A022087/RPHI1A015451/RPHI1A007733/RPHI1A011946/RPHI1A023240/RPHI1A003194/RPHI1A027149/RPHI1A042807/RPHI1A003995/RPHI1A040204/RPHI1A037958/RPHI1A023404/RPHI1A034832/RPHI1A002504/RPHI1A007428/RPHI1A018597/RPHI1A002658/RPHI1A028564/RPHI1A034582/RPHI1A028989/RPHI1A008454/RPHI1A040…
GO:0006886	intracellular protein transport	488	0.337135	1.4486	0.0005503	0.0588511	0.0560126	4942	tags=33%, list=29%, signal=24%	RPHI1A028702/RPHI1A006240/RPHI1A000474/RPHI1A035232/RPHI1A038930/RPHI1A023637/RPHI1A016269/RPHI1A010201/RPHI1A000663/RPHI1A001378/RPHI1A026933/RPHI1A020491/RPHI1A004564/RPHI1A006875/RPHI1A023263/RPHI1A038197/RPHI1A018767/RPHI1A016316/RPHI1A011760/RPHI1A037556/RPHI1A000090/RPHI1A026595/RPHI1A027710/RPHI1A034868/RPHI1A031999/RPHI1A028381/RPHI1A014899/RPHI1A006955/RPHI1A022501/RPHI1A008846/RPHI1A031…
GO:0032990	cell part morphogenesis	239	0.357163	1.44959	0.00508603	0.183008	0.174181	6657	tags=51%, list=39%, signal=32%	RPHI1A008924/RPHI1A014365/RPHI1A045689/RPHI1A046059/RPHI1A035043/RPHI1A041999/RPHI1A023229/RPHI1A036037/RPHI1A000954/RPHI1A002300/RPHI1A013458/RPHI1A044017/RPHI1A023240/RPHI1A032166/RPHI1A038308/RPHI1A014076/RPHI1A034079/RPHI1A043427/RPHI1A025670/RPHI1A020544/RPHI1A040109/RPHI1A015761/RPHI1A020613/RPHI1A003132/RPHI1A029312/RPHI1A031261/RPHI1A035463/RPHI1A039159/RPHI1A030699/RPHI1A006006/RPHI1A016…
GO:0006511	ubiquitin-dependent protein catabolic process	407	0.341433	1.45106	0.00184048	0.108455	0.103224	5185	tags=35%, list=30%, signal=25%	RPHI1A001943/RPHI1A027381/RPHI1A006240/RPHI1A000474/RPHI1A031918/RPHI1A014683/RPHI1A027737/RPHI1A045689/RPHI1A008058/RPHI1A000348/RPHI1A023637/RPHI1A018951/RPHI1A023031/RPHI1A022087/RPHI1A025391/RPHI1A008874/RPHI1A006531/RPHI1A041121/RPHI1A001378/RPHI1A041999/RPHI1A012861/RPHI1A010193/RPHI1A026619/RPHI1A026805/RPHI1A011760/RPHI1A018203/RPHI1A033867/RPHI1A045492/RPHI1A000090/RPHI1A024463/RPHI1A026…
GO:0009887	animal organ morphogenesis	371	0.344922	1.45252	0.00198457	0.111321	0.105951	5137	tags=38%, list=30%, signal=27%	RPHI1A033614/RPHI1A022265/RPHI1A008924/RPHI1A026175/RPHI1A015352/RPHI1A036856/RPHI1A018951/RPHI1A046059/RPHI1A026413/RPHI1A037444/RPHI1A005179/RPHI1A001726/RPHI1A002090/RPHI1A037968/RPHI1A019981/RPHI1A033674/RPHI1A024463/RPHI1A031961/RPHI1A001673/RPHI1A023163/RPHI1A040310/RPHI1A014028/RPHI1A023240/RPHI1A025873/RPHI1A017391/RPHI1A041604/RPHI1A015899/RPHI1A025363/RPHI1A024517/RPHI1A033628/RPHI1A024…
GO:0019941	modification-dependent protein catabolic process	412	0.342064	1.4548	0.000548566	0.0588511	0.0560126	5185	tags=35%, list=30%, signal=25%	RPHI1A001943/RPHI1A027381/RPHI1A006240/RPHI1A000474/RPHI1A031918/RPHI1A014683/RPHI1A027737/RPHI1A045689/RPHI1A008058/RPHI1A000348/RPHI1A023637/RPHI1A018951/RPHI1A023031/RPHI1A022087/RPHI1A025391/RPHI1A008874/RPHI1A006531/RPHI1A041121/RPHI1A001378/RPHI1A041999/RPHI1A012861/RPHI1A010193/RPHI1A026619/RPHI1A026805/RPHI1A011760/RPHI1A018203/RPHI1A033867/RPHI1A045492/RPHI1A000090/RPHI1A024463/RPHI1A026…
GO:0051336	regulation of hydrolase activity	339	0.348882	1.45484	0.00154306	0.104846	0.0997893	4965	tags=38%, list=29%, signal=27%	RPHI1A035232/RPHI1A035571/RPHI1A025198/RPHI1A018951/RPHI1A046059/RPHI1A033563/RPHI1A012135/RPHI1A008238/RPHI1A015451/RPHI1A002090/RPHI1A016316/RPHI1A002300/RPHI1A000090/RPHI1A039629/RPHI1A001673/RPHI1A017767/RPHI1A043007/RPHI1A014425/RPHI1A013342/RPHI1A002680/RPHI1A015231/RPHI1A037335/RPHI1A005645/RPHI1A023240/RPHI1A042643/RPHI1A036289/RPHI1A028838/RPHI1A030762/RPHI1A014076/RPHI1A036846/RPHI1A000…
GO:0001944	vasculature development	250	0.357726	1.4549	0.00438075	0.167544	0.159463	5278	tags=44%, list=31%, signal=31%	RPHI1A022265/RPHI1A044118/RPHI1A035232/RPHI1A019098/RPHI1A026175/RPHI1A045529/RPHI1A015352/RPHI1A019913/RPHI1A018951/RPHI1A041569/RPHI1A015451/RPHI1A005179/RPHI1A002090/RPHI1A016316/RPHI1A019981/RPHI1A008846/RPHI1A014028/RPHI1A023240/RPHI1A003194/RPHI1A015899/RPHI1A007269/RPHI1A007324/RPHI1A010948/RPHI1A025670/RPHI1A037958/RPHI1A000691/RPHI1A034502/RPHI1A032111/RPHI1A007428/RPHI1A029312/RPHI1A031…
GO:0051603	proteolysis involved in protein catabolic process	460	0.340563	1.45677	0.000220278	0.0361875	0.0344421	5963	tags=42%, list=35%, signal=28%	RPHI1A001943/RPHI1A027381/RPHI1A006240/RPHI1A000474/RPHI1A031918/RPHI1A014683/RPHI1A027737/RPHI1A045689/RPHI1A008058/RPHI1A000348/RPHI1A023637/RPHI1A018951/RPHI1A023031/RPHI1A022087/RPHI1A025391/RPHI1A008874/RPHI1A006531/RPHI1A041121/RPHI1A019718/RPHI1A033823/RPHI1A001378/RPHI1A041999/RPHI1A012861/RPHI1A010193/RPHI1A026619/RPHI1A026805/RPHI1A011760/RPHI1A018203/RPHI1A033867/RPHI1A045492/RPHI1A000…
GO:0002009	morphogenesis of an epithelium	211	0.36532	1.46174	0.0068585	0.195559	0.186127	5676	tags=42%, list=33%, signal=29%	RPHI1A022265/RPHI1A015352/RPHI1A036856/RPHI1A046059/RPHI1A026413/RPHI1A001726/RPHI1A009250/RPHI1A019981/RPHI1A008846/RPHI1A015771/RPHI1A040310/RPHI1A023240/RPHI1A015899/RPHI1A007269/RPHI1A014076/RPHI1A025670/RPHI1A034832/RPHI1A007428/RPHI1A001221/RPHI1A035001/RPHI1A013650/RPHI1A002716/RPHI1A045861/RPHI1A016446/RPHI1A045616/RPHI1A006006/RPHI1A041197/RPHI1A007047/RPHI1A020714/RPHI1A006377/RPHI1A022…
GO:0006812	monoatomic cation transport	293	0.35503	1.46383	0.00254211	0.125369	0.119323	5347	tags=40%, list=31%, signal=28%	RPHI1A021319/RPHI1A018637/RPHI1A035285/RPHI1A009278/RPHI1A018359/RPHI1A004959/RPHI1A025198/RPHI1A018951/RPHI1A025620/RPHI1A010950/RPHI1A043093/RPHI1A018290/RPHI1A001129/RPHI1A002090/RPHI1A038197/RPHI1A032613/RPHI1A016316/RPHI1A002045/RPHI1A042043/RPHI1A031086/RPHI1A029534/RPHI1A022501/RPHI1A005946/RPHI1A016974/RPHI1A020749/RPHI1A034060/RPHI1A043382/RPHI1A031821/RPHI1A010716/RPHI1A007368/RPHI1A024…
GO:0048666	neuron development	407	0.344834	1.46551	0.00118707	0.0924608	0.0880013	5906	tags=42%, list=34%, signal=28%	RPHI1A045558/RPHI1A008924/RPHI1A014365/RPHI1A030757/RPHI1A045689/RPHI1A018359/RPHI1A046059/RPHI1A011788/RPHI1A035043/RPHI1A041999/RPHI1A023229/RPHI1A004538/RPHI1A036037/RPHI1A026619/RPHI1A038197/RPHI1A000954/RPHI1A028020/RPHI1A043698/RPHI1A016316/RPHI1A002300/RPHI1A013458/RPHI1A020719/RPHI1A044017/RPHI1A025217/RPHI1A037335/RPHI1A039571/RPHI1A023240/RPHI1A032166/RPHI1A038308/RPHI1A033628/RPHI1A014…
GO:0034097	response to cytokine	270	0.358697	1.46657	0.00320723	0.142254	0.135393	6086	tags=47%, list=35%, signal=31%	RPHI1A030538/RPHI1A040458/RPHI1A004106/RPHI1A006240/RPHI1A015352/RPHI1A016269/RPHI1A018951/RPHI1A041569/RPHI1A022087/RPHI1A024448/RPHI1A015451/RPHI1A005179/RPHI1A029699/RPHI1A018203/RPHI1A026595/RPHI1A025349/RPHI1A013373/RPHI1A022501/RPHI1A029274/RPHI1A008846/RPHI1A009500/RPHI1A004935/RPHI1A023240/RPHI1A027149/RPHI1A003995/RPHI1A010948/RPHI1A037958/RPHI1A034502/RPHI1A007428/RPHI1A018432/RPHI1A018…
GO:0098660	inorganic ion transmembrane transport	256	0.35982	1.46668	0.00255175	0.125369	0.119323	5347	tags=41%, list=31%, signal=29%	RPHI1A021319/RPHI1A009278/RPHI1A004959/RPHI1A025198/RPHI1A018951/RPHI1A025620/RPHI1A026991/RPHI1A010950/RPHI1A043093/RPHI1A002090/RPHI1A038197/RPHI1A016316/RPHI1A041139/RPHI1A002045/RPHI1A042043/RPHI1A031086/RPHI1A005946/RPHI1A016974/RPHI1A020749/RPHI1A034060/RPHI1A043382/RPHI1A031821/RPHI1A010716/RPHI1A007368/RPHI1A024859/RPHI1A001148/RPHI1A004355/RPHI1A008346/RPHI1A007324/RPHI1A035389/RPHI1A023…
GO:0048812	neuron projection morphogenesis	220	0.36598	1.46902	0.00447967	0.170307	0.162093	6747	tags=51%, list=39%, signal=32%	RPHI1A008924/RPHI1A014365/RPHI1A045689/RPHI1A046059/RPHI1A035043/RPHI1A041999/RPHI1A023229/RPHI1A036037/RPHI1A000954/RPHI1A002300/RPHI1A013458/RPHI1A044017/RPHI1A023240/RPHI1A032166/RPHI1A038308/RPHI1A014076/RPHI1A034079/RPHI1A043427/RPHI1A025670/RPHI1A020544/RPHI1A040109/RPHI1A015761/RPHI1A020613/RPHI1A029312/RPHI1A031261/RPHI1A035463/RPHI1A039159/RPHI1A030699/RPHI1A006006/RPHI1A016622/RPHI1A028…
GO:0003013	circulatory system process	153	0.381476	1.46956	0.0065196	0.190633	0.181439	5340	tags=44%, list=31%, signal=31%	RPHI1A035285/RPHI1A009278/RPHI1A019098/RPHI1A015352/RPHI1A018951/RPHI1A038197/RPHI1A019981/RPHI1A018313/RPHI1A006955/RPHI1A044017/RPHI1A040310/RPHI1A014208/RPHI1A005151/RPHI1A031821/RPHI1A042109/RPHI1A010948/RPHI1A005463/RPHI1A029057/RPHI1A018394/RPHI1A041491/RPHI1A038026/RPHI1A004037/RPHI1A030952/RPHI1A013650/RPHI1A022243/RPHI1A022012/RPHI1A023564/RPHI1A020319/RPHI1A030268/RPHI1A033636/RPHI1A012…
GO:0071345	cellular response to cytokine stimulus	237	0.362986	1.4731	0.00271624	0.130913	0.124599	5159	tags=41%, list=30%, signal=29%	RPHI1A030538/RPHI1A040458/RPHI1A004106/RPHI1A006240/RPHI1A015352/RPHI1A016269/RPHI1A018951/RPHI1A022087/RPHI1A015451/RPHI1A005179/RPHI1A029699/RPHI1A018203/RPHI1A026595/RPHI1A025349/RPHI1A013373/RPHI1A022501/RPHI1A029274/RPHI1A008846/RPHI1A009500/RPHI1A004935/RPHI1A023240/RPHI1A027149/RPHI1A003995/RPHI1A037958/RPHI1A034502/RPHI1A007428/RPHI1A018432/RPHI1A018597/RPHI1A002658/RPHI1A031261/RPHI1A043…
GO:0000902	cell morphogenesis	323	0.356745	1.4804	0.000717845	0.0694678	0.0661173	6657	tags=50%, list=39%, signal=31%	RPHI1A008924/RPHI1A014365/RPHI1A045689/RPHI1A046059/RPHI1A009552/RPHI1A026413/RPHI1A035043/RPHI1A041999/RPHI1A023229/RPHI1A036037/RPHI1A000954/RPHI1A002300/RPHI1A045492/RPHI1A013458/RPHI1A044017/RPHI1A025217/RPHI1A023240/RPHI1A032166/RPHI1A038308/RPHI1A014076/RPHI1A034079/RPHI1A043427/RPHI1A025670/RPHI1A020544/RPHI1A040109/RPHI1A016789/RPHI1A015761/RPHI1A020613/RPHI1A007428/RPHI1A029312/RPHI1A031…
GO:0001568	blood vessel development	241	0.36539	1.48577	0.00196597	0.111321	0.105951	5278	tags=45%, list=31%, signal=32%	RPHI1A022265/RPHI1A044118/RPHI1A035232/RPHI1A019098/RPHI1A026175/RPHI1A045529/RPHI1A015352/RPHI1A019913/RPHI1A018951/RPHI1A015451/RPHI1A005179/RPHI1A002090/RPHI1A016316/RPHI1A019981/RPHI1A008846/RPHI1A014028/RPHI1A023240/RPHI1A003194/RPHI1A015899/RPHI1A007269/RPHI1A007324/RPHI1A010948/RPHI1A025670/RPHI1A037958/RPHI1A000691/RPHI1A034502/RPHI1A032111/RPHI1A007428/RPHI1A029312/RPHI1A031261/RPHI1A038…
GO:0046903	secretion	305	0.358894	1.48641	0.000992824	0.0830563	0.0790504	6473	tags=52%, list=38%, signal=33%	RPHI1A040344/RPHI1A038930/RPHI1A045689/RPHI1A015352/RPHI1A022724/RPHI1A018951/RPHI1A026592/RPHI1A010201/RPHI1A040044/RPHI1A008207/RPHI1A029899/RPHI1A039363/RPHI1A010908/RPHI1A032613/RPHI1A026595/RPHI1A035925/RPHI1A015231/RPHI1A009500/RPHI1A033761/RPHI1A003194/RPHI1A024305/RPHI1A025363/RPHI1A007269/RPHI1A034976/RPHI1A032386/RPHI1A003995/RPHI1A007518/RPHI1A027846/RPHI1A010948/RPHI1A039280/RPHI1A003…
GO:0043086	negative regulation of catalytic activity	237	0.366713	1.48822	0.00205654	0.113234	0.107772	5726	tags=43%, list=33%, signal=29%	RPHI1A031645/RPHI1A035571/RPHI1A015352/RPHI1A016269/RPHI1A018951/RPHI1A046059/RPHI1A033563/RPHI1A012135/RPHI1A024448/RPHI1A033924/RPHI1A029505/RPHI1A016279/RPHI1A007733/RPHI1A024463/RPHI1A022501/RPHI1A045929/RPHI1A024350/RPHI1A023163/RPHI1A014425/RPHI1A036289/RPHI1A016617/RPHI1A036846/RPHI1A030653/RPHI1A007883/RPHI1A000303/RPHI1A010948/RPHI1A005437/RPHI1A020544/RPHI1A006458/RPHI1A019997/RPHI1A002…
GO:0040017	positive regulation of locomotion	174	0.381399	1.48853	0.00595292	0.186379	0.17739	6671	tags=56%, list=39%, signal=34%	RPHI1A035232/RPHI1A018951/RPHI1A041569/RPHI1A015451/RPHI1A005179/RPHI1A038197/RPHI1A007733/RPHI1A016316/RPHI1A024463/RPHI1A013373/RPHI1A008846/RPHI1A023240/RPHI1A003194/RPHI1A038308/RPHI1A014076/RPHI1A013435/RPHI1A010948/RPHI1A025670/RPHI1A037958/RPHI1A031261/RPHI1A022243/RPHI1A008454/RPHI1A040234/RPHI1A045616/RPHI1A034375/RPHI1A016622/RPHI1A041197/RPHI1A006377/RPHI1A010425/RPHI1A002054/RPHI1A015…
GO:0030335	positive regulation of cell migration	163	0.383956	1.48988	0.0030821	0.140133	0.133374	6671	tags=56%, list=39%, signal=34%	RPHI1A035232/RPHI1A018951/RPHI1A041569/RPHI1A015451/RPHI1A005179/RPHI1A038197/RPHI1A016316/RPHI1A024463/RPHI1A013373/RPHI1A008846/RPHI1A023240/RPHI1A003194/RPHI1A038308/RPHI1A014076/RPHI1A013435/RPHI1A010948/RPHI1A025670/RPHI1A037958/RPHI1A031261/RPHI1A022243/RPHI1A008454/RPHI1A040234/RPHI1A045616/RPHI1A034375/RPHI1A016622/RPHI1A041197/RPHI1A006377/RPHI1A010425/RPHI1A002054/RPHI1A015503/RPHI1A045…
GO:0048568	embryonic organ development	182	0.379334	1.4911	0.00557042	0.186274	0.17729	5137	tags=38%, list=30%, signal=27%	RPHI1A045558/RPHI1A026175/RPHI1A046059/RPHI1A015065/RPHI1A026413/RPHI1A005179/RPHI1A019981/RPHI1A030315/RPHI1A040310/RPHI1A014028/RPHI1A023240/RPHI1A015899/RPHI1A033628/RPHI1A024479/RPHI1A007269/RPHI1A025670/RPHI1A007428/RPHI1A029312/RPHI1A013542/RPHI1A035001/RPHI1A013650/RPHI1A038879/RPHI1A034582/RPHI1A024875/RPHI1A022012/RPHI1A045861/RPHI1A045616/RPHI1A006006/RPHI1A020714/RPHI1A023204/RPHI1A026…
GO:0098771	inorganic ion homeostasis	158	0.385482	1.49226	0.00485165	0.177071	0.168531	5319	tags=47%, list=31%, signal=33%	RPHI1A028138/RPHI1A009278/RPHI1A025198/RPHI1A018951/RPHI1A042628/RPHI1A015451/RPHI1A002090/RPHI1A040759/RPHI1A038197/RPHI1A004734/RPHI1A016316/RPHI1A000090/RPHI1A016974/RPHI1A023240/RPHI1A007368/RPHI1A017990/RPHI1A007324/RPHI1A029541/RPHI1A023329/RPHI1A005437/RPHI1A005463/RPHI1A039280/RPHI1A003132/RPHI1A009967/RPHI1A038026/RPHI1A002658/RPHI1A030952/RPHI1A008454/RPHI1A022012/RPHI1A001422/RPHI1A045…
GO:0001501	skeletal system development	188	0.378528	1.49238	0.00519672	0.183008	0.174181	4667	tags=36%, list=27%, signal=27%	RPHI1A033614/RPHI1A045558/RPHI1A015065/RPHI1A026413/RPHI1A037444/RPHI1A005179/RPHI1A016279/RPHI1A001673/RPHI1A014028/RPHI1A023240/RPHI1A025873/RPHI1A017391/RPHI1A003272/RPHI1A041604/RPHI1A015899/RPHI1A025363/RPHI1A033628/RPHI1A024479/RPHI1A007269/RPHI1A031631/RPHI1A037417/RPHI1A007428/RPHI1A024800/RPHI1A013542/RPHI1A027295/RPHI1A013650/RPHI1A028564/RPHI1A034582/RPHI1A022012/RPHI1A045616/RPHI1A041…
GO:0008285	negative regulation of cell population proliferation	237	0.36885	1.4969	0.001751	0.107663	0.102471	5144	tags=38%, list=30%, signal=27%	RPHI1A026175/RPHI1A015352/RPHI1A036856/RPHI1A018951/RPHI1A011788/RPHI1A033563/RPHI1A002090/RPHI1A009250/RPHI1A032613/RPHI1A041317/RPHI1A030315/RPHI1A045492/RPHI1A024463/RPHI1A023163/RPHI1A008846/RPHI1A024506/RPHI1A023240/RPHI1A032166/RPHI1A017391/RPHI1A031470/RPHI1A039452/RPHI1A024517/RPHI1A031137/RPHI1A007269/RPHI1A005625/RPHI1A010948/RPHI1A019997/RPHI1A005740/RPHI1A007428/RPHI1A041491/RPHI1A013…
GO:1901701	cellular response to oxygen-containing compound	437	0.350475	1.4972	0.000376564	0.0477247	0.0454229	5313	tags=42%, list=31%, signal=30%	RPHI1A004106/RPHI1A035285/RPHI1A043975/RPHI1A009278/RPHI1A007273/RPHI1A045529/RPHI1A015352/RPHI1A016269/RPHI1A018951/RPHI1A046059/RPHI1A024448/RPHI1A022571/RPHI1A039363/RPHI1A044567/RPHI1A042628/RPHI1A038197/RPHI1A000954/RPHI1A026093/RPHI1A016279/RPHI1A016316/RPHI1A038956/RPHI1A041317/RPHI1A000090/RPHI1A038731/RPHI1A024463/RPHI1A042043/RPHI1A033485/RPHI1A034505/RPHI1A013373/RPHI1A045255/RPHI1A022…
GO:0016477	cell migration	455	0.350153	1.49844	9.46511e-05	0.0318177	0.0302831	6706	tags=52%, list=39%, signal=33%	RPHI1A022265/RPHI1A008118/RPHI1A014365/RPHI1A035232/RPHI1A045689/RPHI1A026175/RPHI1A015352/RPHI1A019913/RPHI1A018951/RPHI1A011788/RPHI1A026592/RPHI1A041569/RPHI1A015451/RPHI1A005179/RPHI1A035473/RPHI1A038197/RPHI1A016316/RPHI1A019981/RPHI1A038000/RPHI1A024463/RPHI1A026595/RPHI1A034505/RPHI1A013373/RPHI1A023163/RPHI1A008846/RPHI1A023240/RPHI1A003194/RPHI1A038308/RPHI1A015899/RPHI1A027149/RPHI1A014…
GO:0048514	blood vessel morphogenesis	205	0.377442	1.49997	0.0021757	0.115873	0.110284	5278	tags=45%, list=31%, signal=31%	RPHI1A022265/RPHI1A044118/RPHI1A035232/RPHI1A019098/RPHI1A026175/RPHI1A045529/RPHI1A015352/RPHI1A019913/RPHI1A018951/RPHI1A015451/RPHI1A005179/RPHI1A002090/RPHI1A016316/RPHI1A019981/RPHI1A008846/RPHI1A023240/RPHI1A003194/RPHI1A015899/RPHI1A007324/RPHI1A010948/RPHI1A025670/RPHI1A000691/RPHI1A032111/RPHI1A007428/RPHI1A031261/RPHI1A038879/RPHI1A022243/RPHI1A022012/RPHI1A003950/RPHI1A045616/RPHI1A027…
GO:2000026	regulation of multicellular organismal development	476	0.349928	1.50098	0.000176108	0.0349099	0.0332262	5817	tags=43%, list=34%, signal=29%	RPHI1A006201/RPHI1A022265/RPHI1A044118/RPHI1A014033/RPHI1A008924/RPHI1A035232/RPHI1A026175/RPHI1A045529/RPHI1A015352/RPHI1A018951/RPHI1A046059/RPHI1A041569/RPHI1A015065/RPHI1A026413/RPHI1A015451/RPHI1A023229/RPHI1A004538/RPHI1A005179/RPHI1A000954/RPHI1A016316/RPHI1A019981/RPHI1A033674/RPHI1A017224/RPHI1A045255/RPHI1A006955/RPHI1A023163/RPHI1A008846/RPHI1A023240/RPHI1A032166/RPHI1A012866/RPHI1A027…
GO:0006811	monoatomic ion transport	340	0.360497	1.50306	0.00065727	0.0655935	0.0624299	5347	tags=40%, list=31%, signal=28%	RPHI1A021319/RPHI1A018637/RPHI1A035285/RPHI1A004139/RPHI1A009278/RPHI1A018359/RPHI1A004959/RPHI1A025198/RPHI1A030157/RPHI1A018951/RPHI1A025620/RPHI1A010950/RPHI1A043093/RPHI1A001838/RPHI1A018290/RPHI1A001129/RPHI1A002090/RPHI1A038197/RPHI1A032613/RPHI1A016316/RPHI1A041139/RPHI1A002045/RPHI1A042043/RPHI1A031086/RPHI1A029534/RPHI1A022501/RPHI1A005946/RPHI1A016974/RPHI1A020749/RPHI1A034060/RPHI1A043…
GO:1901699	cellular response to nitrogen compound	248	0.370459	1.50523	0.0015257	0.104846	0.0997893	5289	tags=43%, list=31%, signal=30%	RPHI1A035285/RPHI1A009278/RPHI1A007273/RPHI1A045529/RPHI1A015352/RPHI1A016269/RPHI1A018951/RPHI1A022571/RPHI1A044567/RPHI1A038197/RPHI1A000954/RPHI1A026093/RPHI1A016279/RPHI1A038956/RPHI1A000090/RPHI1A038731/RPHI1A024463/RPHI1A042043/RPHI1A034505/RPHI1A013373/RPHI1A022501/RPHI1A009500/RPHI1A032401/RPHI1A038308/RPHI1A014076/RPHI1A040204/RPHI1A039551/RPHI1A032660/RPHI1A027491/RPHI1A010948/RPHI1A039…
GO:0001701	in utero embryonic development	192	0.381002	1.50575	0.00226356	0.117539	0.11187	6119	tags=46%, list=36%, signal=30%	RPHI1A042222/RPHI1A041569/RPHI1A045270/RPHI1A026413/RPHI1A039629/RPHI1A013458/RPHI1A008954/RPHI1A008402/RPHI1A036764/RPHI1A022501/RPHI1A044012/RPHI1A015231/RPHI1A007269/RPHI1A007755/RPHI1A000303/RPHI1A023329/RPHI1A025670/RPHI1A007428/RPHI1A005712/RPHI1A024800/RPHI1A029312/RPHI1A013542/RPHI1A038879/RPHI1A022243/RPHI1A043210/RPHI1A022012/RPHI1A045616/RPHI1A019381/RPHI1A020714/RPHI1A022499/RPHI1A028…
GO:0010038	response to metal ion	134	0.396607	1.5078	0.00624606	0.189324	0.180192	6140	tags=51%, list=36%, signal=33%	RPHI1A004106/RPHI1A035232/RPHI1A003355/RPHI1A020140/RPHI1A018951/RPHI1A010950/RPHI1A024448/RPHI1A042628/RPHI1A024705/RPHI1A030315/RPHI1A033485/RPHI1A044017/RPHI1A016974/RPHI1A009500/RPHI1A023240/RPHI1A032401/RPHI1A030653/RPHI1A029541/RPHI1A010948/RPHI1A005463/RPHI1A039280/RPHI1A030952/RPHI1A045616/RPHI1A034375/RPHI1A045674/RPHI1A017643/RPHI1A009443/RPHI1A002054/RPHI1A012887/RPHI1A035731/RPHI1A037…
GO:0007610	behavior	216	0.377246	1.50867	0.00231834	0.118827	0.113096	5887	tags=46%, list=34%, signal=31%	RPHI1A045558/RPHI1A035285/RPHI1A030757/RPHI1A027737/RPHI1A025198/RPHI1A035043/RPHI1A004538/RPHI1A036037/RPHI1A026619/RPHI1A040759/RPHI1A038197/RPHI1A030315/RPHI1A033674/RPHI1A007788/RPHI1A013373/RPHI1A008954/RPHI1A009500/RPHI1A034060/RPHI1A014076/RPHI1A008346/RPHI1A034079/RPHI1A027846/RPHI1A042109/RPHI1A010948/RPHI1A003461/RPHI1A020544/RPHI1A034502/RPHI1A018394/RPHI1A031261/RPHI1A008454/RPHI1A031…
GO:0048193	Golgi vesicle transport	193	0.381236	1.50877	0.00193772	0.111321	0.105951	5224	tags=38%, list=30%, signal=27%	RPHI1A023603/RPHI1A035232/RPHI1A015065/RPHI1A019878/RPHI1A022571/RPHI1A016316/RPHI1A041249/RPHI1A034868/RPHI1A041191/RPHI1A043397/RPHI1A027786/RPHI1A003656/RPHI1A005645/RPHI1A003194/RPHI1A025811/RPHI1A025363/RPHI1A041949/RPHI1A035219/RPHI1A025377/RPHI1A038227/RPHI1A043210/RPHI1A015667/RPHI1A030327/RPHI1A020947/RPHI1A019923/RPHI1A027599/RPHI1A006903/RPHI1A029313/RPHI1A035501/RPHI1A030268/RPHI1A023…
GO:0051130	positive regulation of cellular component organization	463	0.352675	1.50926	0.000105613	0.032859	0.0312742	5808	tags=41%, list=34%, signal=28%	RPHI1A008924/RPHI1A035571/RPHI1A007273/RPHI1A011065/RPHI1A018951/RPHI1A011788/RPHI1A024448/RPHI1A041999/RPHI1A042628/RPHI1A023229/RPHI1A004538/RPHI1A036037/RPHI1A005179/RPHI1A002090/RPHI1A000954/RPHI1A009250/RPHI1A016279/RPHI1A016316/RPHI1A002300/RPHI1A008892/RPHI1A024463/RPHI1A013458/RPHI1A037560/RPHI1A041722/RPHI1A038516/RPHI1A034505/RPHI1A032834/RPHI1A023163/RPHI1A041070/RPHI1A013342/RPHI1A017…
GO:0140352	export from cell	286	0.36656	1.51044	0.00127835	0.0939429	0.0894119	6477	tags=52%, list=38%, signal=33%	RPHI1A040344/RPHI1A038930/RPHI1A045689/RPHI1A015352/RPHI1A022724/RPHI1A026592/RPHI1A010201/RPHI1A008207/RPHI1A029899/RPHI1A039363/RPHI1A010908/RPHI1A032613/RPHI1A026595/RPHI1A035925/RPHI1A015231/RPHI1A009500/RPHI1A033761/RPHI1A003194/RPHI1A024305/RPHI1A025363/RPHI1A007269/RPHI1A034976/RPHI1A032386/RPHI1A003995/RPHI1A007518/RPHI1A027846/RPHI1A010948/RPHI1A039280/RPHI1A003376/RPHI1A017685/RPHI1A018…
GO:0010876	lipid localization	168	0.386892	1.51147	0.00511815	0.183008	0.174181	5170	tags=45%, list=30%, signal=32%	RPHI1A024640/RPHI1A015352/RPHI1A023637/RPHI1A018951/RPHI1A001838/RPHI1A040044/RPHI1A037444/RPHI1A016279/RPHI1A045686/RPHI1A032365/RPHI1A018313/RPHI1A041249/RPHI1A013373/RPHI1A011311/RPHI1A015231/RPHI1A033761/RPHI1A025315/RPHI1A001148/RPHI1A042109/RPHI1A010948/RPHI1A003132/RPHI1A031261/RPHI1A034582/RPHI1A042708/RPHI1A038235/RPHI1A020714/RPHI1A036740/RPHI1A011664/RPHI1A030582/RPHI1A016801/RPHI1A010…
GO:0032956	regulation of actin cytoskeleton organization	130	0.401058	1.51347	0.00527218	0.183008	0.174181	5329	tags=47%, list=31%, signal=33%	RPHI1A011788/RPHI1A003279/RPHI1A009552/RPHI1A032782/RPHI1A009250/RPHI1A007733/RPHI1A007788/RPHI1A034505/RPHI1A041191/RPHI1A022501/RPHI1A023163/RPHI1A013342/RPHI1A039280/RPHI1A038062/RPHI1A013650/RPHI1A022243/RPHI1A008454/RPHI1A024875/RPHI1A040456/RPHI1A006377/RPHI1A005978/RPHI1A019719/RPHI1A000876/RPHI1A034182/RPHI1A000565/RPHI1A014860/RPHI1A026299/RPHI1A044095/RPHI1A044322/RPHI1A008315/RPHI1A019…
GO:1990778	protein localization to cell periphery	145	0.397176	1.51796	0.00576988	0.186379	0.17739	5219	tags=41%, list=30%, signal=29%	RPHI1A014457/RPHI1A018951/RPHI1A041569/RPHI1A015065/RPHI1A019878/RPHI1A022571/RPHI1A035043/RPHI1A023229/RPHI1A001726/RPHI1A022501/RPHI1A003656/RPHI1A005151/RPHI1A008346/RPHI1A038361/RPHI1A036373/RPHI1A042109/RPHI1A020544/RPHI1A028634/RPHI1A007873/RPHI1A013650/RPHI1A008454/RPHI1A019001/RPHI1A042708/RPHI1A036709/RPHI1A006903/RPHI1A020714/RPHI1A029313/RPHI1A005978/RPHI1A030268/RPHI1A032530/RPHI1A038…
GO:0035966	response to topologically incorrect protein	94	0.423529	1.51858	0.00637561	0.1894	0.180265	5064	tags=44%, list=29%, signal=31%	RPHI1A008856/RPHI1A043975/RPHI1A014683/RPHI1A023637/RPHI1A016269/RPHI1A011788/RPHI1A022087/RPHI1A002090/RPHI1A011760/RPHI1A027710/RPHI1A017469/RPHI1A033176/RPHI1A039551/RPHI1A041498/RPHI1A043931/RPHI1A023351/RPHI1A001124/RPHI1A020001/RPHI1A004825/RPHI1A032254/RPHI1A022203/RPHI1A033624/RPHI1A013105/RPHI1A025878/RPHI1A037044/RPHI1A032410/RPHI1A015444/RPHI1A028696/RPHI1A005555/RPHI1A043994/RPHI1A035…
GO:0034330	cell junction organization	235	0.374548	1.51948	0.00262847	0.128153	0.121972	5885	tags=48%, list=34%, signal=32%	RPHI1A008924/RPHI1A035571/RPHI1A045689/RPHI1A018951/RPHI1A041569/RPHI1A026413/RPHI1A035043/RPHI1A038197/RPHI1A009250/RPHI1A024463/RPHI1A007099/RPHI1A023163/RPHI1A037335/RPHI1A034923/RPHI1A011010/RPHI1A023240/RPHI1A038308/RPHI1A031946/RPHI1A014076/RPHI1A034079/RPHI1A024547/RPHI1A006274/RPHI1A037958/RPHI1A038062/RPHI1A041980/RPHI1A030240/RPHI1A013650/RPHI1A022243/RPHI1A035463/RPHI1A039159/RPHI1A022…
GO:1902533	positive regulation of intracellular signal transduction	340	0.364947	1.52162	0.00043882	0.0528819	0.0503314	6573	tags=51%, list=38%, signal=32%	RPHI1A006201/RPHI1A038930/RPHI1A043975/RPHI1A007273/RPHI1A045529/RPHI1A019913/RPHI1A016269/RPHI1A018951/RPHI1A011788/RPHI1A005147/RPHI1A016938/RPHI1A015451/RPHI1A042049/RPHI1A016316/RPHI1A002928/RPHI1A038595/RPHI1A031999/RPHI1A001673/RPHI1A041070/RPHI1A008846/RPHI1A014028/RPHI1A041031/RPHI1A023240/RPHI1A028838/RPHI1A038308/RPHI1A041604/RPHI1A014076/RPHI1A024859/RPHI1A042807/RPHI1A030653/RPHI1A010…
GO:0042325	regulation of phosphorylation	442	0.35598	1.5226	0.000128617	0.032859	0.0312742	5336	tags=38%, list=31%, signal=27%	RPHI1A031645/RPHI1A008924/RPHI1A038930/RPHI1A043975/RPHI1A014683/RPHI1A030757/RPHI1A007273/RPHI1A030295/RPHI1A045529/RPHI1A015352/RPHI1A008058/RPHI1A019913/RPHI1A016269/RPHI1A018951/RPHI1A011788/RPHI1A024448/RPHI1A028350/RPHI1A029505/RPHI1A015451/RPHI1A026619/RPHI1A002090/RPHI1A038197/RPHI1A028020/RPHI1A016279/RPHI1A016316/RPHI1A024463/RPHI1A013578/RPHI1A001673/RPHI1A022501/RPHI1A045929/RPHI1A024…
GO:0098655	monoatomic cation transmembrane transport	241	0.374996	1.52483	0.0010013	0.0830563	0.0790504	5347	tags=42%, list=31%, signal=30%	RPHI1A021319/RPHI1A035285/RPHI1A009278/RPHI1A018359/RPHI1A004959/RPHI1A025198/RPHI1A018951/RPHI1A025620/RPHI1A010950/RPHI1A043093/RPHI1A001129/RPHI1A002090/RPHI1A038197/RPHI1A016316/RPHI1A002045/RPHI1A042043/RPHI1A031086/RPHI1A029534/RPHI1A005946/RPHI1A016974/RPHI1A020749/RPHI1A034060/RPHI1A043382/RPHI1A031821/RPHI1A010716/RPHI1A007368/RPHI1A024859/RPHI1A004355/RPHI1A008346/RPHI1A007324/RPHI1A035…
GO:0030029	actin filament-based process	284	0.370887	1.52641	0.000982288	0.0830563	0.0790504	6159	tags=49%, list=36%, signal=32%	RPHI1A000539/RPHI1A045529/RPHI1A016269/RPHI1A018951/RPHI1A011788/RPHI1A003279/RPHI1A009552/RPHI1A022571/RPHI1A032782/RPHI1A023086/RPHI1A009250/RPHI1A007733/RPHI1A000090/RPHI1A007788/RPHI1A034505/RPHI1A041191/RPHI1A022501/RPHI1A007099/RPHI1A023163/RPHI1A013342/RPHI1A044017/RPHI1A027786/RPHI1A035012/RPHI1A025811/RPHI1A040672/RPHI1A005463/RPHI1A039280/RPHI1A030379/RPHI1A038062/RPHI1A013650/RPHI1A022…
GO:0051348	negative regulation of transferase activity	128	0.404262	1.52765	0.00459092	0.172484	0.164164	6268	tags=50%, list=36%, signal=32%	RPHI1A031645/RPHI1A015352/RPHI1A016269/RPHI1A018951/RPHI1A024448/RPHI1A029505/RPHI1A016279/RPHI1A007733/RPHI1A024463/RPHI1A022501/RPHI1A045929/RPHI1A024350/RPHI1A023163/RPHI1A016617/RPHI1A007883/RPHI1A005437/RPHI1A019997/RPHI1A044540/RPHI1A022722/RPHI1A028989/RPHI1A043671/RPHI1A022698/RPHI1A033693/RPHI1A008618/RPHI1A006992/RPHI1A025858/RPHI1A014860/RPHI1A010793/RPHI1A033624/RPHI1A044322/RPHI1A039…
GO:0055080	monoatomic cation homeostasis	189	0.388141	1.52921	0.00144113	0.101148	0.0962695	6518	tags=57%, list=38%, signal=36%	RPHI1A028138/RPHI1A009278/RPHI1A025198/RPHI1A018951/RPHI1A010950/RPHI1A042628/RPHI1A015451/RPHI1A002090/RPHI1A040759/RPHI1A038197/RPHI1A004734/RPHI1A016316/RPHI1A002300/RPHI1A000090/RPHI1A038731/RPHI1A020719/RPHI1A029534/RPHI1A016974/RPHI1A031821/RPHI1A023240/RPHI1A010716/RPHI1A007368/RPHI1A017990/RPHI1A034079/RPHI1A007324/RPHI1A029541/RPHI1A005437/RPHI1A005463/RPHI1A039280/RPHI1A003132/RPHI1A009…
GO:0032940	secretion by cell	267	0.374247	1.52925	0.00088779	0.0787544	0.074956	6449	tags=53%, list=38%, signal=34%	RPHI1A040344/RPHI1A038930/RPHI1A045689/RPHI1A015352/RPHI1A022724/RPHI1A026592/RPHI1A010201/RPHI1A008207/RPHI1A029899/RPHI1A039363/RPHI1A010908/RPHI1A032613/RPHI1A026595/RPHI1A035925/RPHI1A015231/RPHI1A009500/RPHI1A033761/RPHI1A003194/RPHI1A024305/RPHI1A025363/RPHI1A007269/RPHI1A034976/RPHI1A032386/RPHI1A003995/RPHI1A007518/RPHI1A027846/RPHI1A010948/RPHI1A039280/RPHI1A003376/RPHI1A017685/RPHI1A018…
GO:0050801	monoatomic ion homeostasis	191	0.387731	1.53054	0.00169848	0.10722	0.102049	6518	tags=57%, list=38%, signal=36%	RPHI1A028138/RPHI1A009278/RPHI1A025198/RPHI1A018951/RPHI1A010950/RPHI1A042628/RPHI1A015451/RPHI1A002090/RPHI1A040759/RPHI1A038197/RPHI1A004734/RPHI1A016316/RPHI1A002300/RPHI1A000090/RPHI1A038731/RPHI1A020719/RPHI1A029534/RPHI1A016974/RPHI1A031821/RPHI1A023240/RPHI1A010716/RPHI1A007368/RPHI1A017990/RPHI1A034079/RPHI1A007324/RPHI1A029541/RPHI1A005437/RPHI1A005463/RPHI1A039280/RPHI1A003132/RPHI1A009…
GO:0048589	developmental growth	249	0.37633	1.53162	0.000973956	0.0830563	0.0790504	6897	tags=55%, list=40%, signal=34%	RPHI1A045558/RPHI1A035285/RPHI1A008924/RPHI1A026175/RPHI1A015065/RPHI1A025512/RPHI1A026413/RPHI1A001378/RPHI1A041999/RPHI1A023229/RPHI1A000954/RPHI1A028020/RPHI1A019981/RPHI1A013373/RPHI1A001673/RPHI1A008954/RPHI1A023240/RPHI1A041604/RPHI1A024517/RPHI1A034079/RPHI1A025670/RPHI1A034832/RPHI1A007428/RPHI1A005712/RPHI1A024800/RPHI1A013542/RPHI1A035001/RPHI1A038879/RPHI1A028564/RPHI1A034582/RPHI1A022…
GO:0042060	wound healing	115	0.412703	1.53242	0.00479988	0.176767	0.168241	5675	tags=49%, list=33%, signal=33%	RPHI1A004106/RPHI1A030295/RPHI1A015352/RPHI1A018951/RPHI1A024448/RPHI1A025391/RPHI1A015451/RPHI1A032613/RPHI1A043698/RPHI1A008846/RPHI1A023240/RPHI1A003194/RPHI1A021598/RPHI1A009636/RPHI1A003070/RPHI1A008454/RPHI1A045616/RPHI1A022698/RPHI1A006006/RPHI1A006377/RPHI1A028798/RPHI1A044313/RPHI1A044095/RPHI1A038347/RPHI1A025151/RPHI1A025493/RPHI1A040837/RPHI1A002338/RPHI1A034909/RPHI1A015253/RPHI1A021…
GO:0043009	chordate embryonic development	305	0.370273	1.53354	0.000352839	0.046245	0.0440146	5676	tags=42%, list=33%, signal=29%	RPHI1A045558/RPHI1A035232/RPHI1A042222/RPHI1A036856/RPHI1A046059/RPHI1A041569/RPHI1A045270/RPHI1A026413/RPHI1A005179/RPHI1A039629/RPHI1A013458/RPHI1A008954/RPHI1A008402/RPHI1A036764/RPHI1A022501/RPHI1A044012/RPHI1A015771/RPHI1A015231/RPHI1A014028/RPHI1A031821/RPHI1A023240/RPHI1A015899/RPHI1A033628/RPHI1A024479/RPHI1A007269/RPHI1A007755/RPHI1A000303/RPHI1A043427/RPHI1A006258/RPHI1A023329/RPHI1A025…
GO:0001932	regulation of protein phosphorylation	396	0.362464	1.53505	0.000204719	0.0361875	0.0344421	5313	tags=39%, list=31%, signal=27%	RPHI1A031645/RPHI1A008924/RPHI1A038930/RPHI1A043975/RPHI1A014683/RPHI1A030757/RPHI1A007273/RPHI1A030295/RPHI1A045529/RPHI1A015352/RPHI1A008058/RPHI1A019913/RPHI1A016269/RPHI1A018951/RPHI1A011788/RPHI1A024448/RPHI1A028350/RPHI1A029505/RPHI1A015451/RPHI1A026619/RPHI1A002090/RPHI1A038197/RPHI1A028020/RPHI1A016316/RPHI1A024463/RPHI1A013578/RPHI1A001673/RPHI1A022501/RPHI1A045929/RPHI1A024350/RPHI1A023…
GO:0030900	forebrain development	149	0.398962	1.53505	0.00316217	0.141236	0.134424	5906	tags=48%, list=34%, signal=32%	RPHI1A035285/RPHI1A045689/RPHI1A042628/RPHI1A036037/RPHI1A038197/RPHI1A018313/RPHI1A007093/RPHI1A023163/RPHI1A024506/RPHI1A014028/RPHI1A023240/RPHI1A017391/RPHI1A038308/RPHI1A019727/RPHI1A007269/RPHI1A025670/RPHI1A037958/RPHI1A007849/RPHI1A035558/RPHI1A035001/RPHI1A022039/RPHI1A031797/RPHI1A022012/RPHI1A045616/RPHI1A035463/RPHI1A022698/RPHI1A041197/RPHI1A040478/RPHI1A043697/RPHI1A015503/RPHI1A030…
[truncated: 130 more rows]
