# Supplementary material for: Low‐Dose H2O2 Priming Improves Performance Under Simulated Marine Heatwave Conditions in a Coastal Bivalve
Source: Glob Chall. 2026 Jun 14;10(6):e70123. doi: 10.1002/gch2.70123 (PMC13266081; doi:10.1002/gch2.70123)
Supplement: Supplementary file 5 — Supporting File 5: gch270123‐sup‐0005‐AppendixS4.xlsx. [file GCH2-10-e70123-s005.xlsx]

## Sheet: H_AP
ASV-LEVEL
FeatureID	Kingdom	Phylum	Class	Order	Family	Genus	Species	baseMean	log2FoldChange	lfcSE	stat	pvalue	padj	Confidence
c3a94888c2fd99a6f48724d3cf5dbf97	Bacteria	Myxococcota	Polyangiia	Nannocystales	Nannocystaceae	Nannocystis	NA	6.45243	-34.6981	4.16796	-8.32495	8.43617e-17	1.51902e-14	1
afddb0e0766aefb5017634b8f5ce5da0	Bacteria	Pseudomonadota	Alphaproteobacteria	Sneathiellales	Sneathiellaceae	Sneathiella	NA	10.3812	-32.0902	4.16664	-7.7017	1.3427e-14	1.34438e-12	1
3a4ae521b03a6ce8c5a08c55118a20f5	Bacteria	Pseudomonadota	Gammaproteobacteria	Pseudomonadales	Moraxellaceae	Psychrobacter	nivimaris	7.68784	-31.9163	4.17562	-7.64348	2.11427e-14	1.53957e-12	0.8
20295728b6d366fc0f22ddeff440c895	Bacteria	Pseudomonadota	Gammaproteobacteria	Pseudomonadales	Alcanivoracaceae1	Alcanivorax	NA	8.55532	-30.345	4.18868	-7.24453	4.33928e-13	2.34009e-11	1
091341d98e84af6344cc43f9c135c56d	Bacteria	Pseudomonadota	Gammaproteobacteria	Pseudomonadales	Pseudohongiellaceae	Pseudohongiella	NA	23.0224	-30.1722	4.16559	-7.2432	4.3822e-13	2.34009e-11	1
97ae2ff0dd42b0a1783b6b99144c999c	Bacteria	Pseudomonadota	Gammaproteobacteria	Pseudomonadales	Pseudomonadaceae	Pseudomonas	xanthomarina	7.19095	-28.6557	4.16999	-6.87189	6.3356e-12	2.98519e-10	0.68
14f1c1fb7eed9f5455a0a568ead86178	Bacteria	Bacteroidota	Bacteroidia	Flavobacteriales	Flavobacteriaceae	Tenacibaculum	litoreum	21.8602	-28.0737	4.16559	-6.73943	1.59011e-11	6.36839e-10	0.81
7d02cbe20ab2e17827ea074282462ce9	Bacteria	Bacteroidota	Bacteroidia	Flavobacteriales	Cryomorphaceae	Luteibaculum	NA	36.4858	-25.1975	4.01343	-6.27829	3.42327e-10	1.14252e-08	0.97
f70886db83bab7cd3b2c8e7d713ac6d6	Bacteria	Campylobacterota	Campylobacteria	Campylobacterales	Sulfurospirillaceae	Sulfurospirillum	NA	24.8229	-24.7028	4.11637	-6.0011	1.9598e-09	5.41311e-08	1
b054fcbfdde798be5aaf83604c28cb78	Bacteria	Pseudomonadota	Alphaproteobacteria	Rhodobacterales	Paracoccaceae	NA	NA	23.4819	-24.1711	4.06741	-5.94264	2.80473e-09	7.48864e-08	1
0de94f9b411804db97e3e2764018b7ee	Bacteria	Pseudomonadota	Gammaproteobacteria	Pseudomonadales	Marinobacteraceae	Marinobacter	algicola	26.4686	-23.2424	3.84649	-6.04248	1.51759e-09	4.50217e-08	0.93
8f1d763b5d073fd834fe926da93099ab	Bacteria	Pseudomonadota	Alphaproteobacteria	Rhodobacterales	Paracoccaceae	Roseobacter	NA	13.8242	-22.9918	4.1107	-5.59316	2.22976e-08	5.10297e-07	0.68
8a7bf3d62c1fcc44aa9da952bf2ca44f	Bacteria	Pseudomonadota	Alphaproteobacteria	Rhodobacterales	Paracoccaceae	Tateyamaria	NA	33.1105	-22.83	3.33922	-6.83693	8.09091e-12	3.60045e-10	0.64
00212b590e9a0afd749f2ad527e93973	Bacteria	Pseudomonadota	Gammaproteobacteria	Pseudomonadales	Marinobacteraceae	Marinobacter	adhaerens	66.438	-21.9792	3.5852	-6.13056	8.75726e-10	2.80583e-08	0.92
8be3c4a2dc8d859844bd865a641b46b2	Bacteria	Pseudomonadota	Gammaproteobacteria	Pseudomonadales	Halomonadaceae	Halomonas	meridiana	17.7395	-20.5797	3.738	-5.50555	3.68016e-08	8.18835e-07	0.72
1795080602b725c10b3bcaa50637e552	Bacteria	Pseudomonadota	Alphaproteobacteria	Rhodobacterales	Paracoccaceae	NA	NA	8.20731	-20.2101	4.17954	-4.83549	1.32817e-06	2.53301e-05	1
4c6726ea3de0f871a711223379a74911	Bacteria	Pseudomonadota	Alphaproteobacteria	Rhodobacterales	Paracoccaceae	Ruegeria	atlantica	14.2429	-19.3061	4.18904	-4.60872	4.05162e-06	7.37579e-05	0.57
58f5747cede04e73f3995f6d70a4ab50	Bacteria	Pseudomonadota	Alphaproteobacteria	Rickettsiales	NA	NA	NA	45.6888	-10.3993	3.29815	-3.15307	0.00161565	0.0275348	0.75
b944ad8bc227ac68ae6c77d5907846e8	Bacteria	Pseudomonadota	Gammaproteobacteria	Burkholderiales	Methylophilaceae	Methylotenera	NA	36.354	-9.73331	3.28267	-2.96506	0.00302625	0.04947	1
3ac64bfd83f6a41312a64a269d2aaece	Bacteria	Pseudomonadota	Alphaproteobacteria	Rhodobacterales	Paracoccaceae	NA	NA	25.1745	8.7333	2.86937	3.04363	0.00233746	0.0390064	0.84
e4ce56ea84625b8c4f37278ee1341f89	Bacteria	Pseudomonadota	Gammaproteobacteria	Enterobacterales	Vibrionaceae	Vibrio	mediterranei	96.6107	8.7796	2.65591	3.30568	0.000947453	0.016498	1
923a16d0359897890526c55ebf77cf72	Bacteria	Pseudomonadota	Alphaproteobacteria	Rhodobacterales	Paracoccaceae	Nautella	NA	238.576	9.27156	1.57195	5.89811	3.67684e-09	9.20358e-08	1
9602c415a835784d7e0d0e0901a2678c	Bacteria	Cyanobacteriota	Cyanobacteriia	Cyanobacteriales	Xenococcaceae	NA	NA	22.5371	17.9303	4.05674	4.41987	9.87593e-06	0.000175792	0.95
9b387506051c7a56b0a365e98d6c7718	Bacteria	Pseudomonadota	Gammaproteobacteria	Pseudomonadales	Halomonadaceae	Halomonas	aquamarina	15.5259	19.5849	4.17268	4.69361	2.68425e-06	5.0002e-05	0.87
3c80e74206e4d85e759c300681864e10	Bacteria	Chloroflexota	Anaerolineae	Aggregatilineales	A4b	NA	NA	15.5269	19.8931	4.05558	4.90513	9.33635e-07	1.8696e-05	1
72a2eea64b24d2a16a6d9792d128b4b8	Bacteria	Pseudomonadota	Alphaproteobacteria	Kiloniellales	Kiloniellaceae	Kiloniella	litopenaei	16.0256	20.2436	4.16881	4.85597	1.198e-06	2.34049e-05	0.6
ef53e734a4c498365867a2aaef682faf	Bacteria	Pseudomonadota	Gammaproteobacteria	Enterobacterales	Shewanellaceae	Shewanella	algae	83.1749	21.3888	3.62526	5.89993	3.63652e-09	9.20358e-08	0.74
488e6c0b5517ff511365f6e5a43902a0	Bacteria	Pseudomonadota	Alphaproteobacteria	Rhodobacterales	Paracoccaceae	Tateyamaria	NA	26.0534	21.5179	3.57748	6.01482	1.80088e-09	5.1518e-08	0.7
120ca148ee508d401531cda1f3f9f897	Bacteria	Pseudomonadota	Alphaproteobacteria	Rhodobacterales	Paracoccaceae	Pseudooceanicola		30.24	21.5944	3.34022	6.46498	1.0131e-10	3.6886e-09	0.86
b26a4f13958b2b8cdca05f46a4c2fab5	Bacteria	Chloroflexota	Anaerolineae	Aggregatilineales	A4b	NA	NA	8.65965	21.7193	3.99772	5.43293	5.54365e-08	1.20013e-06	1
9ee09935de8c58d680cc5e677353ee9a	Bacteria	Pseudomonadota	Gammaproteobacteria	Enterobacterales	Vibrionaceae	Vibrio	mediterranei	25.1301	22.0036	4.08868	5.38159	7.38311e-08	1.55628e-06	1
70177c228a1516e93ea60db88ef2c868	Bacteria	Pseudomonadota	Gammaproteobacteria	Pseudomonadales	Saccharospirillaceae	Bacterioplanoides	NA	31.3766	22.2382	4.16596	5.33806	9.3945e-08	1.92949e-06	0.95
9eb1bc2e460af72c1e4f62596fa07aba	Bacteria	Cyanobacteriota	Cyanobacteriia	Phormidesmiales	Phormidesmiaceae	Phormidesmis ANT.LACV5.1	NA	12.5826	22.6242	4.00598	5.64759	1.62711e-08	3.83329e-07	1
a9c98be3c1cd0454da20cacb4e771f56	Bacteria	Chloroflexota	Anaerolineae	Aggregatilineales	A4b	NA	NA	46.9477	22.7132	2.36328	9.61087	7.19396e-22	2.88118e-19	1
b7998cad67222b40ca7b2e54b6f18d8f	Bacteria	Acidobacteriota	Thermoanaerobaculia	Thermoanaerobaculales	Thermoanaerobaculaceae	Subgroup 10	NA	21.8489	23.166	3.81081	6.07904	1.20908e-09	3.72489e-08	1
dbd9ee95e89ea05a68f90f64d6e79364	Bacteria	Bacillota	Bacilli	Staphylococcales	Staphylococcaceae	Staphylococcus	NA	15.495	23.7969	4.16519	5.71327	1.10827e-08	2.69007e-07	1
ed573b0a0db8eca3cbd6fc1dd684b04b	Bacteria	Acidobacteriota	Thermoanaerobaculia	Thermoanaerobaculales	Thermoanaerobaculaceae	Subgroup 10	NA	37.5526	24.1366	3.57137	6.75835	1.39574e-11	5.88414e-10	1
4a62ae93c9d2cd35dba587a2315a86d5	Bacteria	Pseudomonadota	Gammaproteobacteria	Pseudomonadales	Halomonadaceae	Halomonas	taeanensis	7.00775	26.3823	4.16578	6.3331	2.40278e-10	8.36793e-09	0.61
06546e3df8811f0e9c2b62e52f0e9192	Bacteria	Acidobacteriota	Thermoanaerobaculia	Thermoanaerobaculales	Thermoanaerobaculaceae	Subgroup 10	NA	47.6084	27.0399	4.16674	6.48946	8.61462e-11	3.28586e-09	1
897d357b128539a09e17c234cfed5381	Bacteria	Acidobacteriota	Thermoanaerobaculia	Thermoanaerobaculales	Thermoanaerobaculaceae	Subgroup 10	NA	5.55905	28.9286	4.17016	6.93704	4.00394e-12	2.00447e-10	1
e46bdc28a13678e70d322469d16331a2	Bacteria	Pseudomonadota	Gammaproteobacteria	Pseudomonadales	Oceanospirillaceae	Oceanospirillum	NA	22.3818	29.4797	3.85077	7.65555	1.92482e-14	1.53957e-12	1
bc6a8b379924f69d682a15e40eaf08aa	Bacteria	Cyanobacteriota	Cyanobacteriia	Phormidesmiales	Phormidesmiaceae	Phormidesmis ANT.LACV5.1	NA	17.6553	30.3667	4.15382	7.31055	2.66055e-13	1.63931e-11	1
8b67c2098791cb6dd7e0ec6b21871b4b	Bacteria	Pseudomonadota	Alphaproteobacteria	Rhodobacterales	Paracoccaceae	Yoonia	NA	7.90868	30.3968	4.1021	7.41005	1.26248e-13	8.42703e-12	0.93
de5c59f79a80c1652ebd0213f1ea6642	Bacteria	Pseudomonadota	Gammaproteobacteria	Pseudomonadales	Oceanospirillaceae	Oceanospirillum	NA	17.059	31.8354	3.83047	8.3111	9.48201e-17	1.51902e-14	1
f37fc8f510bc2250b925cec2241a427f	Bacteria	Pseudomonadota	Gammaproteobacteria	Enterobacterales	Vibrionaceae	Vibrio	NA	10.3271	31.9029	4.12978	7.72508	1.1178e-14	1.27908e-12	1
bc15283e2f3ce2dfece93e463c3ccea4	Bacteria	Pseudomonadota	Gammaproteobacteria	Enterobacterales	Vibrionaceae	Vibrio	sinaloensis	13.6948	31.9721	4.16627	7.67402	1.66689e-14	1.48353e-12	0.72
afb96a2224ffc3a060fbabdbaa696a8d	Bacteria	Cyanobacteriota	Cyanobacteriia	Cyanobacteriales	Xenococcaceae	Chroococcidiopsis PCC-6712	NA	9.0023	34.3633	4.16716	8.24622	1.63484e-16	2.18251e-14	1
23b305690ea2411daf6f901fc867d196	Bacteria	Bacillota	Bacilli	Mycoplasmatales	Mycoplasmataceae	Mycoplasma	NA	345.872	34.7112	4.16469	8.33465	7.7725e-17	1.51902e-14	0.95
fcccccd8a8a36a09b6004862a74c97ed	Bacteria	Bacillota	Clostridia	Peptostreptococcales-Tissierellales	Fusibacteraceae	Fusibacter	NA	133.526	41.6056	2.97959	13.9635	2.60253e-44	2.08463e-41	1
GENUS-LEVEL
Kingdom	Phylum	Class	Order	Family	Genus	baseMean	log2FoldChange	lfcSE	stat	pvalue	padj
Bacteria	Bacteroidota	Bacteroidia	Bacteroidales	Bacteroidaceae	Bacteroides	15.3273	-28.0584	3.8415	-7.304	2.79329e-13	2.90502e-11
Bacteria	Campylobacterota	Campylobacteria	Campylobacterales	Sulfurospirillaceae	Sulfurospirillum	21.5298	-24.4391	3.82185	-6.39458	1.60985e-10	8.3712e-09
Bacteria	Bacillota	Clostridia	Clostridiales	Clostridiaceae	Clostridium	30.4485	-20.4662	3.18659	-6.42261	1.3396e-10	8.3712e-09
Bacteria	Pseudomonadota	Gammaproteobacteria	Enterobacterales	Psychromonadaceae	Psychromonas	27.4089	-9.7747	1.62689	-6.0082	1.87593e-09	6.50324e-08
Bacteria	Pseudomonadota	Gammaproteobacteria	Enterobacterales	Alteromonadaceae	Catenovulum	31.4025	-4.66906	1.62672	-2.87022	0.0041018	0.0488711
Bacteria	Verrucomicrobiota	Verrucomicrobiia	Opitutales	Puniceicoccaceae	Lentimonas	37.2103	-3.05866	0.988952	-3.09282	0.00198262	0.026201
Bacteria	Pseudomonadota	Gammaproteobacteria	Pseudomonadales	Cellvibrionaceae	Halioxenophilus	79.7694	-1.84115	0.506493	-3.63509	0.000277879	0.00577989
Bacteria	Acidobacteriota	Holophagae	Acanthopleuribacterales	Acanthopleuribacteraceae	Acanthopleuribacter	515.849	2.06039	0.629413	3.27351	0.00106222	0.0169955
Bacteria	Pseudomonadota	Alphaproteobacteria	Rhodobacterales	Paracoccaceae	Roseovarius	149.576	2.11189	0.660936	3.1953	0.00139683	0.020753
Bacteria	Bacteroidota	Bacteroidia	Chitinophagales	Saprospiraceae	Phaeodactylibacter	52.1253	2.3625	0.714781	3.30521	0.00094906	0.0164504
Bacteria	Bacteroidota	Bacteroidia	Cytophagales	Cyclobacteriaceae	Roseivirga	186.547	2.97067	0.896408	3.31397	0.000919804	0.0164504
Bacteria	Pseudomonadota	Gammaproteobacteria	Pseudomonadales	Halieaceae	Haliea	60.896	4.81409	1.3111	3.67179	0.000240862	0.00556659
Bacteria	Pseudomonadota	Alphaproteobacteria	Kiloniellales	Kiloniellaceae	Tagaea	17.9086	5.04163	1.76248	2.86054	0.00422923	0.0488711
Bacteria	Pseudomonadota	Alphaproteobacteria	Tistrellales	Geminicoccaceae	Arboricoccus	8.98081	6.64683	2.15251	3.08794	0.00201546	0.026201
Bacteria	Pseudomonadota	Alphaproteobacteria	Rhodobacterales	Paracoccaceae	Nautella	226.713	8.93762	1.08869	8.20948	2.22144e-16	4.62059e-14
Bacteria	Bacillota	Clostridia	Peptostreptococcales-Tissierellales	Fusibacteraceae	Fusibacter	125.612	10.3184	1.9973	5.16615	2.38963e-07	6.21303e-06
Bacteria	Pseudomonadota	Gammaproteobacteria	Pseudomonadales	Saccharospirillaceae	Bacterioplanoides	31.4067	22.4282	3.69122	6.0761	1.23137e-09	5.12252e-08
Bacteria	Pseudomonadota	Gammaproteobacteria	Pseudomonadales	Saccharospirillaceae	Oceanobacter	45.9376	24.1577	4.14784	5.82416	5.74007e-09	1.70562e-07

## Sheet: K_AP
ASV-LEVEL
FeatureID	Kingdom	Phylum	Class	Order	Family	Genus	Species	baseMean	log2FoldChange	lfcSE	stat	pvalue	padj	Confidence
14f1c1fb7eed9f5455a0a568ead86178	Bacteria	Bacteroidota	Bacteroidia	Flavobacteriales	Flavobacteriaceae	Tenacibaculum	litoreum	21.8602	-22.4652	4.16549	-5.39318	6.92227e-08	2.54522e-06	0.81
091341d98e84af6344cc43f9c135c56d	Bacteria	Pseudomonadota	Gammaproteobacteria	Pseudomonadales	Pseudohongiellaceae	Pseudohongiella	NA	23.0224	-22.3842	4.16549	-5.37372	7.71277e-08	2.54522e-06	1
afddb0e0766aefb5017634b8f5ce5da0	Bacteria	Pseudomonadota	Alphaproteobacteria	Sneathiellales	Sneathiellaceae	Sneathiella	NA	10.3812	-21.2065	4.16655	-5.08971	3.58607e-07	9.26141e-06	1
346637aac5bb66d5078d6a21009aad95	Bacteria	Cyanobacteriota	Cyanobacteriia	Cyanobacteriales	Xenococcaceae	Chroococcidiopsis PCC-6712	NA	52.4953	-20.9046	4.16639	-5.01743	5.23675e-07	1.1964e-05	0.94
a4d19c9df4c30ee0987e439980b54a0a	Bacteria	Bacteroidota	Bacteroidia	Cytophagales	Cyclobacteriaceae	Reichenbachiella	NA	10.1702	-20.4933	4.16731	-4.91763	8.75989e-07	1.73446e-05	1
dd72b934d39130191c75649644a2ab02	Bacteria	Nitrospinota	Nitrospinia	Nitrospinales	Nitrospinaceae	Nitrospina	NA	19.3849	-20.442	4.13361	-4.94531	7.60212e-07	1.61274e-05	0.95
c3a94888c2fd99a6f48724d3cf5dbf97	Bacteria	Myxococcota	Polyangiia	Nannocystales	Nannocystaceae	Nannocystis	NA	6.45243	-20.4076	4.16786	-4.89643	9.75957e-07	1.87006e-05	1
340fb1553a4f45705e52d30efb592622	Bacteria	Pseudomonadota	Gammaproteobacteria	Enterobacterales	Pseudoalteromonadaceae	Pseudoalteromonas	phenolica	11.6914	-20.3434	4.13558	-4.91912	8.69332e-07	1.73446e-05	0.94
74365c143e485ac616b69c51c68c458f	Bacteria	Pseudomonadota	Alphaproteobacteria	Rhodobacterales	Paracoccaceae	Pseudosulfitobacter	NA	9.69653	-20.3216	4.16793	-4.8757	1.08423e-06	2.01261e-05	0.96
f2fd5c2424671a73b3533bd8aaf430f9	Bacteria	Cyanobacteriota	Cyanobacteriia	Cyanobacteriales	Xenococcaceae	Pleurocapsa PCC-7319	NA	10.9481	-20.279	4.16767	-4.86579	1.14e-06	2.05199e-05	1
418fc18f47cebb5cfa87ba3745e9d384	Bacteria	Pseudomonadota	Alphaproteobacteria	NRL2	NA	NA	NA	16.0134	-20.1941	3.80219	-5.31118	1.08918e-07	3.11859e-06	1
7738a0bb867130f7b04b15979204875c	Bacteria	Planctomycetota	Phycisphaerae	Phycisphaerales	Phycisphaeraceae	NA	NA	7.75296	-19.9774	3.96911	-5.03322	4.82305e-07	1.14596e-05	1
97ae2ff0dd42b0a1783b6b99144c999c	Bacteria	Pseudomonadota	Gammaproteobacteria	Pseudomonadales	Pseudomonadaceae	Pseudomonas	xanthomarina	7.19095	-19.8479	4.1699	-4.75981	1.93774e-06	3.19727e-05	0.68
16edcb2f230554838e0f37e4f99405c6	Bacteria	Cyanobacteriota	Cyanobacteriia	Cyanobacteriales	Xenococcaceae	Chroococcidiopsis PCC-6712	NA	35.8158	-19.6479	4.17023	-4.71147	2.45935e-06	3.94826e-05	0.95
533ac9fada8ba1f5200fbae067c1692b	Bacteria	Thermodesulfobacteriota	Desulfuromonadia	PB19	NA	NA	NA	5.88251	-19.6428	4.08168	-4.81244	1.49099e-06	2.60485e-05	1
68f3bfede9524e3a6e3a8e77a1ea79bb	Bacteria	Bacteroidota	Bacteroidia	Flavobacteriales	Flavobacteriaceae	Seonamhaeicola	NA	19.0867	-19.405	3.83716	-5.05713	4.25619e-07	1.05341e-05	1
ae7a7a554238557c3630644489ab5c51	Bacteria	Acidobacteriota	Holophagae	Acanthopleuribacterales	Acanthopleuribacteraceae	Acanthopleuribacter	NA	7.26786	-19.179	4.17254	-4.59649	4.29669e-06	6.7164e-05	1
3a4ae521b03a6ce8c5a08c55118a20f5	Bacteria	Pseudomonadota	Gammaproteobacteria	Pseudomonadales	Moraxellaceae	Psychrobacter	nivimaris	7.68784	-18.5513	4.17552	-4.44287	8.87684e-06	0.000131821	0.8
0f7a3e8c709b63c108f9cd96f4d5a659	Bacteria	Pseudomonadota	Alphaproteobacteria	Rhodobacterales	Paracoccaceae	NA	NA	14.4175	-17.7194	4.05256	-4.3724	1.22891e-05	0.000178041	1
20295728b6d366fc0f22ddeff440c895	Bacteria	Pseudomonadota	Gammaproteobacteria	Pseudomonadales	Alcanivoracaceae1	Alcanivorax	NA	8.55532	-16.8809	4.18858	-4.03022	5.57247e-05	0.000788106	1
cc567a2b9a5d95b06eb6566bd240739b	Bacteria	Myxococcota	Polyangiia	Polyangiales	Eel-36e1D6	NA	NA	7.27929	-16.1383	4.20009	-3.84236	0.000121855	0.0016833	1
58f5747cede04e73f3995f6d70a4ab50	Bacteria	Pseudomonadota	Alphaproteobacteria	Rickettsiales	NA	NA	NA	45.6888	-9.67119	3.2981	-2.93235	0.00336407	0.0425161	0.75
169970d2a87216b60b2132ce9314d64b	Bacteria	Pseudomonadota	Gammaproteobacteria	Pseudomonadales	Saccharospirillaceae	Oleibacter	NA	84.5244	-8.50112	2.9587	-2.87327	0.00406251	0.0492475	0.98
93958899a51ed4e304ae8d72388acd2c	Bacteria	Bacteroidota	Bacteroidia	Flavobacteriales	Flavobacteriaceae	Polaribacter	marinivivus	477.723	7.22804	2.31012	3.12886	0.00175486	0.0231642	0.59
6d8c648617bff8b5574f6038175d0950	Bacteria	Bacteroidota	Bacteroidia	Sphingobacteriales	NS11-12 marine group	NA	NA	20.9481	8.14988	2.82907	2.88076	0.00396722	0.0490943	0.9
102309f298c8d1c01ee9051203877471	Bacteria	Bacteroidota	Bacteroidia	Flavobacteriales	Flavobacteriaceae	Aquimarina	muelleri	50.9705	9.72293	3.27997	2.96433	0.0030334	0.0391705	0.95
9c6fba3ce908ba8ba4b16e9620e5f83d	Bacteria	Pseudomonadota	Gammaproteobacteria	Pseudomonadales	Alcanivoracaceae1	Alcanivorax	venustensis	66.7954	9.81752	2.56346	3.82979	0.000128252	0.0017314	0.97
923a16d0359897890526c55ebf77cf72	Bacteria	Pseudomonadota	Alphaproteobacteria	Rhodobacterales	Paracoccaceae	Nautella	NA	238.576	11.4424	1.57156	7.28094	3.31492e-13	9.8453e-11	1
dbd9ee95e89ea05a68f90f64d6e79364	Bacteria	Bacillota	Bacilli	Staphylococcales	Staphylococcaceae	Staphylococcus	NA	15.495	19.193	4.18591	4.58513	4.53698e-06	6.91016e-05	1
9ee09935de8c58d680cc5e677353ee9a	Bacteria	Pseudomonadota	Gammaproteobacteria	Enterobacterales	Vibrionaceae	Vibrio	mediterranei	25.1301	19.6654	4.10147	4.79471	1.62907e-06	2.76476e-05	1
b26a4f13958b2b8cdca05f46a4c2fab5	Bacteria	Chloroflexota	Anaerolineae	Aggregatilineales	A4b	NA	NA	8.65965	19.9177	4.00767	4.9699	6.6988e-07	1.47374e-05	1
ed573b0a0db8eca3cbd6fc1dd684b04b	Bacteria	Acidobacteriota	Thermoanaerobaculia	Thermoanaerobaculales	Thermoanaerobaculaceae	Subgroup 10	NA	37.5526	20.6229	3.5791	5.76203	8.31066e-09	8.22755e-07	1
b7998cad67222b40ca7b2e54b6f18d8f	Bacteria	Acidobacteriota	Thermoanaerobaculia	Thermoanaerobaculales	Thermoanaerobaculaceae	Subgroup 10	NA	21.8489	20.6473	3.8176	5.40846	6.35695e-08	2.54522e-06	1
ef53e734a4c498365867a2aaef682faf	Bacteria	Pseudomonadota	Gammaproteobacteria	Enterobacterales	Shewanellaceae	Shewanella	algae	83.1749	20.677	3.6288	5.69804	1.21189e-08	1.02838e-06	0.74
9602c415a835784d7e0d0e0901a2678c	Bacteria	Cyanobacteriota	Cyanobacteriia	Cyanobacteriales	Xenococcaceae	NA	NA	22.5371	20.9838	4.04121	5.19245	2.07542e-07	5.60363e-06	0.95
9eb1bc2e460af72c1e4f62596fa07aba	Bacteria	Cyanobacteriota	Cyanobacteriia	Phormidesmiales	Phormidesmiaceae	Phormidesmis ANT.LACV5.1	NA	12.5826	21.6363	4.00833	5.39782	6.74564e-08	2.54522e-06	1
3c80e74206e4d85e759c300681864e10	Bacteria	Chloroflexota	Anaerolineae	Aggregatilineales	A4b	NA	NA	15.5269	21.7882	4.0518	5.3774	7.55681e-08	2.54522e-06	1
70177c228a1516e93ea60db88ef2c868	Bacteria	Pseudomonadota	Gammaproteobacteria	Pseudomonadales	Saccharospirillaceae	Bacterioplanoides	NA	31.3766	22.1221	4.16693	5.30896	1.10253e-07	3.11859e-06	0.95
a56f7bd7852af8994ac1ccb79462c46b	Bacteria	Pseudomonadota	Alphaproteobacteria	Hyphomicrobiales	Hyphomicrobiaceae	Filomicrobium	NA	8.91075	22.176	4.16639	5.3226	1.02296e-07	3.11859e-06	1
9b387506051c7a56b0a365e98d6c7718	Bacteria	Pseudomonadota	Gammaproteobacteria	Pseudomonadales	Halomonadaceae	Halomonas	aquamarina	15.5259	22.4391	4.16644	5.38567	7.21745e-08	2.54522e-06	0.87
488e6c0b5517ff511365f6e5a43902a0	Bacteria	Pseudomonadota	Alphaproteobacteria	Rhodobacterales	Paracoccaceae	Tateyamaria	NA	26.0534	22.5288	3.57707	6.29813	3.01256e-10	4.47365e-08	0.7
d799fcc7d1ef747a8d50f6717d7a57e3	Bacteria	Pseudomonadota	Alphaproteobacteria	Hyphomicrobiales	Rhizobiaceae	NA	NA	13.2322	22.5411	4.13199	5.45526	4.89001e-08	2.42055e-06	1
01fd3fd643b44da6e8c38e586ac40521	Bacteria	Pseudomonadota	Alphaproteobacteria	Kordiimonadales	Kordiimonadaceae	Kordiimonas	NA	9.04278	22.7431	4.16603	5.45918	4.78334e-08	2.42055e-06	1
d663969eb78403b1e2beee99eba2948a	Bacteria	Pseudomonadota	Alphaproteobacteria	Hyphomicrobiales	Rhizobiaceae	Hoeflea	NA	18.5843	23.1045	4.16125	5.5523	2.81938e-08	1.67471e-06	1
72a2eea64b24d2a16a6d9792d128b4b8	Bacteria	Pseudomonadota	Alphaproteobacteria	Kiloniellales	Kiloniellaceae	Kiloniella	litopenaei	16.0256	23.1477	4.16551	5.55701	2.74442e-08	1.67471e-06	0.6
0ba38fccc6409c8dd5865abf7fa47957	Bacteria	Pseudomonadota	Alphaproteobacteria	Rhodobacterales	Paracoccaceae	NA	NA	15.368	23.4367	4.16543	5.62647	1.83938e-08	1.36574e-06	1
120ca148ee508d401531cda1f3f9f897	Bacteria	Pseudomonadota	Alphaproteobacteria	Rhodobacterales	Paracoccaceae	Pseudooceanicola		30.24	23.6522	3.33879	7.08406	1.39987e-12	2.77175e-10	0.86
a9c98be3c1cd0454da20cacb4e771f56	Bacteria	Chloroflexota	Anaerolineae	Aggregatilineales	A4b	NA	NA	46.9477	23.8344	2.36293	10.0868	6.32014e-24	3.75416e-21	1
4de6fbf88cfc79d941b2ef839998574d	Bacteria	Pseudomonadota	Gammaproteobacteria	Pseudomonadales	Spongiibacteraceae	Spongiibacter	NA	24.4121	24.2554	4.16512	5.82347	5.76379e-09	6.84738e-07	1
GENUS-LEVEL
Kingdom	Phylum	Class	Order	Family	Genus	baseMean	log2FoldChange	lfcSE	stat	pvalue	padj
Bacteria	Pseudomonadota	Alphaproteobacteria	Rhodobacterales	Paracoccaceae	Pseudosulfitobacter	9.29471	-20.3004	4.17739	-4.85959	1.17626e-06	0.000119097
Bacteria	Bacteroidota	Bacteroidia	Bacteroidales	Bacteroidaceae	Bacteroides	15.3273	-18.1524	3.84143	-4.72543	2.29625e-06	0.000185996
Bacteria	Actinomycetota	Actinobacteria	Micrococcales	Microbacteriaceae	Candidatus Aquiluna	28.1728	-8.87574	2.81101	-3.15749	0.00159135	0.0358054
Bacteria	Pseudomonadota	Gammaproteobacteria	Pseudomonadales	Nitrincolaceae	Marinobacterium	26.1811	-8.74543	2.71295	-3.22358	0.00126598	0.03016
Bacteria	Pseudomonadota	Gammaproteobacteria	Enterobacterales	Psychromonadaceae	Psychromonas	27.4089	-7.09684	1.56047	-4.54789	5.41873e-06	0.000365764
Bacteria	Pseudomonadota	Gammaproteobacteria	Arenicellales	Arenicellaceae	Arenicella	7.51149	-6.00671	1.92864	-3.11449	0.00184266	0.0392777
Bacteria	Bdellovibrionota	Bdellovibrionia	Bdellovibrionales	Pseudobdellovibrionaceae	OM27 clade	17.8912	-4.49868	1.09587	-4.10512	4.041e-05	0.00181845
Bacteria	Pseudomonadota	Alphaproteobacteria	Rhodobacterales	Paracoccaceae	Ruegeria	262.657	2.14162	0.531688	4.02797	5.62611e-05	0.00227857
Bacteria	Pseudomonadota	Alphaproteobacteria	Rhodobacterales	Paracoccaceae	Sulfitobacter	98.6422	2.87155	0.876401	3.27653	0.00105091	0.0266012
Bacteria	Bacteroidota	Bacteroidia	Flavobacteriales	Cryomorphaceae	Vicingus	112.66	3.46541	0.967701	3.58107	0.000342186	0.0115488
Bacteria	Pseudomonadota	Gammaproteobacteria	Pseudomonadales	Marinobacteraceae	Marinobacter	370.776	3.87601	0.969148	3.9994	6.35021e-05	0.00233803
Bacteria	Pseudomonadota	Gammaproteobacteria	Pseudomonadales	Alcanivoracaceae1	Alcanivorax	400.295	4.68995	1.07794	4.35085	1.35611e-05	0.000784604
Bacteria	Bacteroidota	Bacteroidia	Flavobacteriales	Flavobacteriaceae	Polaribacter	768.574	4.89657	1.18454	4.13375	3.56896e-05	0.00180678
Bacteria	Bacteroidota	Bacteroidia	Flavobacteriales	Flavobacteriaceae	Croceibacter	1404	6.03817	1.69614	3.55995	0.000370923	0.0115557
Bacteria	Pseudomonadota	Alphaproteobacteria	Kiloniellales	Kiloniellaceae	Tagaea	17.9086	6.20868	1.76168	3.5243	0.000424607	0.0122833
Bacteria	Pseudomonadota	Alphaproteobacteria	Rhodobacterales	Paracoccaceae	Pseudooceanicola	33.7818	8.12791	2.38132	3.41319	0.000642075	0.017336
Bacteria	Pseudomonadota	Alphaproteobacteria	Rhodobacterales	Paracoccaceae	Nautella	226.713	11.2066	1.08811	10.2991	7.11084e-25	2.87989e-22
Bacteria	Pseudomonadota	Gammaproteobacteria	Pseudomonadales	Saccharospirillaceae	Bacterioplanoides	31.4067	22.7353	3.69182	6.15829	7.35323e-10	1.48903e-07
Bacteria	Pseudomonadota	Gammaproteobacteria	Pseudomonadales	Saccharospirillaceae	Oceanobacter	45.9376	23.9462	4.14814	5.77275	7.79865e-09	1.05282e-06

## Sheet: M_AP
ASV-LEVEL
FeatureID	Kingdom	Phylum	Class	Order	Family	Genus	Species	baseMean	log2FoldChange	lfcSE	stat	pvalue	padj	Confidence
74365c143e485ac616b69c51c68c458f	Bacteria	Pseudomonadota	Alphaproteobacteria	Rhodobacterales	Paracoccaceae	Pseudosulfitobacter	NA	9.69653	-34.6296	4.16803	-8.30839	9.70084e-17	1.52141e-14	0.96
340fb1553a4f45705e52d30efb592622	Bacteria	Pseudomonadota	Gammaproteobacteria	Enterobacterales	Pseudoalteromonadaceae	Pseudoalteromonas	phenolica	11.6914	-34.3981	4.13567	-8.31741	8.99053e-17	1.52141e-14	0.94
cc567a2b9a5d95b06eb6566bd240739b	Bacteria	Myxococcota	Polyangiia	Polyangiales	Eel-36e1D6	NA	NA	7.27929	-31.1721	4.20018	-7.42161	1.15709e-13	9.07354e-12	1
ae7a7a554238557c3630644489ab5c51	Bacteria	Acidobacteriota	Holophagae	Acanthopleuribacterales	Acanthopleuribacteraceae	Acanthopleuribacter	NA	7.26786	-30.7907	4.17264	-7.3792	1.59238e-13	1.07636e-11	1
533ac9fada8ba1f5200fbae067c1692b	Bacteria	Thermodesulfobacteriota	Desulfuromonadia	PB19	NA	NA	NA	5.88251	-30.1171	4.08177	-7.37845	1.60139e-13	1.07636e-11	1
14f1c1fb7eed9f5455a0a568ead86178	Bacteria	Bacteroidota	Bacteroidia	Flavobacteriales	Flavobacteriaceae	Tenacibaculum	litoreum	21.8602	-27.2894	4.16559	-6.55115	5.70975e-11	1.98995e-09	0.81
16edcb2f230554838e0f37e4f99405c6	Bacteria	Cyanobacteriota	Cyanobacteriia	Cyanobacteriales	Xenococcaceae	Chroococcidiopsis PCC-6712	NA	35.8158	-26.8513	4.17032	-6.43867	1.20522e-10	3.78038e-09	0.95
c829c735fa01b1d1f09d364851ed2b24	Bacteria	Bacillota	Bacilli	Mycoplasmatales	Mycoplasmataceae	Mycoplasma	NA	167.69	-24.4824	3.15346	-7.76366	8.25108e-15	7.76427e-13	0.63
0cb77908b2d7cafc28495693b02b7a1b	Bacteria	Pseudomonadota	Gammaproteobacteria	Enterobacterales	Vibrionaceae	Vibrio	NA	55.9591	-24.3861	4.16536	-5.8545	4.78448e-09	1.18479e-07	1
f70886db83bab7cd3b2c8e7d713ac6d6	Bacteria	Campylobacterota	Campylobacteria	Campylobacterales	Sulfurospirillaceae	Sulfurospirillum	NA	24.8229	-24.3228	4.11637	-5.90879	3.44633e-09	9.00832e-08	1
be4d77ea4a44e09c7a48135d90b3859d	Bacteria	Pseudomonadota	Gammaproteobacteria	Burkholderiales	Burkholderiaceae	Limnobacter	thiooxidans	92.3796	-24.0004	3.28216	-7.31237	2.6248e-13	1.38094e-11	1
b083cb4667e9fea8ed8bac032d1c7966	Bacteria	Bacteroidota	Bacteroidia	Flavobacteriales	Flavobacteriaceae	Polaribacter		240.043	-23.1947	2.83449	-8.18302	2.76819e-16	3.72123e-14	1
8f1d763b5d073fd834fe926da93099ab	Bacteria	Pseudomonadota	Alphaproteobacteria	Rhodobacterales	Paracoccaceae	Roseobacter	NA	13.8242	-22.5894	4.1107	-5.49528	3.90101e-08	8.53687e-07	0.68
141ae09cc67ba9b1749250d19bcc92e9	Bacteria	Pseudomonadota	Gammaproteobacteria	Burkholderiales	Methylophilaceae	Methylotenera	NA	20.3039	-22.3122	4.131	-5.40117	6.62071e-08	1.32921e-06	1
820258191bf7e12777c3176d773bd28d	Bacteria	Thermodesulfobacteriota	Desulfuromonadia	PB19	NA	NA	NA	15.0987	-22.0161	3.80307	-5.78905	7.07858e-09	1.66524e-07	1
7d80c76b6c1bedb3f8452fdab0cd1fa6	Bacteria	Pseudomonadota	Gammaproteobacteria	Pseudomonadales	Oceanospirillaceae	Oceanospirillum	NA	12.4373	-21.5912	4.06199	-5.31544	1.06402e-07	2.04336e-06	0.97
dac5d8e40994680ab0ee646d65997c72	Bacteria	Pseudomonadota	Gammaproteobacteria	Pseudomonadales	Halomonadaceae	Halomonas	variabilis	19.251	-20.6364	4.10293	-5.02967	4.91325e-07	9.24675e-06	0.92
1795080602b725c10b3bcaa50637e552	Bacteria	Pseudomonadota	Alphaproteobacteria	Rhodobacterales	Paracoccaceae	NA	NA	8.20731	-19.9049	4.17954	-4.76247	1.91239e-06	3.33252e-05	1
219919a53d4a26c3147666aba12e86b5	Bacteria	Pseudomonadota	Gammaproteobacteria	Pseudomonadales	Litorivicinaceae	Litorivicinus	NA	15.2501	-19.4985	4.01266	-4.85925	1.17833e-06	2.17083e-05	1
ac8588bf03ddc2e69cac51e4718ce875	Bacteria	Bacteroidota	Bacteroidia	Sphingobacteriales	NA	NA	NA	51.9092	-10.0025	3.29639	-3.03437	0.00241039	0.0365834	0.56
ad4ba268cfce5e3a8e4cd4c5bc3987db	Bacteria	Pseudomonadota	Gammaproteobacteria	Pseudomonadales	Oleiphilaceae	Oleiphilus	NA	45.9909	-7.82354	2.60193	-3.00682	0.00263997	0.039432	1
b4b9f4fa6799127f766de802ea9cdb2f	Bacteria	Pseudomonadota	Gammaproteobacteria	Salinisphaerales	Nevskiaceae	Panacagrimonas	NA	329.423	4.94904	1.39714	3.54227	0.000396703	0.00654908	1
d66d45906f8b97a3038e4703d7a21a44	Bacteria	Pseudomonadota	Gammaproteobacteria	Enterobacterales	Pseudoalteromonadaceae	NA	NA	332.414	6.57337	1.52426	4.31249	1.61426e-05	0.000276185	0.99
53eccfedcdac23fe99d6de5b52acf0b8	Bacteria	Pseudomonadota	Alphaproteobacteria	Hyphomicrobiales	Rhizobiaceae	Roseitalea	NA	132.685	6.78969	2.31236	2.93626	0.00332191	0.0488425	0.82
93958899a51ed4e304ae8d72388acd2c	Bacteria	Bacteroidota	Bacteroidia	Flavobacteriales	Flavobacteriaceae	Polaribacter	marinivivus	477.723	7.94198	2.31007	3.43799	0.000586054	0.00950821	0.59
9c6fba3ce908ba8ba4b16e9620e5f83d	Bacteria	Pseudomonadota	Gammaproteobacteria	Pseudomonadales	Alcanivoracaceae1	Alcanivorax	venustensis	66.7954	8.16841	2.5642	3.18556	0.00144472	0.0226581	0.97
639a6f50b221531088abbf54287ae3f7	Bacteria	Bacteroidota	Bacteroidia	Flavobacteriales	Flavobacteriaceae	Aquibacter	NA	22.448	8.19882	2.64208	3.10317	0.00191459	0.029535	0.6
bdadd94abafc7adda63980adce9adc77	Bacteria	Bacteroidota	Bacteroidia	Sphingobacteriales	NS11-12 marine group	NA	NA	54.1061	9.91716	2.89233	3.42878	0.000606294	0.00966987	0.93
923a16d0359897890526c55ebf77cf72	Bacteria	Pseudomonadota	Alphaproteobacteria	Rhodobacterales	Paracoccaceae	Nautella	NA	238.576	10.0442	1.57184	6.39007	1.65815e-10	5.03329e-09	1
e4ce56ea84625b8c4f37278ee1341f89	Bacteria	Pseudomonadota	Gammaproteobacteria	Enterobacterales	Vibrionaceae	Vibrio	mediterranei	96.6107	10.2154	2.65566	3.84665	0.000119745	0.00201215	1
9eb1bc2e460af72c1e4f62596fa07aba	Bacteria	Cyanobacteriota	Cyanobacteriia	Phormidesmiales	Phormidesmiaceae	Phormidesmis ANT.LACV5.1	NA	12.5826	19.5083	4.01761	4.8557	1.19961e-06	2.17083e-05	1
a56f7bd7852af8994ac1ccb79462c46b	Bacteria	Pseudomonadota	Alphaproteobacteria	Hyphomicrobiales	Hyphomicrobiaceae	Filomicrobium	NA	8.91075	20.0789	4.17115	4.81375	1.48121e-06	2.62984e-05	1
b26a4f13958b2b8cdca05f46a4c2fab5	Bacteria	Chloroflexota	Anaerolineae	Aggregatilineales	A4b	NA	NA	8.65965	21.5963	3.99881	5.40068	6.63897e-08	1.32921e-06	1
d799fcc7d1ef747a8d50f6717d7a57e3	Bacteria	Pseudomonadota	Alphaproteobacteria	Hyphomicrobiales	Rhizobiaceae	NA	NA	13.2322	22.0443	4.13238	5.33454	9.57859e-08	1.8778e-06	1
9b387506051c7a56b0a365e98d6c7718	Bacteria	Pseudomonadota	Gammaproteobacteria	Pseudomonadales	Halomonadaceae	Halomonas	aquamarina	15.5259	22.5293	4.16613	5.40774	6.38253e-08	1.32921e-06	0.87
120ca148ee508d401531cda1f3f9f897	Bacteria	Pseudomonadota	Alphaproteobacteria	Rhodobacterales	Paracoccaceae	Pseudooceanicola		30.24	22.6135	3.3395	6.77153	1.2743e-11	5.71009e-10	0.86
d663969eb78403b1e2beee99eba2948a	Bacteria	Pseudomonadota	Alphaproteobacteria	Hyphomicrobiales	Rhizobiaceae	Hoeflea	NA	18.5843	22.6254	4.16154	5.4368	5.42466e-08	1.16014e-06	1
3c80e74206e4d85e759c300681864e10	Bacteria	Chloroflexota	Anaerolineae	Aggregatilineales	A4b	NA	NA	15.5269	22.9399	4.05	5.66419	1.47723e-08	3.30969e-07	1
b7998cad67222b40ca7b2e54b6f18d8f	Bacteria	Acidobacteriota	Thermoanaerobaculia	Thermoanaerobaculales	Thermoanaerobaculaceae	Subgroup 10	NA	21.8489	22.9602	3.8113	6.02423	1.69913e-09	4.70261e-08	1
488e6c0b5517ff511365f6e5a43902a0	Bacteria	Pseudomonadota	Alphaproteobacteria	Rhodobacterales	Paracoccaceae	Tateyamaria	NA	26.0534	23.1458	3.57631	6.47198	9.67248e-11	3.13855e-09	0.7
9602c415a835784d7e0d0e0901a2678c	Bacteria	Cyanobacteriota	Cyanobacteriia	Cyanobacteriales	Xenococcaceae	NA	NA	22.5371	23.4214	4.03798	5.80029	6.62015e-09	1.59732e-07	0.95
a9c98be3c1cd0454da20cacb4e771f56	Bacteria	Chloroflexota	Anaerolineae	Aggregatilineales	A4b	NA	NA	46.9477	23.5844	2.36294	9.98095	1.84687e-23	8.68954e-21	1
ed573b0a0db8eca3cbd6fc1dd684b04b	Bacteria	Acidobacteriota	Thermoanaerobaculia	Thermoanaerobaculales	Thermoanaerobaculaceae	Subgroup 10	NA	37.5526	23.5875	3.57182	6.60376	4.00852e-11	1.64001e-09	1
70177c228a1516e93ea60db88ef2c868	Bacteria	Pseudomonadota	Gammaproteobacteria	Pseudomonadales	Saccharospirillaceae	Bacterioplanoides	NA	31.3766	23.9504	4.16522	5.75009	8.91985e-09	2.04721e-07	0.95
9ee09935de8c58d680cc5e677353ee9a	Bacteria	Pseudomonadota	Gammaproteobacteria	Enterobacterales	Vibrionaceae	Vibrio	mediterranei	25.1301	24.0911	4.08752	5.89383	3.77355e-09	9.59706e-08	1
25c9efb14f50bbb240372711f830c793	Bacteria	Pseudomonadota	Gammaproteobacteria	Enterobacterales	Vibrionaceae	Photobacterium		8.11864	24.9482	4.16602	5.9885	2.11781e-09	5.69388e-08	1
ef53e734a4c498365867a2aaef682faf	Bacteria	Pseudomonadota	Gammaproteobacteria	Enterobacterales	Shewanellaceae	Shewanella	algae	83.1749	25.5152	3.62337	7.04184	1.89718e-12	9.39605e-11	0.74
7653d6096845081b23e235763a88d5b3	Bacteria	Pseudomonadota	Gammaproteobacteria	Enterobacterales	Vibrionaceae	Vibrio	diabolicus	10.6436	25.5237	4.1657	6.12711	8.94921e-10	2.55188e-08	0.98
32db4a013c0f68a7c843b061da1b19be	Bacteria	Pseudomonadota	Gammaproteobacteria	Enterobacterales	Shewanellaceae	Shewanella	algae	11.7493	25.9876	4.1656	6.23863	4.41423e-10	1.29806e-08	1
ce31b7936f638c3f1f63d4eccc853e2f	Bacteria	Bacteroidota	Bacteroidia	Bacteroidales	Bacteroidaceae	Bacteroides	NA	16.519	27.2231	4.16533	6.53564	6.33361e-11	2.12855e-09	0.96
b84fed5ecfccc7f0ae224b32bb921c3e	Bacteria	Bacteroidota	Bacteroidia	Bacteroidales	NA	NA	NA	32.7252	27.3138	4.165	6.55792	5.45621e-11	1.97473e-09	0.55
23b305690ea2411daf6f901fc867d196	Bacteria	Bacillota	Bacilli	Mycoplasmatales	Mycoplasmataceae	Mycoplasma	NA	345.872	27.3883	4.16977	6.56829	5.08961e-11	1.91573e-09	0.95
13abf3011186a155ceacc9b93b1cd37e	Bacteria	Pseudomonadota	Gammaproteobacteria	Enterobacterales	Vibrionaceae	Vibrio	NA	8.64666	27.399	4.16593	6.57692	4.80286e-11	1.88312e-09	1
9bb8482bf07d61907da980b656a71bfa	Bacteria	Bacillota	Clostridia	Clostridiales	Clostridiaceae	Clostridium	oceanicum	26.3075	27.6661	4.16508	6.64239	3.08639e-11	1.32013e-09	1
bc6a8b379924f69d682a15e40eaf08aa	Bacteria	Cyanobacteriota	Cyanobacteriia	Phormidesmiales	Phormidesmiaceae	Phormidesmis ANT.LACV5.1	NA	17.6553	28.3222	4.15646	6.81402	9.49056e-12	4.46531e-10	1
e46bdc28a13678e70d322469d16331a2	Bacteria	Pseudomonadota	Gammaproteobacteria	Pseudomonadales	Oceanospirillaceae	Oceanospirillum	NA	22.3818	29.5834	3.851	7.68201	1.56616e-14	1.33978e-12	1
8b67c2098791cb6dd7e0ec6b21871b4b	Bacteria	Pseudomonadota	Alphaproteobacteria	Rhodobacterales	Paracoccaceae	Yoonia	NA	7.90868	30.1882	4.10326	7.35713	1.87909e-13	1.17882e-11	0.93
897d357b128539a09e17c234cfed5381	Bacteria	Acidobacteriota	Thermoanaerobaculia	Thermoanaerobaculales	Thermoanaerobaculaceae	Subgroup 10	NA	5.55905	30.4694	4.16731	7.31151	2.64154e-13	1.38094e-11	1
06546e3df8811f0e9c2b62e52f0e9192	Bacteria	Acidobacteriota	Thermoanaerobaculia	Thermoanaerobaculales	Thermoanaerobaculaceae	Subgroup 10	NA	47.6084	30.5762	4.16492	7.34137	2.11423e-13	1.24343e-11	1
de5c59f79a80c1652ebd0213f1ea6642	Bacteria	Pseudomonadota	Gammaproteobacteria	Pseudomonadales	Oceanospirillaceae	Oceanospirillum	NA	17.059	32.3222	3.83047	8.43818	3.22315e-17	7.58246e-15	1
bc15283e2f3ce2dfece93e463c3ccea4	Bacteria	Pseudomonadota	Gammaproteobacteria	Enterobacterales	Vibrionaceae	Vibrio	sinaloensis	13.6948	32.8297	4.16591	7.88056	3.25914e-15	3.40761e-13	0.72
f37fc8f510bc2250b925cec2241a427f	Bacteria	Pseudomonadota	Gammaproteobacteria	Enterobacterales	Vibrionaceae	Vibrio	NA	10.3271	33.2739	4.12852	8.05953	7.65868e-16	9.00852e-14	1
afb96a2224ffc3a060fbabdbaa696a8d	Bacteria	Cyanobacteriota	Cyanobacteriia	Cyanobacteriales	Xenococcaceae	Chroococcidiopsis PCC-6712	NA	9.0023	35.2631	4.16654	8.46341	2.59675e-17	7.58246e-15	1
fcccccd8a8a36a09b6004862a74c97ed	Bacteria	Bacillota	Clostridia	Peptostreptococcales-Tissierellales	Fusibacteraceae	Fusibacter	NA	133.526	40.961	2.97975	13.7465	5.34899e-43	5.03339e-40	1
GENUS-LEVEL
Kingdom	Phylum	Class	Order	Family	Genus	baseMean	log2FoldChange	lfcSE	stat	pvalue	padj
Bacteria	Pseudomonadota	Alphaproteobacteria	Rhodobacterales	Paracoccaceae	Pseudosulfitobacter	9.29471	-35.486	4.17748	-8.49458	1.98648e-17	2.33412e-15
Bacteria	Campylobacterota	Campylobacteria	Campylobacterales	Sulfurospirillaceae	Sulfurospirillum	21.5298	-24.089	3.82185	-6.30297	2.92001e-10	1.71551e-08
Bacteria	Bacteroidota	Bacteroidia	Flavobacteriales	Flavobacteriaceae	Flavicella	16.8194	-8.56026	2.64139	-3.24082	0.00119187	0.0175056
Bacteria	Pseudomonadota	Gammaproteobacteria	Enterobacterales	Psychromonadaceae	Psychromonas	27.4089	-8.33645	1.6167	-5.15648	2.51638e-07	9.85583e-06
Bacteria	Pseudomonadota	Gammaproteobacteria	Nitrosococcales	Nitrosococcaceae	Cm1-21	10.6763	-5.68779	1.8395	-3.09204	0.00198786	0.0259526
Bacteria	Pseudomonadota	Gammaproteobacteria	Coxiellales	Coxiellaceae	Coxiella	75.0434	-3.38853	1.17505	-2.88374	0.0039298	0.0407085
Bacteria	Actinomycetota	Acidimicrobiia	Microtrichales	Microtrichaceae	IMCC26207	28.4145	-2.05559	0.742697	-2.76774	0.00564465	0.0491294
Bacteria	Pseudomonadota	Alphaproteobacteria	Rhodobacterales	Paracoccaceae	Ruegeria	262.657	1.75249	0.531722	3.29587	0.000981178	0.0153718
Bacteria	Pseudomonadota	Gammaproteobacteria	Enterobacterales	Pseudoalteromonadaceae	Pseudoalteromonas	458.287	1.83145	0.659858	2.77551	0.00551145	0.0491294
Bacteria	Bacteroidota	Bacteroidia	Chitinophagales	Saprospiraceae	Lewinella	51.3616	2.82018	0.96682	2.91696	0.00353458	0.0395536
Bacteria	Pseudomonadota	Gammaproteobacteria	Salinisphaerales	Nevskiaceae	Oceanococcus	125.836	2.99962	0.89651	3.34588	0.000820207	0.0141232
Bacteria	Actinomycetota	Actinobacteria	Propionibacteriales	Nocardioidaceae	Nocardioides	429.821	3.2399	1.16904	2.77143	0.00558104	0.0491294
Bacteria	Bacteroidota	Bacteroidia	Chitinophagales	Saprospiraceae	Phaeodactylibacter	52.1253	3.32924	0.713947	4.66315	3.11404e-06	8.87813e-05
Bacteria	Pseudomonadota	Gammaproteobacteria	Pseudomonadales	Alcanivoracaceae1	Alcanivorax	400.295	3.5995	1.07808	3.33881	0.000841384	0.0141232
Bacteria	Bacteroidota	Bacteroidia	Flavobacteriales	Flavobacteriaceae	Polaribacter	768.574	4.14169	1.18457	3.49636	0.000471657	0.0110839
Bacteria	Pseudomonadota	Alphaproteobacteria	Rhodospirillales	Terasakiellaceae	Terasakiella	158.315	4.55984	1.35979	3.35335	0.000798403	0.0141232
Bacteria	Pseudomonadota	Gammaproteobacteria	Salinisphaerales	Nevskiaceae	Panacagrimonas	328.07	4.60711	0.991835	4.64504	3.40013e-06	8.87813e-05
Bacteria	Cyanobacteriota	Cyanobacteriia	Cyanobacteriales	Geitlerinemaceae	Geitlerinema PCC-7105	43.6042	5.15206	1.8529	2.78054	0.00542678	0.0491294
Bacteria	Pseudomonadota	Alphaproteobacteria	Kiloniellales	Kiloniellaceae	Tagaea	17.9086	5.18363	1.76374	2.93899	0.00329281	0.0395536
Bacteria	Pseudomonadota	Alphaproteobacteria	Hyphomicrobiales	Rhizobiaceae	Roseitalea	130.572	5.88119	1.7041	3.4512	0.000558109	0.0119232
Bacteria	Pseudomonadota	Alphaproteobacteria	Rhodobacterales	Paracoccaceae	Thalassococcus	12.5166	6.53014	2.23755	2.91844	0.0035179	0.0395536
Bacteria	Pseudomonadota	Alphaproteobacteria	Rhodobacterales	Paracoccaceae	Pseudooceanicola	33.7818	7.55178	2.38158	3.17091	0.0015196	0.0210062
Bacteria	Bacillota	Clostridia	Peptostreptococcales-Tissierellales	Fusibacteraceae	Fusibacter	125.612	9.58157	1.99757	4.79661	1.61376e-06	5.41763e-05
Bacteria	Bacteroidota	Bacteroidia	Bacteroidales	Prolixibacteraceae	Puteibacter	48.935	9.58671	3.3294	2.87941	0.00398424	0.0407085
Bacteria	Pseudomonadota	Alphaproteobacteria	Rhodobacterales	Paracoccaceae	Nautella	226.713	9.76323	1.08852	8.96928	2.98462e-19	7.01385e-17
Bacteria	Pseudomonadota	Gammaproteobacteria	Pseudomonadales	Saccharospirillaceae	Oceanobacter	45.9376	22.6938	4.14889	5.46986	4.50399e-08	2.11687e-06
Bacteria	Pseudomonadota	Gammaproteobacteria	Pseudomonadales	Saccharospirillaceae	Bacterioplanoides	31.4067	24.0957	3.69044	6.52921	6.61192e-11	5.17934e-09

## Sheet: H_DHW
ASV-LEVEL
FeatureID	Kingdom	Phylum	Class	Order	Family	Genus	Species	baseMean	log2FoldChange	lfcSE	stat	pvalue	padj	Confidence
d6adef2857a5d4e6777f0bf92c74499f	Bacteria	Bacteroidota	Bacteroidia	Chitinophagales	Saprospiraceae	Aureispira	maritima	4.71138	-34.2275	4.16939	-8.20923	2.22615e-16	1.22104e-13	0.72
1f66e2789c51d4ffbe8473f9bc52345a	Bacteria	Pseudomonadota	Alphaproteobacteria	Sphingomonadales	Sphingomonadaceae	Altererythrobacter		45.5089	-31.8234	3.31138	-9.61029	7.23431e-22	7.93604e-19	0.66
f3799bf62950712c153b73f30befb6ec	Bacteria	Acidobacteriota	Holophagae	Acanthopleuribacterales	Acanthopleuribacteraceae	Acanthopleuribacter	NA	9.91819	-31.4556	4.16715	-7.54847	4.40394e-14	9.66224e-12	1
229afba0d0faeb8958cfae60a509a241	Bacteria	Planctomycetota	Phycisphaerae	Phycisphaerales	Phycisphaeraceae	Phycisphaera	NA	6.10591	-27.4007	4.24624	-6.45294	1.09698e-10	1.3371e-08	1
b47cc5bb248621d4658a07ce1355a482	Bacteria	Actinomycetota	Actinobacteria	Propionibacteriales	Propionibacteriaceae	NA	NA	16.1569	-26.4762	4.16544	-6.35616	2.06854e-10	2.26918e-08	0.73
6f4a4e075a546f577f4cf751780de9d5	Bacteria	Pseudomonadota	Gammaproteobacteria	Pseudomonadales	Moraxellaceae	Psychrobacter	pacificensis	14.2254	-22.7251	4.03868	-5.62688	1.83503e-08	1.34202e-06	0.99
5b511b555c74a5c7be292150ceed5a23	Bacteria	Pseudomonadota	Alphaproteobacteria	Rhodobacterales	Paracoccaceae	Thalassococcus		31.9756	-22.1646	3.61556	-6.13034	8.76888e-10	7.39958e-08	1
67dbddee2b3ff4cadaf50a10d887d3bf	Bacteria	Pseudomonadota	Alphaproteobacteria	Rhodobacterales	Paracoccaceae	Tropicibacter	NA	8.56379	-22.0772	4.16712	-5.29794	1.17116e-07	8.02979e-06	0.76
b9ba741ef132a6a33b513153bb328f18	Bacteria	Pseudomonadota	Alphaproteobacteria	Rhodobacterales	Paracoccaceae	Donghicola		10.2352	-20.7374	4.17056	-4.97233	6.61538e-07	3.81951e-05	0.69
d9faf8491fe8dff50a186e9e2aa96568	Bacteria	Bdellovibrionota	Oligoflexia	Oligoflexales	Oligoflexaceae	Pseudobacteriovorax	NA	36.0121	-20.6022	3.91132	-5.26734	1.38418e-07	8.93201e-06	0.86
72b5f8f5f2f822345ab87221e5833acb	Bacteria	Pseudomonadota	Gammaproteobacteria	Burkholderiales	Comamonadaceae	Delftia	tsuruhatensis	61.6933	-19.0805	4.18198	-4.56256	5.05338e-06	0.000241024	0.99
240dd27bb01067e83d012bc21208eb6f	Bacteria	Bacillota	Bacilli	Mycoplasmatales	Mycoplasmataceae	Mycoplasma	NA	461.549	-18.5929	4.15228	-4.47775	7.54346e-06	0.000344799	1
7f20b1bc6e69cafb8d7e5a78dc8462d4	Bacteria	Pseudomonadota	Gammaproteobacteria	Pseudomonadales	Litorivicinaceae	Litorivicinus	NA	223.284	9.54074	2.81678	3.3871	0.000706345	0.0309944	1
a25d40518ed9276816890c87d66c63c2	Bacteria	Pseudomonadota	Alphaproteobacteria	Kordiimonadales	Kordiimonadaceae	Kordiimonas	NA	12.1828	17.709	3.70726	4.77685	1.78063e-06	9.76673e-05	1
fcccccd8a8a36a09b6004862a74c97ed	Bacteria	Bacillota	Clostridia	Peptostreptococcales-Tissierellales	Fusibacteraceae	Fusibacter	NA	44.3177	19.2141	4.1875	4.58844	4.4657e-06	0.000222676	1
6244efcec3c7110d7a44632bf8182d1b	Bacteria	Pseudomonadota	Gammaproteobacteria	Burkholderiales	Neisseriaceae	NA	NA	18.8066	19.6804	4.1846	4.70305	2.56301e-06	0.000133887	1
06546e3df8811f0e9c2b62e52f0e9192	Bacteria	Acidobacteriota	Thermoanaerobaculia	Thermoanaerobaculales	Thermoanaerobaculaceae	Subgroup 10	NA	36.3274	21.795	4.17179	5.22437	1.74745e-07	1.06497e-05	1
9ee09935de8c58d680cc5e677353ee9a	Bacteria	Pseudomonadota	Gammaproteobacteria	Enterobacterales	Vibrionaceae	Vibrio	mediterranei	19.5902	22.1494	3.54543	6.24731	4.17591e-10	3.81747e-08	1
547fbb3e776dc62ccd1ed0112ea428eb	Bacteria	Pseudomonadota	Gammaproteobacteria	Burkholderiales	Nitrosomonadaceae	Nitrosomonas	NA	19.85	22.598	3.84514	5.87702	4.17707e-09	3.27304e-07	1
db1a0c31f623f2b1c46a6aa7c6b66313	Bacteria	Bacillota	Bacilli	Staphylococcales	Staphylococcaceae	Staphylococcus	capitis	27.7278	23.3037	2.90748	8.01508	1.10066e-15	4.02475e-13	0.64
47195928a23d4a1b1931f431dfb472c7	Bacteria	Pseudomonadota	Gammaproteobacteria	Pseudomonadales	Pseudohongiellaceae	Pseudohongiella	NA	30.4577	23.6983	3.57272	6.63311	3.2868e-11	4.50702e-09	0.99
b4d715389637a418683deff0505af340	Bacteria	Pseudomonadota	Alphaproteobacteria	Kordiimonadales	Kordiimonadaceae	Kordiimonas	NA	59.1861	26.0884	4.1653	6.26327	3.76989e-10	3.75961e-08	1
9b8e9e54a298396da4d91c6a86c8afc2	Bacteria	Acidobacteriota	Thermoanaerobaculia	Thermoanaerobaculales	Thermoanaerobaculaceae	Subgroup 10	NA	7.70746	28.2764	4.16916	6.78228	1.18293e-11	1.85383e-09	0.99
25db7466612e16fc9c385ff38fa6ffb3	Bacteria	Acidobacteriota	Thermoanaerobaculia	Thermoanaerobaculales	Thermoanaerobaculaceae	Subgroup 10	NA	39.7724	28.5019	4.18148	6.81623	9.34636e-12	1.70883e-09	1
01326c9c24fd4e161d0ccd4a0a2a45d2	Bacteria	Pseudomonadota	Gammaproteobacteria	Legionellales	Legionellaceae	NA	NA	8.18362	30.9874	4.07375	7.60661	2.81389e-14	7.71709e-12	0.99
GENUS-LEVEL
Kingdom	Phylum	Class	Order	Family	Genus	baseMean	log2FoldChange	lfcSE	stat	pvalue	padj
Bacteria	Pseudomonadota	Alphaproteobacteria	Sphingomonadales	Sphingomonadaceae	Altererythrobacter	47.6136	-24.2162	2.67465	-9.054	1.37826e-19	5.56817e-17
Bacteria	Pseudomonadota	Alphaproteobacteria	Rhodobacterales	Paracoccaceae	Tropicibacter	8.28428	-22.1528	4.16756	-5.31553	1.06345e-07	1.43211e-05
Bacteria	Pseudomonadota	Alphaproteobacteria	Rhodobacterales	Paracoccaceae	Donghicola	9.24407	-20.746	4.17159	-4.97316	6.58711e-07	6.65298e-05
Bacteria	Pseudomonadota	Gammaproteobacteria	Burkholderiales	Comamonadaceae	Delftia	50.3615	-19.2334	3.40372	-5.6507	1.59797e-08	3.2279e-06
Bacteria	Pseudomonadota	Gammaproteobacteria	Pseudomonadales	Spongiibacteraceae	Spongiibacter	300.387	3.29468	0.971731	3.39053	0.000697585	0.0402606
Bacteria	Pseudomonadota	Gammaproteobacteria	Enterobacterales	Shewanellaceae	Shewanella	30.0705	7.67636	1.78006	4.31241	1.61482e-05	0.00130477
Bacteria	Pseudomonadota	Gammaproteobacteria	Pseudomonadales	Litorivicinaceae	Litorivicinus	211.59	8.60815	2.39433	3.59522	0.000324114	0.0218237

## Sheet: K_DHW
ASV-LEVEL
FeatureID	Kingdom	Phylum	Class	Order	Family	Genus	Species	baseMean	log2FoldChange	lfcSE	stat	pvalue	padj	Confidence
b47cc5bb248621d4658a07ce1355a482	Bacteria	Actinomycetota	Actinobacteria	Propionibacteriales	Propionibacteriaceae	NA	NA	16.1569	-23.2763	4.16535	-5.58807	2.2961e-08	1.67921e-06	0.73
1f66e2789c51d4ffbe8473f9bc52345a	Bacteria	Pseudomonadota	Alphaproteobacteria	Sphingomonadales	Sphingomonadaceae	Altererythrobacter		45.5089	-22.3466	3.31134	-6.74851	1.49376e-11	3.55211e-09	0.66
aa9f0fe0f348bd5b2f02f26668e64790	Bacteria	Bacteroidota	Bacteroidia	Flavobacteriales	Flavobacteriaceae	Pseudotenacibaculum	NA	199.512	-22.1279	3.28463	-6.73681	1.61901e-11	3.55211e-09	0.71
a453b5faa2bb477be9c8910a749a76df	Bacteria	Pseudomonadota	Gammaproteobacteria	Beggiatoales	Leucotrichaceae	Leucothrix	mucor	60.9365	-21.8863	3.40879	-6.42055	1.3578e-10	1.86189e-08	1
109b89e38f683950fe0695f8fbde8ccd	Bacteria	Bacteroidota	Bacteroidia	Chitinophagales	Saprospiraceae	NA	NA	19.937	-21.3421	3.06107	-6.97211	3.12224e-12	1.1417e-09	1
cf7db82e70858d45ad6484afa9888d22	Bacteria	Pseudomonadota	Gammaproteobacteria	Pseudomonadales	Halieaceae	Marimicrobium	NA	6.65197	-21.0039	4.16657	-5.04106	4.62967e-07	2.53937e-05	0.54
6b2c389cb640d20f7b773f304abef834	Bacteria	Bacteroidota	Bacteroidia	Cytophagales	Cyclobacteriaceae	Ekhidna	NA	12.8103	-20.9951	3.74114	-5.61196	2.00043e-08	1.56748e-06	1
f3799bf62950712c153b73f30befb6ec	Bacteria	Acidobacteriota	Holophagae	Acanthopleuribacterales	Acanthopleuribacteraceae	Acanthopleuribacter	NA	9.91819	-20.7399	4.16705	-4.97712	6.45366e-07	3.12484e-05	1
4be81dd45da50113a83771e91de35d1a	Bacteria	Cyanobacteriota	Cyanobacteriia	Cyanobacteriales	Xenococcaceae	Pleurocapsa PCC-7319	NA	10.1566	-20.7258	4.16666	-4.9742	6.55163e-07	3.12484e-05	1
afb96a2224ffc3a060fbabdbaa696a8d	Bacteria	Cyanobacteriota	Cyanobacteriia	Cyanobacteriales	Xenococcaceae	Chroococcidiopsis PCC-6712	NA	12.5771	-20.182	4.16739	-4.84284	1.27997e-06	5.20048e-05	1
dd72b934d39130191c75649644a2ab02	Bacteria	Nitrospinota	Nitrospinia	Nitrospinales	Nitrospinaceae	Nitrospina	NA	16.6368	-20.1043	4.13657	-4.86012	1.17313e-06	4.94971e-05	0.95
d6adef2857a5d4e6777f0bf92c74499f	Bacteria	Bacteroidota	Bacteroidia	Chitinophagales	Saprospiraceae	Aureispira	maritima	4.71138	-19.7231	4.1693	-4.73056	2.23899e-06	8.46956e-05	0.72
bbdbe372ad63b4e0363dd76ab2a3f124	Bacteria	Pseudomonadota	Gammaproteobacteria	Burkholderiales	Nitrosomonadaceae	Nitrosomonas	NA	12.3183	-19.5491	3.81367	-5.12605	2.9588e-07	1.80322e-05	0.97
06322a86b463393b73f896461e4d555c	Bacteria	Acidobacteriota	Thermoanaerobaculia	Thermoanaerobaculales	Thermoanaerobaculaceae	Subgroup 10	NA	7.09367	-19.4548	4.17162	-4.66361	3.10706e-06	0.000113615	1
f754feb12e3112987210de56dab91c82	Bacteria	Bacillota	Bacilli	Mycoplasmatales	Mycoplasmataceae	Mycoplasma	NA	61.4369	-19.4508	3.96725	-4.90285	9.44573e-07	4.31749e-05	1
6c15d2f1c7f6a9b126b605bdf20b6a2f	Bacteria	Nitrospirota	Nitrospiria	Nitrospirales	Nitrospiraceae	Nitrospira	NA	5.15443	-19.0394	3.9552	-4.81375	1.48124e-06	5.80328e-05	1
620ec104eab439c1ed53020923b3fa6f	Bacteria	Acidobacteriota	Thermoanaerobaculia	Thermoanaerobaculales	Thermoanaerobaculaceae	Subgroup 10	NA	22.2983	-18.4918	3.71199	-4.98164	6.30469e-07	3.12484e-05	0.99
c3b0fb513f6eb9d86d5110ac5373846b	Bacteria	Thermodesulfobacteriota	Desulfuromonadia	PB19	NA	NA	NA	10.04	-17.0362	4.19192	-4.06406	4.82262e-05	0.00165326	0.81
ef3a8285df591f2204b649cfcef064d2	Bacteria	Acidobacteriota	Thermoanaerobaculia	Thermoanaerobaculales	Thermoanaerobaculaceae	Subgroup 10	NA	70.3893	-16.7661	4.08594	-4.10336	4.0719e-05	0.00144093	0.93
219919a53d4a26c3147666aba12e86b5	Bacteria	Pseudomonadota	Gammaproteobacteria	Pseudomonadales	Litorivicinaceae	Litorivicinus	NA	9.43697	-16.4232	4.21209	-3.89905	9.65705e-05	0.00321024	1
229afba0d0faeb8958cfae60a509a241	Bacteria	Planctomycetota	Phycisphaerae	Phycisphaerales	Phycisphaeraceae	Phycisphaera	NA	6.10591	-14.7681	4.24614	-3.478	0.000505173	0.0162992	1
01fd3fd643b44da6e8c38e586ac40521	Bacteria	Pseudomonadota	Alphaproteobacteria	Kordiimonadales	Kordiimonadaceae	Kordiimonas	NA	19.3734	20.2921	4.17182	4.86409	1.14984e-06	4.94971e-05	1
c105330028489af1b36f86435c74ca43	Bacteria	Pseudomonadota	Gammaproteobacteria	Pseudomonadales	MBAE14	NA	NA	6.66562	21.229	4.1688	5.09234	3.53669e-07	2.04198e-05	1
b4d715389637a418683deff0505af340	Bacteria	Pseudomonadota	Alphaproteobacteria	Kordiimonadales	Kordiimonadaceae	Kordiimonas	NA	59.1861	22.0769	4.16769	5.29716	1.17617e-07	7.58977e-06	1
a25d40518ed9276816890c87d66c63c2	Bacteria	Pseudomonadota	Alphaproteobacteria	Kordiimonadales	Kordiimonadaceae	Kordiimonas	NA	12.1828	22.5147	3.66184	6.14849	7.82263e-10	9.53492e-08	1
db1a0c31f623f2b1c46a6aa7c6b66313	Bacteria	Bacillota	Bacilli	Staphylococcales	Staphylococcaceae	Staphylococcus	capitis	27.7278	22.6682	2.90546	7.80193	6.09661e-15	6.68798e-12	0.64
547fbb3e776dc62ccd1ed0112ea428eb	Bacteria	Pseudomonadota	Gammaproteobacteria	Burkholderiales	Nitrosomonadaceae	Nitrosomonas	NA	19.85	22.8551	3.84161	5.94935	2.69204e-09	2.6847e-07	1
fcccccd8a8a36a09b6004862a74c97ed	Bacteria	Bacillota	Clostridia	Peptostreptococcales-Tissierellales	Fusibacteraceae	Fusibacter	NA	44.3177	23.0251	4.16558	5.52745	3.24911e-08	2.22767e-06	1
9ee09935de8c58d680cc5e677353ee9a	Bacteria	Pseudomonadota	Gammaproteobacteria	Enterobacterales	Vibrionaceae	Vibrio	mediterranei	19.5902	23.0751	3.53958	6.51916	7.07045e-11	1.26173e-08	1
47195928a23d4a1b1931f431dfb472c7	Bacteria	Pseudomonadota	Gammaproteobacteria	Pseudomonadales	Pseudohongiellaceae	Pseudohongiella	NA	30.4577	23.2122	3.5713	6.49964	8.05112e-11	1.26173e-08	0.99
44fed7a25eec9657ebd18873a3a05501	Bacteria	Spirochaetota	Spirochaetia	Spirochaetales	Spirochaetaceae	NA	NA	19.5021	23.502	3.84156	6.11782	9.48648e-10	1.04067e-07	0.52
6244efcec3c7110d7a44632bf8182d1b	Bacteria	Pseudomonadota	Gammaproteobacteria	Burkholderiales	Neisseriaceae	NA	NA	18.8066	23.6801	4.1652	5.68522	1.30645e-08	1.10245e-06	1
06546e3df8811f0e9c2b62e52f0e9192	Bacteria	Acidobacteriota	Thermoanaerobaculia	Thermoanaerobaculales	Thermoanaerobaculaceae	Subgroup 10	NA	36.3274	24.2469	4.16499	5.82159	5.82899e-09	5.32867e-07	1
086c210e4382d9af718c352c202b9a74	Bacteria	Pseudomonadota	Alphaproteobacteria	Rhodobacterales	Paracoccaceae	NA	NA	202.375	26.372	3.48852	7.55964	4.04177e-14	2.21691e-11	1
GENUS-LEVEL
Kingdom	Phylum	Class	Order	Family	Genus	baseMean	log2FoldChange	lfcSE	stat	pvalue	padj
Bacteria	Pseudomonadota	Alphaproteobacteria	Hyphomicrobiales	Devosiaceae	Devosia	10.1887	-18.63	3.39802	-5.48259	4.19136e-08	8.87683e-06
Bacteria	Pseudomonadota	Gammaproteobacteria	Pseudomonadales	Cellvibrionaceae	Aestuariicella	405.072	-2.86417	0.825518	-3.46954	0.000521345	0.0421247
Bacteria	Pseudomonadota	Gammaproteobacteria	Pseudomonadales	Cellvibrionaceae	Maricurvus	2065.08	-2.50973	0.691935	-3.62711	0.000286607	0.0289473
Bacteria	Actinomycetota	Actinobacteria	Bifidobacteriales	Bifidobacteriaceae	Bifidobacterium	9.39745	22.3928	4.16574	5.37546	7.63864e-08	1.02867e-05
Bacteria	Bacillota	Clostridia	Oscillospirales	Ruminococcaceae	Gemmiger	8.36236	22.805	4.16589	5.47422	4.39447e-08	8.87683e-06

## Sheet: M_DHW
ASV-LEVEL
FeatureID	Kingdom	Phylum	Class	Order	Family	Genus	Species	baseMean	log2FoldChange	lfcSE	stat	pvalue	padj	Confidence
afb96a2224ffc3a060fbabdbaa696a8d	Bacteria	Cyanobacteriota	Cyanobacteriia	Cyanobacteriales	Xenococcaceae	Chroococcidiopsis PCC-6712	NA	12.5771	-41.586	4.16748	-9.97868	1.88971e-23	2.07301e-20	1
cf7db82e70858d45ad6484afa9888d22	Bacteria	Pseudomonadota	Gammaproteobacteria	Pseudomonadales	Halieaceae	Marimicrobium	NA	6.65197	-35.2222	4.16666	-8.45333	2.831e-17	1.5528e-14	0.54
219919a53d4a26c3147666aba12e86b5	Bacteria	Pseudomonadota	Gammaproteobacteria	Pseudomonadales	Litorivicinaceae	Litorivicinus	NA	9.43697	-28.1846	4.21219	-6.69121	2.21339e-11	2.42809e-09	1
b47cc5bb248621d4658a07ce1355a482	Bacteria	Actinomycetota	Actinobacteria	Propionibacteriales	Propionibacteriaceae	NA	NA	16.1569	-26.7626	4.16544	-6.42492	1.31937e-10	1.31578e-08	0.73
180a1432450b0467a820e5f8c87a04d1	Bacteria	Pseudomonadota	Gammaproteobacteria	Enterobacterales	Alteromonadaceae	Alteromonas	mediterranea	85.0133	-24.6062	3.48348	-7.06369	1.62142e-12	3.5574e-10	1
5de48fa073b3b2c5b634e3b0d1858cbc	Bacteria	Pseudomonadota	Gammaproteobacteria	Enterobacterales	Alteromonadaceae	Alteromonas	NA	81.7391	-24.4099	3.47981	-7.01472	2.30408e-12	4.21262e-10	0.51
8777dbaec29fb1124542ebd18c7007b0	Bacteria	Pseudomonadota	Alphaproteobacteria	Rhodobacterales	Paracoccaceae	Cognatishimia	NA	182.971	-24.1101	3.8342	-6.28816	3.21243e-10	2.9367e-08	1
06322a86b463393b73f896461e4d555c	Bacteria	Acidobacteriota	Thermoanaerobaculia	Thermoanaerobaculales	Thermoanaerobaculaceae	Subgroup 10	NA	7.09367	-23.2287	4.17172	-5.56813	2.57487e-08	1.56924e-06	1
67dbddee2b3ff4cadaf50a10d887d3bf	Bacteria	Pseudomonadota	Alphaproteobacteria	Rhodobacterales	Paracoccaceae	Tropicibacter	NA	8.56379	-22.2578	4.16712	-5.34128	9.22918e-08	5.0622e-06	0.76
0db7781b4ea4886006f6cf7b5ad9ad62	Bacteria	Pseudomonadota	Gammaproteobacteria	Enterobacterales	Vibrionaceae	Photobacterium	NA	26.0135	-22.0129	4.13335	-5.32568	1.00577e-07	5.25397e-06	1
b9ba741ef132a6a33b513153bb328f18	Bacteria	Pseudomonadota	Alphaproteobacteria	Rhodobacterales	Paracoccaceae	Donghicola		10.2352	-20.9115	4.17056	-5.01407	5.32914e-07	2.33843e-05	0.69
82e266afb6bee79d156d387c9609ade4	Bacteria	Pseudomonadota	Gammaproteobacteria	Enterobacterales	Vibrionaceae	Vibrio	mediterranei	12.7959	-20.8234	4.17071	-4.99277	5.95199e-07	2.51128e-05	0.96
72b5f8f5f2f822345ab87221e5833acb	Bacteria	Pseudomonadota	Gammaproteobacteria	Burkholderiales	Comamonadaceae	Delftia	tsuruhatensis	61.6933	-19.1171	4.18198	-4.5713	4.84703e-06	0.000196933	0.99
6244efcec3c7110d7a44632bf8182d1b	Bacteria	Pseudomonadota	Gammaproteobacteria	Burkholderiales	Neisseriaceae	NA	NA	18.8066	17.9601	4.19417	4.28217	1.85082e-05	0.000725127	1
44fed7a25eec9657ebd18873a3a05501	Bacteria	Spirochaetota	Spirochaetia	Spirochaetales	Spirochaetaceae	NA	NA	19.5021	20.2812	3.8466	5.2725	1.34579e-07	6.71061e-06	0.52
47195928a23d4a1b1931f431dfb472c7	Bacteria	Pseudomonadota	Gammaproteobacteria	Pseudomonadales	Pseudohongiellaceae	Pseudohongiella	NA	30.4577	20.3025	3.57746	5.67512	1.38593e-08	8.94335e-07	0.99
547fbb3e776dc62ccd1ed0112ea428eb	Bacteria	Pseudomonadota	Gammaproteobacteria	Burkholderiales	Nitrosomonadaceae	Nitrosomonas	NA	19.85	20.7357	3.84528	5.3925	6.94825e-08	4.0117e-06	1
9ee09935de8c58d680cc5e677353ee9a	Bacteria	Pseudomonadota	Gammaproteobacteria	Enterobacterales	Vibrionaceae	Vibrio	mediterranei	19.5902	21.0768	3.54266	5.94943	2.69075e-09	2.10839e-07	1
a25d40518ed9276816890c87d66c63c2	Bacteria	Pseudomonadota	Alphaproteobacteria	Kordiimonadales	Kordiimonadaceae	Kordiimonas	NA	12.1828	21.8465	3.66265	5.96467	2.45132e-09	2.06854e-07	1
06546e3df8811f0e9c2b62e52f0e9192	Bacteria	Acidobacteriota	Thermoanaerobaculia	Thermoanaerobaculales	Thermoanaerobaculaceae	Subgroup 10	NA	36.3274	21.8551	4.16662	5.24529	1.56038e-07	7.13222e-06	1
c105330028489af1b36f86435c74ca43	Bacteria	Pseudomonadota	Gammaproteobacteria	Pseudomonadales	MBAE14	NA	NA	6.66562	21.9244	4.16705	5.26138	1.4298e-07	6.81953e-06	1
db1a0c31f623f2b1c46a6aa7c6b66313	Bacteria	Bacillota	Bacilli	Staphylococcales	Staphylococcaceae	Staphylococcus	capitis	27.7278	22.3494	2.90575	7.69142	1.4551e-14	3.99061e-12	0.64
01fd3fd643b44da6e8c38e586ac40521	Bacteria	Pseudomonadota	Alphaproteobacteria	Kordiimonadales	Kordiimonadaceae	Kordiimonas	NA	19.3734	23.8854	4.16522	5.73449	9.78084e-09	6.70599e-07	1
086c210e4382d9af718c352c202b9a74	Bacteria	Pseudomonadota	Alphaproteobacteria	Rhodobacterales	Paracoccaceae	NA	NA	202.375	24.3706	3.48878	6.98542	2.8401e-12	4.45084e-10	1
fcccccd8a8a36a09b6004862a74c97ed	Bacteria	Bacillota	Clostridia	Peptostreptococcales-Tissierellales	Fusibacteraceae	Fusibacter	NA	44.3177	24.6314	4.16497	5.91395	3.33995e-09	2.44261e-07	1
01326c9c24fd4e161d0ccd4a0a2a45d2	Bacteria	Pseudomonadota	Gammaproteobacteria	Legionellales	Legionellaceae	NA	NA	8.18362	27.7528	4.08169	6.79935	1.05089e-11	1.44103e-09	0.99
97f3db3b01f226238ba8618dd6f33caf	Bacteria	Pseudomonadota	Alphaproteobacteria	Hyphomicrobiales	Stappiaceae	Roseibium	NA	28.0881	28.1798	4.16502	6.76582	1.32556e-11	1.61571e-09	0.99
25db7466612e16fc9c385ff38fa6ffb3	Bacteria	Acidobacteriota	Thermoanaerobaculia	Thermoanaerobaculales	Thermoanaerobaculaceae	Subgroup 10	NA	39.7724	33.14	4.16383	7.95902	1.73413e-15	6.34114e-13	1
GENUS-LEVEL
Kingdom	Phylum	Class	Order	Family	Genus	baseMean	log2FoldChange	lfcSE	stat	pvalue	padj
Bacteria	Pseudomonadota	Alphaproteobacteria	Rhodobacterales	Paracoccaceae	Cognatishimia	194.431	-24.1797	3.53967	-6.83107	8.4286e-12	3.40515e-09
Bacteria	Pseudomonadota	Alphaproteobacteria	Rhodobacterales	Paracoccaceae	Tropicibacter	8.28428	-22.1914	4.16756	-5.3248	1.01064e-07	2.0415e-05
Bacteria	Dependentiae	Babeliae	Babeliales	Incertae Sedis	UBA12411	3.70696	-21.2996	4.12706	-5.16097	2.45676e-07	3.30844e-05
Bacteria	Pseudomonadota	Alphaproteobacteria	Rhodobacterales	Paracoccaceae	Donghicola	9.24407	-20.9916	4.17159	-5.03203	4.85306e-07	4.90159e-05
Bacteria	Pseudomonadota	Gammaproteobacteria	Enterobacterales	Alteromonadaceae	Alteromonas	178.716	-7.80896	1.87987	-4.15398	3.26747e-05	0.0022001
Bacteria	Pseudomonadota	Alphaproteobacteria	Sphingomonadales	Sphingomonadaceae	Qipengyuania	38.169	-7.03254	1.99723	-3.52114	0.0004297	0.0247998
Bacteria	Pseudomonadota	Gammaproteobacteria	Pseudomonadales	Cellvibrionaceae	Maricurvus	2065.08	-2.25972	0.691885	-3.26604	0.00109064	0.0489575
Bacteria	Bdellovibrionota	Bacteriovoracia	Bacteriovoracales	Bacteriovoracaceae	Peredibacter	39.7993	2.86319	0.885728	3.23259	0.00122674	0.0495603
Bacteria	Bacillota	Bacilli	Mycoplasmatales	Mycoplasmataceae	Mycoplasma	817.525	5.54216	1.63707	3.38541	0.00071073	0.0358918
Bacteria	Pseudomonadota	Gammaproteobacteria	Enterobacterales	Shewanellaceae	Shewanella	30.0705	8.49064	1.77347	4.78759	1.68798e-06	0.000136389

## Sheet: H_EHW
ASV-LEVEL
FeatureID	Kingdom	Phylum	Class	Order	Family	Genus	Species	baseMean	log2FoldChange	lfcSE	stat	pvalue	padj	Confidence
6b2c389cb640d20f7b773f304abef834	Bacteria	Bacteroidota	Bacteroidia	Cytophagales	Cyclobacteriaceae	Ekhidna	NA	12.0764	-44.1655	4.59612	-9.60932	7.30325e-22	8.93918e-19	1
1d0e409eca9ba016bc26ff8775fc0d99	Bacteria	Actinomycetota	Actinobacteria	Mycobacteriales	Corynebacteriaceae	Corynebacterium	accolens	12.5798	-43.1437	4.64273	-9.29273	1.50378e-20	9.20315e-18	0.95
dd70fbf69abf16ebcd552946e45a2c69	Bacteria	Pseudomonadota	Gammaproteobacteria	Enterobacterales	Alteromonadaceae	Alteromonas		8.3775	-40.6604	4.63897	-8.76495	1.86851e-18	7.62354e-16	0.84
393b62bc4532d27b36d824362f417f2c	Bacteria	Bacteroidota	Bacteroidia	Flavobacteriales	Flavobacteriaceae	Tenacibaculum	NA	24.9148	-31.5814	4.6424	-6.80282	1.0259e-11	1.2557e-09	0.73
16c177de6b5570b9acd9b1998f6a35b7	Bacteria	Pseudomonadota	Gammaproteobacteria	Enterobacterales	Vibrionaceae	Vibrio	mediterranei	22.5453	-31.1295	4.6385	-6.71111	1.93151e-11	1.97014e-09	1
c4abfab1632767bf94e552e30f792822	Bacteria	Actinomycetota	Actinobacteria	Propionibacteriales	Propionibacteriaceae	Cutibacterium	acnes	22.0564	-29.4096	4.65579	-6.31679	2.67048e-10	2.33476e-08	1
4bef825b2c893aca04f253300c6547e2	Bacteria	Bacteroidota	Bacteroidia	Flavobacteriales	Flavobacteriaceae	Aquimarina	NA	22.4394	-27.9765	4.63932	-6.03032	1.63637e-09	1.17819e-07	1
bc15283e2f3ce2dfece93e463c3ccea4	Bacteria	Pseudomonadota	Gammaproteobacteria	Enterobacterales	Vibrionaceae	Vibrio	sinaloensis	15.9633	-27.6358	4.63812	-5.9584	2.54717e-09	1.64091e-07	0.72
2d1257ad07655344da00a093bcc36e76	Bacteria	Pseudomonadota	Gammaproteobacteria	Pseudomonadales	OM182 clade	NA	NA	8.12242	-27.4453	4.64427	-5.90951	3.43129e-09	2.09995e-07	1
f37fc8f510bc2250b925cec2241a427f	Bacteria	Pseudomonadota	Gammaproteobacteria	Enterobacterales	Vibrionaceae	Vibrio	NA	5.71604	-27.0384	4.63911	-5.82835	5.59773e-09	3.11437e-07	1
ae8667802dd45857dd8a1a6b111e9ac2	Bacteria	Pseudomonadota	Alphaproteobacteria	Kordiimonadales	Kordiimonadaceae	Kordiimonas	NA	6.10775	-26.9368	4.63902	-5.80658	6.37611e-09	3.3932e-07	1
b915ca612ad9b1471e41d0cfcdadc246	Bacteria	Actinomycetota	Actinobacteria	Mycobacteriales	Corynebacteriaceae	Lawsonella	NA	33.2018	-25.6431	4.63783	-5.52911	3.21868e-08	1.57587e-06	1
d0bef988e0e585dbc56cdfc73f8368fa	Bacteria	Pseudomonadota	Alphaproteobacteria	Kiloniellales	Kiloniellaceae	Kiloniella	NA	42.9867	-25.0104	3.82534	-6.53808	6.23125e-11	5.86697e-09	1
91779e62f1efb1cc8966f379628af9a2	Bacteria	Bacillota	Bacilli	Lactobacillales	Lactobacillaceae	Weissella	cibaria	88.7161	-24.8638	3.5152	-7.0732	1.51398e-12	3.08851e-10	0.89
ec0cdd63b0a5a5b31ea09699776e32cc	Bacteria	Acidobacteriota	Thermoanaerobaculia	Thermoanaerobaculales	Thermoanaerobaculaceae	Subgroup 10	NA	61.9624	-23.7172	4.40039	-5.3898	7.0538e-08	3.08352e-06	1
02b1fd4795ba017c16e114d203baf290	Bacteria	Bacteroidota	Bacteroidia	Flavobacteriales	Flavobacteriaceae	Aquibacter	NA	12.475	-22.5598	4.63952	-4.86252	1.15898e-06	4.43311e-05	0.65
645e94dd0b596f07be35f9a058268e31	Bacteria	Bacteroidota	Bacteroidia	Flavobacteriales	Flavobacteriaceae	Tenacibaculum	NA	45.3065	-22.1899	3.76081	-5.90031	3.62824e-09	2.11474e-07	0.62
f4321a07e33c40757ea3ace6d2243054	Bacteria	Thermodesulfobacteriota	Desulfuromonadia	PB19	NA	NA	NA	5.19463	-21.6698	4.64043	-4.66978	3.01527e-06	0.00010855	1
8777dbaec29fb1124542ebd18c7007b0	Bacteria	Pseudomonadota	Alphaproteobacteria	Rhodobacterales	Paracoccaceae	Cognatishimia	NA	14.5595	-21.3479	4.64112	-4.59973	4.23033e-06	0.000143831	1
c829c735fa01b1d1f09d364851ed2b24	Bacteria	Bacillota	Bacilli	Mycoplasmatales	Mycoplasmataceae	Mycoplasma	NA	593.596	-21.2725	3.39733	-6.26153	3.81222e-10	3.11077e-08	0.63
0141b97d4d854b90f551475ae79ba91e	Bacteria	Cyanobacteriota	Cyanobacteriia	Cyanobacteriales	Xenococcaceae	Pleurocapsa PCC-7319	NA	10.8669	-20.7628	4.64241	-4.47241	7.73433e-06	0.000237127	1
2f63523d16c3c676185522a55d461afe	Bacteria	Bacillota	Bacilli	Bacillales	Planococcaceae	Planococcus	rifietoensis	18.4044	-20.6	4.64485	-4.43501	9.20666e-06	0.000269366	1
00b95898e1a93125976921529764b883	Bacteria	Pseudomonadota	Gammaproteobacteria	Pseudomonadales	OM182 clade	NA	NA	15.6172	-20.0025	4.64783	-4.30362	1.68029e-05	0.000457039	1
cef70bbf14c42233b86ba24d51b97bcc	Bacteria	Nitrospirota	Nitrospiria	Nitrospirales	Nitrospiraceae	Nitrospira	bacterium	10.7921	-19.4366	4.45734	-4.36058	1.29717e-05	0.000369242	0.64
43629893ef239df9e0630143f49e9282	Bacteria	Thermodesulfobacteriota	Desulfuromonadia	PB19	NA	NA	NA	6.66777	-17.9398	4.55033	-3.94253	8.06255e-05	0.00205595	0.98
adbe4d1a3468d0a697b453bc36051bee	Bacteria	Cyanobacteriota	Vampirivibrionia	Obscuribacterales	Obscuribacteraceae	NA	NA	47.8971	9.41683	2.10573	4.472	7.74924e-06	0.000237127	1
f3799bf62950712c153b73f30befb6ec	Bacteria	Acidobacteriota	Holophagae	Acanthopleuribacterales	Acanthopleuribacteraceae	Acanthopleuribacter	NA	6.04281	19.4005	4.65598	4.1668	3.08904e-05	0.000804465	1
04cdda7f84f5a33109e7c580d48fac9d	Bacteria	Pseudomonadota	Alphaproteobacteria	Kiloniellales	Kiloniellaceae	Kiloniella		34.5032	19.8729	4.65074	4.27306	1.92808e-05	0.000513036	1
eb54fbd0c19fc5fc00b21f5c403df136	Bacteria	Bacteroidota	Bacteroidia	Bacteroidales	Muribaculaceae	NA	NA	4.41182	20.1344	4.65023	4.32977	1.49267e-05	0.000415233	1
3dad2971b985488adc10fef07f262456	Bacteria	Pseudomonadota	Gammaproteobacteria	Steroidobacterales	Woeseiaceae	Woeseia	NA	7.59816	20.6053	4.64694	4.43417	9.24294e-06	0.000269366	1
462f1d4f7f72d45efe0571e9fa1ce171	Bacteria	Pseudomonadota	Alphaproteobacteria	Rhodobacterales	Paracoccaceae	Confluentimicrobium	NA	19.7011	20.8486	4.64485	4.48854	7.17119e-06	0.000230988	0.82
120ca148ee508d401531cda1f3f9f897	Bacteria	Pseudomonadota	Alphaproteobacteria	Rhodobacterales	Paracoccaceae	Pseudooceanicola		15.6307	21.2637	4.64437	4.57839	4.68572e-06	0.000155009	0.86
c4353e7c942787b5aa78b83a438d382b	Bacteria	Pseudomonadota	Gammaproteobacteria	Enterobacterales	Aeromonadaceae	Aeromonas	caviae	5.0248	21.5948	4.64241	4.65163	3.29316e-06	0.000115167	0.78
88ce1f249cb0c9e531cff5164bd3f8cf	Bacteria	Cyanobacteriota	Cyanobacteriia	Cyanobacteriales	Paraspirulinaceae	Phormidium	NA	11.406	22.0113	3.61684	6.08578	1.15927e-09	8.86843e-08	1
8f0f6d05d3d32b27188a0de5d1bbb541	Bacteria	Actinomycetota	Actinobacteria	Propionibacteriales	Propionibacteriaceae	NA	NA	21.9541	22.4582	4.64076	4.83934	1.30273e-06	4.83194e-05	0.57
db1a0c31f623f2b1c46a6aa7c6b66313	Bacteria	Bacillota	Bacilli	Staphylococcales	Staphylococcaceae	Staphylococcus	capitis	10.8607	22.7876	4.63964	4.91151	9.03764e-07	3.56841e-05	0.64
58c76febad417f33ef4e49080a955d53	Bacteria	Bacillota	Bacilli	Mycoplasmatales	Mycoplasmataceae	Mycoplasma	NA	77.8353	23.8946	3.05622	7.81834	5.35253e-15	1.3103e-12	0.79
f754feb12e3112987210de56dab91c82	Bacteria	Bacillota	Bacilli	Mycoplasmatales	Mycoplasmataceae	Mycoplasma	NA	28.55	23.9274	4.63868	5.15825	2.49275e-07	1.01704e-05	1
d840ea243f0ec1a970e4ae99260179b6	Bacteria	Pseudomonadota	Alphaproteobacteria	Hyphomicrobiales	Beijerinckiaceae	Methylobacterium	brachiatum	11.6627	23.9359	4.63891	5.1598	2.47209e-07	1.01704e-05	0.92
ef3a8285df591f2204b649cfcef064d2	Bacteria	Acidobacteriota	Thermoanaerobaculia	Thermoanaerobaculales	Thermoanaerobaculaceae	Subgroup 10	NA	59.1016	24.304	4.48196	5.42263	5.87294e-08	2.6624e-06	0.93
240dd27bb01067e83d012bc21208eb6f	Bacteria	Bacillota	Bacilli	Mycoplasmatales	Mycoplasmataceae	Mycoplasma	NA	398.01	25.4541	4.63786	5.48833	4.05746e-08	1.91013e-06	1
772897a3c65383e07a6c8584d965fadc	Bacteria	Pseudomonadota	Gammaproteobacteria	Pseudomonadales	Alcanivoracaceae1	Alcanivorax	NA	9.17729	26.3609	4.66915	5.64576	1.64455e-08	8.38721e-07	1
5c84aeaf529354cd10895d7ab5a25ead	Bacteria	Cyanobacteriota	Cyanobacteriia	Cyanobacteriales	Xenococcaceae	Pleurocapsa PCC-7319	NA	5.39721	27.7687	4.64108	5.98324	2.18747e-09	1.48748e-07	1
3b511ddead5abf8d996b17a0ba30a975	Bacteria	Bacteroidota	Bacteroidia	Bacteroidales	Muribaculaceae	NA	NA	7.25141	31.3129	4.64773	6.73725	1.61411e-11	1.79607e-09	1
3164668ea528c5de0edf6cab36187b82	Bacteria	Pseudomonadota	Gammaproteobacteria	Enterobacterales	Alteromonadaceae	Alteromonas	NA	6.03316	32.1767	4.64033	6.93415	4.08676e-12	5.558e-10	0.98
f4a0b97f74f5bc52edfce16f17142f7e	Bacteria	Pseudomonadota	Gammaproteobacteria	Pseudomonadales	Moraxellaceae	Acinetobacter	johnsonii	5.57109	32.5164	4.64278	7.00364	2.494e-12	3.81582e-10	0.99
cb2b40c10c19d0425cc7f435fbd34f26	Bacteria	Pseudomonadota	Gammaproteobacteria	Pseudomonadales	Moraxellaceae	Acinetobacter	ursingii	3.5459	32.5473	4.64453	7.00766	2.42342e-12	3.81582e-10	1
7d80c76b6c1bedb3f8452fdab0cd1fa6	Bacteria	Pseudomonadota	Gammaproteobacteria	Pseudomonadales	Oceanospirillaceae	Oceanospirillum	NA	10.9593	37.3206	4.538	8.22403	1.96785e-16	6.02161e-14	0.97
GENUS-LEVEL
Kingdom	Phylum	Class	Order	Family	Genus	baseMean	log2FoldChange	lfcSE	stat	pvalue	padj
Bacteria	Spirochaetota	Spirochaetia	Spirochaetales	Spirochaetaceae	Spirochaeta	31.3978	-34.7343	3.62618	-9.57876	9.82212e-22	4.32173e-19
Bacteria	Actinomycetota	Actinobacteria	Pseudonocardiales	Pseudonocardiaceae	Actinophytocola	8.44286	-21.6415	4.02391	-5.37824	7.52189e-08	1.65482e-05
Bacteria	Pseudomonadota	Alphaproteobacteria	Rhodobacterales	Paracoccaceae	Cognatishimia	14.7817	-21.3596	4.38732	-4.86848	1.12457e-06	0.000164937
Bacteria	Pseudomonadota	Gammaproteobacteria	Pseudomonadales	Saccharospirillaceae	Oleibacter	40.5151	-9.07746	2.06741	-4.39075	1.12959e-05	0.000994043
Bacteria	Bacillota	Bacilli	Staphylococcales	Gemellaceae	Gemella	5.76499	19.4927	4.39025	4.44001	8.99554e-06	0.000989509
Bacteria	Bacillota	Clostridia	Oscillospirales	Ruminococcaceae	Faecalibacterium	3.9106	20.0423	4.65398	4.30648	1.65871e-05	0.00121639

## Sheet: K_EHW
ASV-LEVEL			ASV-LEVEL
FeatureID	Kingdom	Phylum	Class	Order	Family	Genus	Species	baseMean	log2FoldChange	lfcSE	stat	pvalue	padj	Confidence
b915ca612ad9b1471e41d0cfcdadc246	Bacteria	Actinomycetota	Actinobacteria	Mycobacteriales	Corynebacteriaceae	Lawsonella	NA	33.2018	-24.6822	4.63768	-5.3221	1.02576e-07	1.56941e-05	1
bc15283e2f3ce2dfece93e463c3ccea4	Bacteria	Pseudomonadota	Gammaproteobacteria	Enterobacterales	Vibrionaceae	Vibrio	sinaloensis	15.9633	-23.802	4.63796	-5.132	2.86677e-07	2.69918e-05	0.72
1c9a77e038045e55adf4284993ffea48	Bacteria	Cyanobacteriota	Cyanobacteriia	Cyanobacteriales	Xenococcaceae	NA	NA	26.539	-22.8448	4.63795	-4.92562	8.40917e-07	4.82084e-05	0.78
9ee09935de8c58d680cc5e677353ee9a	Bacteria	Pseudomonadota	Gammaproteobacteria	Enterobacterales	Vibrionaceae	Vibrio	mediterranei	34.8508	-22.7074	4.25092	-5.34177	9.2042e-08	1.56941e-05	1
ae8667802dd45857dd8a1a6b111e9ac2	Bacteria	Pseudomonadota	Alphaproteobacteria	Kordiimonadales	Kordiimonadaceae	Kordiimonas	NA	6.10775	-22.4039	4.63886	-4.82962	1.36792e-06	6.27857e-05	1
e46bdc28a13678e70d322469d16331a2	Bacteria	Pseudomonadota	Gammaproteobacteria	Pseudomonadales	Oceanospirillaceae	Oceanospirillum	NA	14.0544	-22.389	4.63813	-4.82715	1.38498e-06	6.27857e-05	1
f37fc8f510bc2250b925cec2241a427f	Bacteria	Pseudomonadota	Gammaproteobacteria	Enterobacterales	Vibrionaceae	Vibrio	NA	5.71604	-22.177	4.63896	-4.7806	1.74769e-06	7.0752e-05	1
5cad22acb7b5d112ea8df9c403b81b9c	Bacteria	Bacillota	Bacilli	Lactobacillales	Lactobacillaceae	Weissella	cibaria	33.4017	-22.1561	4.6384	-4.77667	1.78223e-06	7.0752e-05	0.91
2f5016184f0d062dbcb7e25e42b5e96f	Bacteria	Actinomycetota	Actinobacteria	Mycobacteriales	Corynebacteriaceae	Corynebacterium	propinquum	18.1324	-22.0761	4.63813	-4.75971	1.9387e-06	7.267e-05	0.93
16c177de6b5570b9acd9b1998f6a35b7	Bacteria	Pseudomonadota	Gammaproteobacteria	Enterobacterales	Vibrionaceae	Vibrio	mediterranei	22.5453	-22.0673	4.63834	-4.75758	1.95924e-06	7.267e-05	1
a621ebee1848acf6d1b9216dd0aa4b60	Bacteria	Pseudomonadota	Alphaproteobacteria	Rhodobacterales	Paracoccaceae	Confluentimicrobium	NA	49.1613	-21.8793	3.55175	-6.16014	7.26799e-10	3.60827e-07	0.69
aaedd0a85e71773906e5fde1adf76b8b	Bacteria	Pseudomonadota	Gammaproteobacteria	Pseudomonadales	Oleiphilaceae	Oleiphilus	NA	22.7622	-21.3873	4.08861	-5.23096	1.68632e-07	2.2934e-05	1
4bef825b2c893aca04f253300c6547e2	Bacteria	Bacteroidota	Bacteroidia	Flavobacteriales	Flavobacteriaceae	Aquimarina	NA	22.4394	-21.3199	4.63916	-4.59564	4.31428e-06	0.000135402	1
dd70fbf69abf16ebcd552946e45a2c69	Bacteria	Pseudomonadota	Gammaproteobacteria	Enterobacterales	Alteromonadaceae	Alteromonas		8.3775	-21.022	4.63881	-4.53177	5.84915e-06	0.000170461	0.84
3701ac40db9b05ab677be2380cabaeb0	Bacteria	Pseudomonadota	Gammaproteobacteria	Enterobacterales	Erwiniaceae	Pantoea	NA	17.8513	-20.6892	4.54432	-4.55275	5.29504e-06	0.000162028	0.6
90bf1471d39b9b91373b4009d4ba08e8	Bacteria	Actinomycetota	Actinobacteria	Mycobacteriales	Corynebacteriaceae	Lawsonella	NA	13.5395	-19.6261	4.54312	-4.31997	1.56053e-05	0.000434111	1
393b62bc4532d27b36d824362f417f2c	Bacteria	Bacteroidota	Bacteroidia	Flavobacteriales	Flavobacteriaceae	Tenacibaculum	NA	24.9148	-19.5911	4.64225	-4.22017	2.44113e-05	0.000663988	0.73
2d1257ad07655344da00a093bcc36e76	Bacteria	Pseudomonadota	Gammaproteobacteria	Pseudomonadales	OM182 clade	NA	NA	8.12242	-19.3442	4.64411	-4.16532	3.10913e-05	0.000809697	1
5de48fa073b3b2c5b634e3b0d1858cbc	Bacteria	Pseudomonadota	Gammaproteobacteria	Enterobacterales	Alteromonadaceae	Alteromonas	NA	12.6139	-18.9903	4.64517	-4.08817	4.34782e-05	0.00108607	0.51
1d0e409eca9ba016bc26ff8775fc0d99	Bacteria	Actinomycetota	Actinobacteria	Mycobacteriales	Corynebacteriaceae	Corynebacterium	accolens	12.5798	-18.9446	4.64258	-4.08062	4.49161e-05	0.00109955	0.95
6b2c389cb640d20f7b773f304abef834	Bacteria	Bacteroidota	Bacteroidia	Cytophagales	Cyclobacteriaceae	Ekhidna	NA	12.0764	-18.033	4.59597	-3.92365	8.72177e-05	0.00209323	1
c4abfab1632767bf94e552e30f792822	Bacteria	Actinomycetota	Actinobacteria	Propionibacteriales	Propionibacteriaceae	Cutibacterium	acnes	22.0564	-17.7518	4.65563	-3.81296	0.00013731	0.00317108	1
0ed0f86e6e5da6bdafd77bca1765fc06	Bacteria	Pseudomonadota	Alphaproteobacteria	Rickettsiales	Anaplasmataceae	NA	NA	28451.4	-12.2213	3.8936	-3.13881	0.00169636	0.0357991	0.54
ea777f2029d7163f45732028ef63fb7a	Bacteria	Pseudomonadota	Gammaproteobacteria	Salinisphaerales	Nevskiaceae	Panacagrimonas	NA	52.1924	-10.7682	3.27754	-3.28546	0.00101816	0.0222542	1
adbe4d1a3468d0a697b453bc36051bee	Bacteria	Cyanobacteriota	Vampirivibrionia	Obscuribacterales	Obscuribacteraceae	NA	NA	47.8971	7.55932	2.10609	3.58928	0.000331597	0.0075162	1
33fa725ae2c38ece01e555e6db4a5ce6	Bacteria	Thermodesulfobacteriota	Desulfuromonadia	Bradymonadales	NA	NA	NA	13.02	7.67395	2.43757	3.1482	0.0016428	0.035277	0.8
47195928a23d4a1b1931f431dfb472c7	Bacteria	Pseudomonadota	Gammaproteobacteria	Pseudomonadales	Pseudohongiellaceae	Pseudohongiella	NA	53.4845	10.0984	3.29396	3.06574	0.00217131	0.0450455	0.99
f754feb12e3112987210de56dab91c82	Bacteria	Bacillota	Bacilli	Mycoplasmatales	Mycoplasmataceae	Mycoplasma	NA	28.55	16.4885	4.70294	3.506	0.000454889	0.0101233	1
5a05b3b29158bb33acdec9d6acab8a8f	Bacteria	Bacillota	Bacilli	Mycoplasmatales	Mycoplasmataceae	Mycoplasma	NA	149.279	16.7857	4.36773	3.84311	0.000121485	0.00285957	1
d840ea243f0ec1a970e4ae99260179b6	Bacteria	Pseudomonadota	Alphaproteobacteria	Hyphomicrobiales	Beijerinckiaceae	Methylobacterium	brachiatum	11.6627	19.0409	4.65159	4.0934	4.25085e-05	0.00108397	0.92
1b1a111c150c332926765a7f30e3bff9	Bacteria	Pseudomonadota	Alphaproteobacteria	Hyphomicrobiales	Rhizobiaceae	Hoeflea	NA	9.7451	19.5038	4.64543	4.1985	2.68692e-05	0.000714954	1
af8b9cbbe9cfad80d0a33b14fdc41486	Bacteria	Bacillota	Bacilli	Erysipelotrichales	Erysipelotrichaceae	Dubosiella	NA	5.55476	20.9017	4.64043	4.50426	6.66061e-06	0.000189595	1
ef3a8285df591f2204b649cfcef064d2	Bacteria	Acidobacteriota	Thermoanaerobaculia	Thermoanaerobaculales	Thermoanaerobaculaceae	Subgroup 10	NA	59.1016	20.9423	4.48474	4.66969	3.01659e-06	9.97922e-05	0.93
c4353e7c942787b5aa78b83a438d382b	Bacteria	Pseudomonadota	Gammaproteobacteria	Enterobacterales	Aeromonadaceae	Aeromonas	caviae	5.0248	21.0455	4.63996	4.5357	5.74114e-06	0.000170461	0.78
74f2f0debd0f3aa06aa2a6e83a67ab0a	Bacteria	Pseudomonadota	Alphaproteobacteria	Rhodobacterales	Paracoccaceae	Sagittula	NA	6.35856	21.367	4.63957	4.6054	4.11681e-06	0.000132604	0.71
eb54fbd0c19fc5fc00b21f5c403df136	Bacteria	Bacteroidota	Bacteroidia	Bacteroidales	Muribaculaceae	NA	NA	4.41182	21.6797	4.639	4.67335	2.9632e-06	9.97922e-05	1
db1a0c31f623f2b1c46a6aa7c6b66313	Bacteria	Bacillota	Bacilli	Staphylococcales	Staphylococcaceae	Staphylococcus	capitis	10.8607	21.91	4.63878	4.72322	2.32135e-06	8.11808e-05	0.64
3dad2971b985488adc10fef07f262456	Bacteria	Pseudomonadota	Gammaproteobacteria	Steroidobacterales	Woeseiaceae	Woeseia	NA	7.59816	21.9511	4.63875	4.73211	2.22199e-06	7.99916e-05	1
88ce1f249cb0c9e531cff5164bd3f8cf	Bacteria	Cyanobacteriota	Cyanobacteriia	Cyanobacteriales	Paraspirulinaceae	Phormidium	NA	11.406	22.1486	3.61374	6.12899	8.84379e-10	3.60827e-07	1
8f0f6d05d3d32b27188a0de5d1bbb541	Bacteria	Actinomycetota	Actinobacteria	Propionibacteriales	Propionibacteriaceae	NA	NA	21.9541	22.1531	4.63883	4.77558	1.79192e-06	7.0752e-05	0.57
b944ad8bc227ac68ae6c77d5907846e8	Bacteria	Pseudomonadota	Gammaproteobacteria	Burkholderiales	Methylophilaceae	Methylotenera	NA	55.6578	22.2727	4.63836	4.80184	1.57214e-06	6.8725e-05	1
f3799bf62950712c153b73f30befb6ec	Bacteria	Acidobacteriota	Holophagae	Acanthopleuribacterales	Acanthopleuribacteraceae	Acanthopleuribacter	NA	6.04281	22.398	4.63839	4.82883	1.37337e-06	6.27857e-05	1
7faa2a31ae94f0502faf387d46e4bb18	Bacteria	Bacillota	Bacilli	Lactobacillales	Enterococcaceae	Enterococcus	faecalis	15.3523	22.565	4.63817	4.86506	1.14424e-06	5.8356e-05	0.94
222f51ff747dc337c8a28704a85cc89f	Bacteria	Bacteroidota	Bacteroidia	Chitinophagales	Saprospiraceae	NA	NA	6.25908	22.5855	4.63825	4.8694	1.11938e-06	5.8356e-05	1
e0ac65f22a4bbd3dc4a4ff4f1b707f49	Bacteria	Pseudomonadota	Alphaproteobacteria	Rhodobacterales	Paracoccaceae	Maritimibacter	NA	7.21331	22.8186	4.63814	4.91976	8.66491e-07	4.82084e-05	0.5
120ca148ee508d401531cda1f3f9f897	Bacteria	Pseudomonadota	Alphaproteobacteria	Rhodobacterales	Paracoccaceae	Pseudooceanicola		15.6307	22.9601	4.63818	4.95024	7.41219e-07	4.53626e-05	0.86
c2e11a6d7cc7269eca89f58d251d64c4	Bacteria	Bacteroidota	Bacteroidia	Chitinophagales	Saprospiraceae	Phaeodactylibacter	NA	11.9504	23.3576	4.63786	5.03629	4.74648e-07	3.05773e-05	0.82
4f33bd4a9bb5d394b1844e2ac4747e42	Bacteria	Pseudomonadota	Alphaproteobacteria	Sphingomonadales	Sphingomonadaceae	NA	NA	11.0767	23.3992	4.63789	5.04522	4.52988e-07	3.05773e-05	1
3918febc51983284849756809d2e23f0	Bacteria	Myxococcota	Polyangiia	Nannocystales	Nannocystaceae	NA	NA	10.3756	23.4196	4.63793	5.04958	4.4279e-07	3.05773e-05	1
694d4083190cae2a87361748fd3ffde4	Bacteria	Calditrichota	Calditrichia	Calditrichales	Calditrichaceae	Calorithrix	insularis	11.6258	23.4499	4.63789	5.05615	4.27797e-07	3.05773e-05	0.54
0ba38fccc6409c8dd5865abf7fa47957	Bacteria	Pseudomonadota	Alphaproteobacteria	Rhodobacterales	Paracoccaceae	NA	NA	11.8484	23.5436	4.63786	5.0764	3.84649e-07	3.05773e-05	1
97f3db3b01f226238ba8618dd6f33caf	Bacteria	Pseudomonadota	Alphaproteobacteria	Hyphomicrobiales	Stappiaceae	Roseibium	NA	15.64	23.6614	4.63788	5.10178	3.36473e-07	2.94174e-05	0.99
086c210e4382d9af718c352c202b9a74	Bacteria	Pseudomonadota	Alphaproteobacteria	Rhodobacterales	Paracoccaceae	NA	NA	13.7784	23.8187	4.63783	5.13575	2.81023e-07	2.69918e-05	1
462f1d4f7f72d45efe0571e9fa1ce171	Bacteria	Pseudomonadota	Alphaproteobacteria	Rhodobacterales	Paracoccaceae	Confluentimicrobium	NA	19.7011	24.0103	4.63772	5.17719	2.25256e-07	2.50649e-05	0.82
1660a174d5596d36236dd809f6cd6551	Bacteria	Chloroflexota	Anaerolineae	Ardenticatenales	Ardenticatenaceae	NA	NA	19.2117	24.0778	4.63772	5.19173	2.08344e-07	2.50649e-05	1
58c76febad417f33ef4e49080a955d53	Bacteria	Bacillota	Bacilli	Mycoplasmatales	Mycoplasmataceae	Mycoplasma	NA	77.8353	24.4354	3.05514	7.99813	1.26326e-15	1.54624e-12	0.79
04cdda7f84f5a33109e7c580d48fac9d	Bacteria	Pseudomonadota	Alphaproteobacteria	Kiloniellales	Kiloniellaceae	Kiloniella		34.5032	24.8212	4.63758	5.35219	8.68964e-08	1.56941e-05	1
240dd27bb01067e83d012bc21208eb6f	Bacteria	Bacillota	Bacilli	Mycoplasmatales	Mycoplasmataceae	Mycoplasma	NA	398.01	24.883	4.63758	5.36553	8.07127e-08	1.56941e-05	1
a56a7be36c5f43397f2f3e3622bb2e6f	Bacteria	Acidobacteriota	Thermoanaerobaculia	Thermoanaerobaculales	Thermoanaerobaculaceae	Subgroup 10	NA	50.3602	25.3761	4.63753	5.4719	4.45245e-08	1.36245e-05	1
GENUS-LEVEL			GENUS-LEVEL
Kingdom	Phylum	Class	Order	Family	Genus	baseMean	log2FoldChange	lfcSE	stat	pvalue	padj
Bacteria	Spirochaetota	Spirochaetia	Spirochaetales	Spirochaetaceae	Spirochaeta	31.3978	-18.047	3.62611	-4.97696	6.45899e-07	0.000120371
Bacteria	Actinomycetota	Actinobacteria	Bifidobacteriales	Bifidobacteriaceae	Gardnerella	18.9138	-17.555	4.15049	-4.22963	2.34081e-05	0.00147137
Bacteria	Pseudomonadota	Alphaproteobacteria	Hyphomicrobiales	Rhizobiaceae	Hoeflea	9.99108	20.057	4.21095	4.76305	1.90686e-06	0.000209755
Bacteria	Bacillota	Clostridia	Oscillospirales	Ruminococcaceae	Faecalibacterium	3.9106	21.0664	4.64025	4.53994	5.62698e-06	0.000412645
Bacteria	Pseudomonadota	Gammaproteobacteria	Steroidobacterales	Steroidobacteraceae	Steroidobacter	3.69861	21.3448	4.63985	4.60033	4.21831e-06	0.000371211
Bacteria	Bacillota	Bacilli	Staphylococcales	Gemellaceae	Gemella	5.76499	22.5082	4.36784	5.15317	2.56126e-07	0.000112695
Bacteria	Pseudomonadota	Alphaproteobacteria	Rhodobacterales	Paracoccaceae	Maritimibacter	7.03016	22.8676	4.63811	4.93038	8.20714e-07	0.000120371

## Sheet: M_EHW
ASV-LEVEL
FeatureID	Kingdom	Phylum	Class	Order	Family	Genus	Species	baseMean	log2FoldChange	lfcSE	stat	pvalue	padj	Confidence
1c9a77e038045e55adf4284993ffea48	Bacteria	Cyanobacteriota	Cyanobacteriia	Cyanobacteriales	Xenococcaceae	NA	NA	26.539	-32.8429	4.6381	-7.08111	1.43e-12	1.69312e-10	0.78
393b62bc4532d27b36d824362f417f2c	Bacteria	Bacteroidota	Bacteroidia	Flavobacteriales	Flavobacteriaceae	Tenacibaculum	NA	24.9148	-31.9064	4.6424	-6.87282	6.2945e-12	5.32335e-10	0.73
e46bdc28a13678e70d322469d16331a2	Bacteria	Pseudomonadota	Gammaproteobacteria	Pseudomonadales	Oceanospirillaceae	Oceanospirillum	NA	14.0544	-31.5522	4.63829	-6.80255	1.02781e-11	6.7607e-10	1
16c177de6b5570b9acd9b1998f6a35b7	Bacteria	Pseudomonadota	Gammaproteobacteria	Enterobacterales	Vibrionaceae	Vibrio	mediterranei	22.5453	-31.1469	4.6385	-6.71487	1.88238e-11	1.01306e-09	1
5de48fa073b3b2c5b634e3b0d1858cbc	Bacteria	Pseudomonadota	Gammaproteobacteria	Enterobacterales	Alteromonadaceae	Alteromonas	NA	12.6139	-30.0489	4.64533	-6.46863	9.88945e-11	4.5035e-09	0.51
bc15283e2f3ce2dfece93e463c3ccea4	Bacteria	Pseudomonadota	Gammaproteobacteria	Enterobacterales	Vibrionaceae	Vibrio	sinaloensis	15.9633	-27.6994	4.63812	-5.97212	2.34187e-09	8.66492e-08	0.72
5cad22acb7b5d112ea8df9c403b81b9c	Bacteria	Bacillota	Bacilli	Lactobacillales	Lactobacillaceae	Weissella	cibaria	33.4017	-27.5706	4.63855	-5.9438	2.78495e-09	9.69819e-08	0.91
ae8667802dd45857dd8a1a6b111e9ac2	Bacteria	Pseudomonadota	Alphaproteobacteria	Kordiimonadales	Kordiimonadaceae	Kordiimonas	NA	6.10775	-27.2269	4.63902	-5.86912	4.38116e-09	1.42293e-07	1
f37fc8f510bc2250b925cec2241a427f	Bacteria	Pseudomonadota	Gammaproteobacteria	Enterobacterales	Vibrionaceae	Vibrio	NA	5.71604	-26.8414	4.63911	-5.78589	7.21304e-09	2.01159e-07	1
b915ca612ad9b1471e41d0cfcdadc246	Bacteria	Actinomycetota	Actinobacteria	Mycobacteriales	Corynebacteriaceae	Lawsonella	NA	33.2018	-25.2277	4.63783	-5.43955	5.34153e-08	1.31758e-06	1
b4d715389637a418683deff0505af340	Bacteria	Pseudomonadota	Alphaproteobacteria	Kordiimonadales	Kordiimonadaceae	Kordiimonas	NA	139.737	-24.0932	4.47713	-5.38138	7.39162e-08	1.75033e-06	1
ba349af8b56132d9fcee2dbaa08f1ee7	Bacteria	Actinomycetota	Actinobacteria	Mycobacteriales	Corynebacteriaceae	Corynebacterium	otitidis	22.3809	-23.7955	4.52408	-5.25973	1.44268e-07	3.28487e-06	1
02b1fd4795ba017c16e114d203baf290	Bacteria	Bacteroidota	Bacteroidia	Flavobacteriales	Flavobacteriaceae	Aquibacter	NA	12.475	-22.3587	4.63952	-4.81919	1.44144e-06	2.50981e-05	0.65
645e94dd0b596f07be35f9a058268e31	Bacteria	Bacteroidota	Bacteroidia	Flavobacteriales	Flavobacteriaceae	Tenacibaculum	NA	45.3065	-22.0467	3.76081	-5.86223	4.56684e-09	1.42293e-07	0.62
f4321a07e33c40757ea3ace6d2243054	Bacteria	Thermodesulfobacteriota	Desulfuromonadia	PB19	NA	NA	NA	5.19463	-21.9017	4.64043	-4.71975	2.36138e-06	3.77821e-05	1
8777dbaec29fb1124542ebd18c7007b0	Bacteria	Pseudomonadota	Alphaproteobacteria	Rhodobacterales	Paracoccaceae	Cognatishimia	NA	14.5595	-21.413	4.64112	-4.61376	3.95441e-06	6.16056e-05	1
05bbe201c81f218fd6aa46350d312c07	Bacteria	Pseudomonadota	Gammaproteobacteria	Enterobacterales	Erwiniaceae	Pantoea	NA	10.3711	-21.3949	4.3897	-4.87389	1.09422e-06	1.96296e-05	0.57
0141b97d4d854b90f551475ae79ba91e	Bacteria	Cyanobacteriota	Cyanobacteriia	Cyanobacteriales	Xenococcaceae	Pleurocapsa PCC-7319	NA	10.8669	-20.9999	4.64241	-4.5235	6.08252e-06	9.00213e-05	1
ae65071b7d62bfe5b3fb3c6cb6baeb67	Bacteria	Myxococcota	Polyangiia	Polyangiales	Sandaracinaceae	Sandaracinus	NA	8.36755	-20.4524	3.15735	-6.4777	9.31308e-11	4.5035e-09	0.98
ee93d36385231572e1dc6b1f87d945f9	Bacteria	Pseudomonadota	Alphaproteobacteria	Hyphomicrobiales	Stappiaceae	Roseibium	NA	27.9945	-8.26458	2.8645	-2.88517	0.00391202	0.0492748	0.85
b88022a4eb86ef6e5da15f1f7af846a8	Bacteria	Bacteroidota	Bacteroidia	Flavobacteriales	Cryomorphaceae	Phaeocystidibacter	NA	320.773	-7.05136	2.31503	-3.0459	0.00231984	0.0298553	1
adbe4d1a3468d0a697b453bc36051bee	Bacteria	Cyanobacteriota	Vampirivibrionia	Obscuribacterales	Obscuribacteraceae	NA	NA	47.8971	8.49652	2.1058	4.03483	5.46427e-05	0.000735192	1
3918febc51983284849756809d2e23f0	Bacteria	Myxococcota	Polyangiia	Nannocystales	Nannocystaceae	NA	NA	10.3756	17.8889	4.6707	3.83002	0.000128133	0.00168567	1
694d4083190cae2a87361748fd3ffde4	Bacteria	Calditrichota	Calditrichia	Calditrichales	Calditrichaceae	Calorithrix	insularis	11.6258	19.0394	4.65294	4.0919	4.27847e-05	0.000589036	0.54
d840ea243f0ec1a970e4ae99260179b6	Bacteria	Pseudomonadota	Alphaproteobacteria	Hyphomicrobiales	Beijerinckiaceae	Methylobacterium	brachiatum	11.6627	19.2882	4.65603	4.14263	3.43347e-05	0.000483956	0.92
086c210e4382d9af718c352c202b9a74	Bacteria	Pseudomonadota	Alphaproteobacteria	Rhodobacterales	Paracoccaceae	NA	NA	13.7784	20.0707	4.64601	4.31999	1.56034e-05	0.000225297	1
88ce1f249cb0c9e531cff5164bd3f8cf	Bacteria	Cyanobacteriota	Cyanobacteriia	Cyanobacteriales	Paraspirulinaceae	Phormidium	NA	11.406	20.91	3.61772	5.77988	7.47552e-09	2.01159e-07	1
3dad2971b985488adc10fef07f262456	Bacteria	Pseudomonadota	Gammaproteobacteria	Steroidobacterales	Woeseiaceae	Woeseia	NA	7.59816	21.1103	4.64128	4.54839	5.40583e-06	8.20577e-05	1
af8b9cbbe9cfad80d0a33b14fdc41486	Bacteria	Bacillota	Bacilli	Erysipelotrichales	Erysipelotrichaceae	Dubosiella	NA	5.55476	22.0524	4.63968	4.753	2.00417e-06	3.29574e-05	1
97f3db3b01f226238ba8618dd6f33caf	Bacteria	Pseudomonadota	Alphaproteobacteria	Hyphomicrobiales	Stappiaceae	Roseibium	NA	15.64	22.2615	4.63945	4.79831	1.60011e-06	2.70647e-05	0.99
7faa2a31ae94f0502faf387d46e4bb18	Bacteria	Bacillota	Bacilli	Lactobacillales	Enterococcaceae	Enterococcus	faecalis	15.3523	22.8552	4.63852	4.92726	8.33913e-07	1.54274e-05	0.94
120ca148ee508d401531cda1f3f9f897	Bacteria	Pseudomonadota	Alphaproteobacteria	Rhodobacterales	Paracoccaceae	Pseudooceanicola		15.6307	22.9097	4.63878	4.93872	7.8636e-07	1.50169e-05	0.86
1b1a111c150c332926765a7f30e3bff9	Bacteria	Pseudomonadota	Alphaproteobacteria	Hyphomicrobiales	Rhizobiaceae	Hoeflea	NA	9.7451	23.2626	4.63849	5.01514	5.2996e-07	1.04579e-05	1
8f0f6d05d3d32b27188a0de5d1bbb541	Bacteria	Actinomycetota	Actinobacteria	Propionibacteriales	Propionibacteriaceae	NA	NA	21.9541	24.048	4.63816	5.18481	2.16232e-07	4.41411e-06	0.57
f754feb12e3112987210de56dab91c82	Bacteria	Bacillota	Bacilli	Mycoplasmatales	Mycoplasmataceae	Mycoplasma	NA	28.55	24.1571	4.63809	5.20842	1.90451e-07	4.02668e-06	1
b944ad8bc227ac68ae6c77d5907846e8	Bacteria	Pseudomonadota	Gammaproteobacteria	Burkholderiales	Methylophilaceae	Methylotenera	NA	55.6578	24.1838	4.63795	5.21433	1.8448e-07	4.02668e-06	1
58c76febad417f33ef4e49080a955d53	Bacteria	Bacillota	Bacilli	Mycoplasmatales	Mycoplasmataceae	Mycoplasma	NA	77.8353	24.6003	3.05531	8.05164	8.16947e-16	2.41816e-13	0.79
cf2734219690cc7371dbc87307e36958	Bacteria	Acidobacteriota	Holophagae	Acanthopleuribacterales	Acanthopleuribacteraceae	Acanthopleuribacter	NA	33.6619	25.3466	4.63781	5.46522	4.62328e-08	1.18999e-06	1
ef3a8285df591f2204b649cfcef064d2	Bacteria	Acidobacteriota	Thermoanaerobaculia	Thermoanaerobaculales	Thermoanaerobaculaceae	Subgroup 10	NA	59.1016	25.9798	4.48106	5.7977	6.72302e-09	1.99001e-07	0.93
240dd27bb01067e83d012bc21208eb6f	Bacteria	Bacillota	Bacilli	Mycoplasmatales	Mycoplasmataceae	Mycoplasma	NA	398.01	27.7644	4.6376	5.9868	2.14014e-09	8.44641e-08	1
5488327dc3994bb25a17086ab1d00f90	Bacteria	Bacillota	Bacilli	Mycoplasmatales	Mycoplasmataceae	Mycoplasma	NA	29.5824	29.0509	4.63784	6.26388	3.75524e-10	1.58793e-08	1
aa9f0fe0f348bd5b2f02f26668e64790	Bacteria	Bacteroidota	Bacteroidia	Flavobacteriales	Flavobacteriaceae	Pseudotenacibaculum	NA	215.479	29.5839	3.73977	7.91062	2.56115e-15	5.05401e-13	0.71
5084e729e3a76bee73d87c51525b5ab6	Bacteria	Pseudomonadota	Gammaproteobacteria	Nitrosococcales	Methylophagaceae	NA	NA	5.37	31.4748	4.63915	6.78461	1.16398e-11	6.89077e-10	1
772897a3c65383e07a6c8584d965fadc	Bacteria	Pseudomonadota	Gammaproteobacteria	Pseudomonadales	Alcanivoracaceae1	Alcanivorax	NA	9.17729	31.6835	4.63847	6.83059	8.45644e-12	6.25776e-10	1
f4a0b97f74f5bc52edfce16f17142f7e	Bacteria	Pseudomonadota	Gammaproteobacteria	Pseudomonadales	Moraxellaceae	Acinetobacter	johnsonii	5.57109	32.5298	4.64045	7.01007	2.38205e-12	2.35029e-10	0.99
3b511ddead5abf8d996b17a0ba30a975	Bacteria	Bacteroidota	Bacteroidia	Bacteroidales	Muribaculaceae	NA	NA	7.25141	33.363	4.63895	7.19193	6.38806e-13	9.45432e-11	1
7d80c76b6c1bedb3f8452fdab0cd1fa6	Bacteria	Pseudomonadota	Gammaproteobacteria	Pseudomonadales	Oceanospirillaceae	Oceanospirillum	NA	10.9593	38.6679	4.53412	8.52821	1.48628e-17	8.79876e-15	0.97
GENUS-LEVEL
Kingdom	Phylum	Class	Order	Family	Genus	baseMean	log2FoldChange	lfcSE	stat	pvalue	padj
Bacteria	Actinomycetota	Actinobacteria	Bifidobacteriales	Bifidobacteriaceae	Gardnerella	18.9138	-37.9558	4.15061	-9.14465	5.98247e-20	1.71099e-17
Bacteria	Pseudomonadota	Alphaproteobacteria	Rhodobacterales	Paracoccaceae	Cognatishimia	14.7817	-21.4891	4.38732	-4.89801	9.68132e-07	6.92214e-05
Bacteria	Pseudomonadota	Gammaproteobacteria	Enterobacterales	Enterobacteriaceae	Enterobacter	15.4158	-21.1848	4.42121	-4.79164	1.65423e-06	9.4622e-05
Bacteria	Bacteroidota	Bacteroidia	Flavobacteriales	Cryomorphaceae	Phaeocystidibacter	307.161	-6.06996	1.86919	-3.24737	0.00116476	0.04164
Bacteria	Pseudomonadota	Gammaproteobacteria	Beggiatoales	Leucotrichaceae	Leucothrix	53.352	-5.60466	1.76979	-3.16685	0.001541	0.0489695
Bacteria	Bacillota	Bacilli	Mycoplasmatales	Mycoplasmataceae	Mycoplasma	1730.7	6.87081	1.61908	4.24364	2.19923e-05	0.000898541
Bacteria	Pseudomonadota	Gammaproteobacteria	Steroidobacterales	Steroidobacteraceae	Steroidobacter	3.69861	21.1174	4.64134	4.54986	5.36824e-06	0.000255886
Bacteria	Bacillota	Bacilli	Staphylococcales	Gemellaceae	Gemella	5.76499	22.3342	4.36885	5.11215	3.18516e-07	3.03652e-05
Bacteria	Pseudomonadota	Alphaproteobacteria	Hyphomicrobiales	Rhizobiaceae	Hoeflea	9.99108	23.3767	4.20572	5.55831	2.72394e-08	3.89523e-06
